# Supplementary material for: Sublinear scaling of the cellular proteome with ploidy
Source: Nat Commun. 2022 Oct 19;13:6182. doi: 10.1038/s41467-022-33904-7 (PMC9581932; doi:10.1038/s41467-022-33904-7)
Supplement: Supplementary file 3 — Supplementary Dataset 1 [file 41467_2022_33904_MOESM3_ESM.xlsx]

## Sheet: ReadMe
Caption	Description
1N	normalized log2 ratio L/H (unlabelled 1N to labelled super-silac-mix)
2N	normalized log2 ratio L/H (unlabelled 2N to labelled super-silac-mix)
3N	normalized log2 ratio L/H (unlabelled 3N to labelled super-silac-mix)
4N	normalized log2 ratio L/H (unlabelled 4N to labelled super-silac-mix)
Gene names	Name(s) of the gene(s) associated to the protein(s) contained within the group.
Chromosome	Name of Chromosome, on which the gene is located
Student's T-test significant	Combined T Test significance column, determines significance of XN vs 1N
GOBP name	Biological Process Annotation (Gene Ontology Consortium)
GOCC name	Cellular Compartment Annotation (Gene Ontology Consortium)
Intensity	Summarized raw intensity of protein group
Intensity L	Intensity of light labelled signal
Intensity H	Intensity of heavy labelled signal
-Log Student's T-test p-value 2N_1N	Two sample T Test P-Value 2N vs 1N
Student's T-test q-value 2N_1N	Two sample T Test Q-Value 2N vs 1N
Student's T-test Difference 2N_1N	Two sample T Test Difference between means 2N vs 1N
Student's T-test Test statistic 2N_1N	Two sample T Test Statistic 2N vs 1N
-Log Student's T-test p-value 3N_1N	Two sample T Test P-Value 3N vs 1N
Student's T-test q-value 3N_1N	Two sample T Test Q-Value 3N vs 1N
Student's T-test Difference 3N_1N	Two sample T Test Difference between means 3N vs 1N
Student's T-test Test statistic 3N_1N	Two sample T Test Statistic 3N vs 1N
-Log Student's T-test p-value 4N_1N	Two sample T Test P-Value 4N vs 1N
Student's T-test q-value 4N_1N	Two sample T Test Q-Value 4N vs 1N
Student's T-test Difference 4N_1N	Two sample T Test Difference between means 4N vs 1N
Student's T-test Test statistic 4N_1N	Two sample T Test Statistic 4N vs 1N
-Log Student's T-test combined score	Product of p values as "combined" score
Student's T-test q-value	Combined q value
Is_smooth	indicates, whether none of any two subsequent comparisons (2N/1N, 3N/2N, 4N/3N) has a FC>1
Protein IDs	Identifier(s) of protein(s) contained in the protein group. They are sorted by number of identified peptides in a descending order.
Majority protein IDs	IDs of the proteins that contain at least half of the peptides that the leading protein has.
Protein names	Name(s) of protein(s) contained within the group.
Id	ProteinGroup identifier
Chromosome	Chromosome encoding the protein
gene start	Starting position of the gene (bp)
gene end	End position of the gene (bp)
slope	Statistical parameters derieved from linear model lm(ratio~ploidy) (intercept = coefficient 1, slope = coefficient 2, fdr = p-value adjusted according to Benjamini & Hochberg)
intercept
p.value
t.statistic
fdr
1N
2N
3N
4N
Student's T-test Significant 2N_1N
Student's T-test Significant 3N_1N
Student's T-test Significant 4N_1N
Student's T-test significant
GOBP name
GOCC name
Peptides
Razor + unique peptides
Unique peptides
Sequence coverage [%]
Unique + razor sequence coverage [%]
Unique sequence coverage [%]
Mol. weight [kDa]
Q-value
Score
Intensity
Intensity L
Intensity H
-Log Student's T-test p-value 2N_1N
Student's T-test q-value 2N_1N
Student's T-test Difference 2N_1N
Student's T-test Test statistic 2N_1N
-Log Student's T-test p-value 3N_1N
Student's T-test q-value 3N_1N
Student's T-test Difference 3N_1N
Student's T-test Test statistic 3N_1N
-Log Student's T-test p-value 4N_1N
Student's T-test q-value 4N_1N
Student's T-test Difference 4N_1N
Student's T-test Test statistic 4N_1N
-Log Student's T-test combined score
Student's T-test q-value
Protein IDs
Majority protein IDs
Protein names
Gene names
1N
2N
3N
4N
Student's T-test Significant 2N_1N
Student's T-test Significant 3N_1N
Student's T-test Significant 4N_1N
Student's T-test significant
GOBP name
GOCC name
Peptides
Razor + unique peptides
Unique peptides
Sequence coverage [%]
Unique + razor sequence coverage [%]
Unique sequence coverage [%]
Mol. weight [kDa]
Q-value
Score
Intensity
Intensity L
Intensity H
-Log Student's T-test p-value 2N_1N
Student's T-test q-value 2N_1N
Student's T-test Difference 2N_1N
Student's T-test Test statistic 2N_1N
-Log Student's T-test p-value 3N_1N
Student's T-test q-value 3N_1N
Student's T-test Difference 3N_1N
Student's T-test Test statistic 3N_1N
-Log Student's T-test p-value 4N_1N
Student's T-test q-value 4N_1N
Student's T-test Difference 4N_1N
Student's T-test Test statistic 4N_1N
-Log Student's T-test combined score
Student's T-test q-value
Protein IDs
Majority protein IDs
Protein names
Gene names
1N
2N
3N
4N
Student's T-test Significant 2N_1N
Student's T-test Significant 3N_1N
Student's T-test Significant 4N_1N
Student's T-test significant
GOBP name
GOCC name
Peptides
Razor + unique peptides
Unique peptides
Sequence coverage [%]
Unique + razor sequence coverage [%]
Unique sequence coverage [%]
Mol. weight [kDa]
Q-value
Score
Intensity
Intensity L
Intensity H
-Log Student's T-test p-value 2N_1N
Student's T-test q-value 2N_1N
Student's T-test Difference 2N_1N
Student's T-test Test statistic 2N_1N
-Log Student's T-test p-value 3N_1N
Student's T-test q-value 3N_1N
Student's T-test Difference 3N_1N
Student's T-test Test statistic 3N_1N
-Log Student's T-test p-value 4N_1N
Student's T-test q-value 4N_1N
Student's T-test Difference 4N_1N
Student's T-test Test statistic 4N_1N
-Log Student's T-test combined score
Student's T-test q-value
Protein IDs
Majority protein IDs
Protein names
Gene names
1N
2N
3N
4N
Student's T-test Significant 2N_1N
Student's T-test Significant 3N_1N
Student's T-test Significant 4N_1N
Student's T-test significant
GOBP name
GOCC name
Peptides
Razor + unique peptides
Unique peptides
Sequence coverage [%]
Unique + razor sequence coverage [%]
Unique sequence coverage [%]
Mol. weight [kDa]
Q-value
Score
Intensity
Intensity L
Intensity H
-Log Student's T-test p-value 2N_1N
Student's T-test q-value 2N_1N
Student's T-test Difference 2N_1N
Student's T-test Test statistic 2N_1N
-Log Student's T-test p-value 3N_1N
Student's T-test q-value 3N_1N
Student's T-test Difference 3N_1N
Student's T-test Test statistic 3N_1N
-Log Student's T-test p-value 4N_1N
Student's T-test q-value 4N_1N
Student's T-test Difference 4N_1N
Student's T-test Test statistic 4N_1N
-Log Student's T-test combined score
Student's T-test q-value
Protein IDs
Majority protein IDs
Protein names
Gene names
1N
2N
3N
4N
Student's T-test Significant 2N_1N
Student's T-test Significant 3N_1N
Student's T-test Significant 4N_1N
Student's T-test significant
GOBP name
GOCC name
Peptides
Razor + unique peptides
Unique peptides
Sequence coverage [%]
Unique + razor sequence coverage [%]
Unique sequence coverage [%]
Mol. weight [kDa]
Q-value
Score
Intensity
Intensity L
Intensity H
-Log Student's T-test p-value 2N_1N
Student's T-test q-value 2N_1N
Student's T-test Difference 2N_1N
Student's T-test Test statistic 2N_1N
-Log Student's T-test p-value 3N_1N
Student's T-test q-value 3N_1N
Student's T-test Difference 3N_1N
Student's T-test Test statistic 3N_1N
-Log Student's T-test p-value 4N_1N
Student's T-test q-value 4N_1N
Student's T-test Difference 4N_1N
Student's T-test Test statistic 4N_1N
-Log Student's T-test combined score
Student's T-test q-value
Protein IDs
Majority protein IDs
Protein names
Gene names
1N
2N
3N
4N
Student's T-test Significant 2N_1N
Student's T-test Significant 3N_1N
Student's T-test Significant 4N_1N
Student's T-test significant
GOBP name
GOCC name
Peptides
Razor + unique peptides
Unique peptides
Sequence coverage [%]
Unique + razor sequence coverage [%]
Unique sequence coverage [%]
Mol. weight [kDa]
Q-value
Score
Intensity
Intensity L
Intensity H
-Log Student's T-test p-value 2N_1N
Student's T-test q-value 2N_1N
Student's T-test Difference 2N_1N
Student's T-test Test statistic 2N_1N
-Log Student's T-test p-value 3N_1N
Student's T-test q-value 3N_1N
Student's T-test Difference 3N_1N
Student's T-test Test statistic 3N_1N
-Log Student's T-test p-value 4N_1N
Student's T-test q-value 4N_1N
Student's T-test Difference 4N_1N
Student's T-test Test statistic 4N_1N
-Log Student's T-test combined score
Student's T-test q-value
Protein IDs
Majority protein IDs
Protein names
Gene names
1N
2N
3N
4N
Student's T-test Significant 2N_1N
Student's T-test Significant 3N_1N
Student's T-test Significant 4N_1N
Student's T-test significant
GOBP name
GOCC name
Peptides
Razor + unique peptides
Unique peptides
Sequence coverage [%]
Unique + razor sequence coverage [%]
Unique sequence coverage [%]
Mol. weight [kDa]
Q-value
Score
Intensity
Intensity L
Intensity H
-Log Student's T-test p-value 2N_1N
Student's T-test q-value 2N_1N
Student's T-test Difference 2N_1N
Student's T-test Test statistic 2N_1N
-Log Student's T-test p-value 3N_1N
Student's T-test q-value 3N_1N
Student's T-test Difference 3N_1N
Student's T-test Test statistic 3N_1N
-Log Student's T-test p-value 4N_1N
Student's T-test q-value 4N_1N
Student's T-test Difference 4N_1N
Student's T-test Test statistic 4N_1N
-Log Student's T-test combined score
Student's T-test q-value
Protein IDs
Majority protein IDs
Protein names
Gene names
1N
2N
3N
4N
Student's T-test Significant 2N_1N
Student's T-test Significant 3N_1N
Student's T-test Significant 4N_1N
Student's T-test significant
GOBP name
GOCC name
Peptides
Razor + unique peptides
Unique peptides
Sequence coverage [%]
Unique + razor sequence coverage [%]
Unique sequence coverage [%]
Mol. weight [kDa]
Q-value
Score
Intensity
Intensity L
Intensity H
-Log Student's T-test p-value 2N_1N
Student's T-test q-value 2N_1N
Student's T-test Difference 2N_1N
Student's T-test Test statistic 2N_1N
-Log Student's T-test p-value 3N_1N
Student's T-test q-value 3N_1N
Student's T-test Difference 3N_1N
Student's T-test Test statistic 3N_1N
-Log Student's T-test p-value 4N_1N
Student's T-test q-value 4N_1N
Student's T-test Difference 4N_1N
Student's T-test Test statistic 4N_1N
-Log Student's T-test combined score
Student's T-test q-value
Protein IDs
Majority protein IDs
Protein names
Gene names
1N
2N
3N
4N
Student's T-test Significant 2N_1N
Student's T-test Significant 3N_1N
Student's T-test Significant 4N_1N
Student's T-test significant
GOBP name
GOCC name
Peptides
Razor + unique peptides
Unique peptides
Sequence coverage [%]
Unique + razor sequence coverage [%]
Unique sequence coverage [%]
Mol. weight [kDa]
Q-value
Score
Intensity
Intensity L
Intensity H
-Log Student's T-test p-value 2N_1N
Student's T-test q-value 2N_1N
Student's T-test Difference 2N_1N
Student's T-test Test statistic 2N_1N
-Log Student's T-test p-value 3N_1N
Student's T-test q-value 3N_1N
Student's T-test Difference 3N_1N
Student's T-test Test statistic 3N_1N
-Log Student's T-test p-value 4N_1N
Student's T-test q-value 4N_1N
Student's T-test Difference 4N_1N
Student's T-test Test statistic 4N_1N
-Log Student's T-test combined score
Student's T-test q-value
Protein IDs
Majority protein IDs
Protein names
Gene names
1N
2N
3N
4N
Student's T-test Significant 2N_1N
Student's T-test Significant 3N_1N
Student's T-test Significant 4N_1N
Student's T-test significant
GOBP name
GOCC name
Peptides
Razor + unique peptides
Unique peptides
Sequence coverage [%]
Unique + razor sequence coverage [%]
Unique sequence coverage [%]
Mol. weight [kDa]
Q-value
Score
Intensity
Intensity L
Intensity H
-Log Student's T-test p-value 2N_1N
Student's T-test q-value 2N_1N
Student's T-test Difference 2N_1N
Student's T-test Test statistic 2N_1N
-Log Student's T-test p-value 3N_1N
Student's T-test q-value 3N_1N
Student's T-test Difference 3N_1N
Student's T-test Test statistic 3N_1N
-Log Student's T-test p-value 4N_1N
Student's T-test q-value 4N_1N
Student's T-test Difference 4N_1N
Student's T-test Test statistic 4N_1N
-Log Student's T-test combined score
Student's T-test q-value
Protein IDs
Majority protein IDs
Protein names
Gene names
1N
2N
3N
4N
Student's T-test Significant 2N_1N
Student's T-test Significant 3N_1N
Student's T-test Significant 4N_1N
Student's T-test significant
GOBP name
GOCC name
Peptides
Razor + unique peptides
Unique peptides
Sequence coverage [%]
Unique + razor sequence coverage [%]
Unique sequence coverage [%]
Mol. weight [kDa]
Q-value
Score
Intensity
Intensity L
Intensity H
-Log Student's T-test p-value 2N_1N
Student's T-test q-value 2N_1N
Student's T-test Difference 2N_1N
Student's T-test Test statistic 2N_1N
-Log Student's T-test p-value 3N_1N
Student's T-test q-value 3N_1N
Student's T-test Difference 3N_1N
Student's T-test Test statistic 3N_1N
-Log Student's T-test p-value 4N_1N
Student's T-test q-value 4N_1N
Student's T-test Difference 4N_1N
Student's T-test Test statistic 4N_1N
-Log Student's T-test combined score
Student's T-test q-value
Protein IDs
Majority protein IDs
Protein names
Gene names
1N
2N
3N
4N
Student's T-test Significant 2N_1N
Student's T-test Significant 3N_1N
Student's T-test Significant 4N_1N
Student's T-test significant
GOBP name
GOCC name
Peptides
Razor + unique peptides
Unique peptides
Sequence coverage [%]
Unique + razor sequence coverage [%]
Unique sequence coverage [%]
Mol. weight [kDa]
Q-value
Score
Intensity
Intensity L
Intensity H
-Log Student's T-test p-value 2N_1N
Student's T-test q-value 2N_1N
Student's T-test Difference 2N_1N
Student's T-test Test statistic 2N_1N
-Log Student's T-test p-value 3N_1N
Student's T-test q-value 3N_1N
Student's T-test Difference 3N_1N
Student's T-test Test statistic 3N_1N
-Log Student's T-test p-value 4N_1N
Student's T-test q-value 4N_1N
Student's T-test Difference 4N_1N
Student's T-test Test statistic 4N_1N
-Log Student's T-test combined score
Student's T-test q-value
Protein IDs
Majority protein IDs
Protein names
Gene names
1N
2N
3N
4N
Student's T-test Significant 2N_1N
Student's T-test Significant 3N_1N
Student's T-test Significant 4N_1N
Student's T-test significant
GOBP name
GOCC name
Peptides
Razor + unique peptides
Unique peptides
Sequence coverage [%]
Unique + razor sequence coverage [%]
Unique sequence coverage [%]
Mol. weight [kDa]
Q-value
Score
Intensity
Intensity L
Intensity H
-Log Student's T-test p-value 2N_1N
Student's T-test q-value 2N_1N
Student's T-test Difference 2N_1N
Student's T-test Test statistic 2N_1N
-Log Student's T-test p-value 3N_1N
Student's T-test q-value 3N_1N
Student's T-test Difference 3N_1N
Student's T-test Test statistic 3N_1N
-Log Student's T-test p-value 4N_1N
Student's T-test q-value 4N_1N
Student's T-test Difference 4N_1N
Student's T-test Test statistic 4N_1N
-Log Student's T-test combined score
Student's T-test q-value
Protein IDs
Majority protein IDs
Protein names
Gene names
1N
2N
3N
4N
Student's T-test Significant 2N_1N
Student's T-test Significant 3N_1N
Student's T-test Significant 4N_1N
Student's T-test significant
GOBP name
GOCC name
Peptides
Razor + unique peptides
Unique peptides
Sequence coverage [%]
Unique + razor sequence coverage [%]
Unique sequence coverage [%]
Mol. weight [kDa]
Q-value
Score
Intensity
Intensity L
Intensity H
-Log Student's T-test p-value 2N_1N
Student's T-test q-value 2N_1N
Student's T-test Difference 2N_1N
Student's T-test Test statistic 2N_1N
-Log Student's T-test p-value 3N_1N
Student's T-test q-value 3N_1N
Student's T-test Difference 3N_1N
Student's T-test Test statistic 3N_1N
-Log Student's T-test p-value 4N_1N
Student's T-test q-value 4N_1N
Student's T-test Difference 4N_1N
Student's T-test Test statistic 4N_1N
-Log Student's T-test combined score
Student's T-test q-value
Protein IDs
Majority protein IDs
Protein names
Gene names
1N
2N
3N
4N
Student's T-test Significant 2N_1N
Student's T-test Significant 3N_1N
Student's T-test Significant 4N_1N
Student's T-test significant
GOBP name
GOCC name
Peptides
Razor + unique peptides
Unique peptides
Sequence coverage [%]
Unique + razor sequence coverage [%]
Unique sequence coverage [%]
Mol. weight [kDa]
Q-value
Score
Intensity
Intensity L
Intensity H
-Log Student's T-test p-value 2N_1N
Student's T-test q-value 2N_1N
Student's T-test Difference 2N_1N
Student's T-test Test statistic 2N_1N
-Log Student's T-test p-value 3N_1N
Student's T-test q-value 3N_1N
Student's T-test Difference 3N_1N
Student's T-test Test statistic 3N_1N
-Log Student's T-test p-value 4N_1N
Student's T-test q-value 4N_1N
Student's T-test Difference 4N_1N
Student's T-test Test statistic 4N_1N
-Log Student's T-test combined score
Student's T-test q-value
Protein IDs
Majority protein IDs
Protein names
Gene names
1N
2N
3N
4N
Student's T-test Significant 2N_1N
Student's T-test Significant 3N_1N
Student's T-test Significant 4N_1N
Student's T-test significant
GOBP name
GOCC name
Peptides
Razor + unique peptides
Unique peptides
Sequence coverage [%]
Unique + razor sequence coverage [%]
Unique sequence coverage [%]
Mol. weight [kDa]
Q-value
Score
Intensity
Intensity L
Intensity H
-Log Student's T-test p-value 2N_1N
Student's T-test q-value 2N_1N
Student's T-test Difference 2N_1N
Student's T-test Test statistic 2N_1N
-Log Student's T-test p-value 3N_1N
Student's T-test q-value 3N_1N
Student's T-test Difference 3N_1N
Student's T-test Test statistic 3N_1N
-Log Student's T-test p-value 4N_1N
Student's T-test q-value 4N_1N
Student's T-test Difference 4N_1N
Student's T-test Test statistic 4N_1N
-Log Student's T-test combined score
Student's T-test q-value
Protein IDs
Majority protein IDs
Protein names
Gene names
1N
2N
3N
4N
Student's T-test Significant 2N_1N
Student's T-test Significant 3N_1N
Student's T-test Significant 4N_1N
Student's T-test significant
GOBP name
GOCC name
Peptides
Razor + unique peptides
Unique peptides
Sequence coverage [%]
Unique + razor sequence coverage [%]
Unique sequence coverage [%]
Mol. weight [kDa]
Q-value
Score
Intensity
Intensity L
Intensity H
-Log Student's T-test p-value 2N_1N
Student's T-test q-value 2N_1N
Student's T-test Difference 2N_1N
Student's T-test Test statistic 2N_1N
-Log Student's T-test p-value 3N_1N
Student's T-test q-value 3N_1N
Student's T-test Difference 3N_1N
Student's T-test Test statistic 3N_1N
-Log Student's T-test p-value 4N_1N
Student's T-test q-value 4N_1N
Student's T-test Difference 4N_1N
Student's T-test Test statistic 4N_1N
-Log Student's T-test combined score
Student's T-test q-value
Protein IDs
Majority protein IDs
Protein names
Gene names
1N
2N
3N
4N
Student's T-test Significant 2N_1N
Student's T-test Significant 3N_1N
Student's T-test Significant 4N_1N
Student's T-test significant
GOBP name
GOCC name
Peptides
Razor + unique peptides
Unique peptides
Sequence coverage [%]
Unique + razor sequence coverage [%]
Unique sequence coverage [%]
Mol. weight [kDa]
Q-value
Score
Intensity
Intensity L
Intensity H
-Log Student's T-test p-value 2N_1N
Student's T-test q-value 2N_1N
Student's T-test Difference 2N_1N
Student's T-test Test statistic 2N_1N
-Log Student's T-test p-value 3N_1N
Student's T-test q-value 3N_1N
Student's T-test Difference 3N_1N
Student's T-test Test statistic 3N_1N
-Log Student's T-test p-value 4N_1N
Student's T-test q-value 4N_1N
Student's T-test Difference 4N_1N
Student's T-test Test statistic 4N_1N
-Log Student's T-test combined score
Student's T-test q-value
Protein IDs
Majority protein IDs
Protein names
Gene names
1N
2N
3N
4N
Student's T-test Significant 2N_1N
Student's T-test Significant 3N_1N
Student's T-test Significant 4N_1N
Student's T-test significant
GOBP name
GOCC name
Peptides
Razor + unique peptides
Unique peptides
Sequence coverage [%]
Unique + razor sequence coverage [%]
Unique sequence coverage [%]
Mol. weight [kDa]
Q-value
Score
Intensity
Intensity L
Intensity H
-Log Student's T-test p-value 2N_1N
Student's T-test q-value 2N_1N
Student's T-test Difference 2N_1N
Student's T-test Test statistic 2N_1N
-Log Student's T-test p-value 3N_1N
Student's T-test q-value 3N_1N
Student's T-test Difference 3N_1N
Student's T-test Test statistic 3N_1N
-Log Student's T-test p-value 4N_1N
Student's T-test q-value 4N_1N
Student's T-test Difference 4N_1N
Student's T-test Test statistic 4N_1N
-Log Student's T-test combined score
Student's T-test q-value
Protein IDs
Majority protein IDs
Protein names
Gene names
1N
2N
3N
4N
Student's T-test Significant 2N_1N
Student's T-test Significant 3N_1N
Student's T-test Significant 4N_1N
Student's T-test significant
GOBP name
GOCC name
Peptides
Razor + unique peptides
Unique peptides
Sequence coverage [%]
Unique + razor sequence coverage [%]
Unique sequence coverage [%]
Mol. weight [kDa]
Q-value
Score
Intensity
Intensity L
Intensity H
-Log Student's T-test p-value 2N_1N
Student's T-test q-value 2N_1N
Student's T-test Difference 2N_1N
Student's T-test Test statistic 2N_1N
-Log Student's T-test p-value 3N_1N
Student's T-test q-value 3N_1N
Student's T-test Difference 3N_1N
Student's T-test Test statistic 3N_1N
-Log Student's T-test p-value 4N_1N
Student's T-test q-value 4N_1N
Student's T-test Difference 4N_1N
Student's T-test Test statistic 4N_1N
-Log Student's T-test combined score
Student's T-test q-value
Protein IDs
Majority protein IDs
Protein names
Gene names
1N
2N
3N
4N
Student's T-test Significant 2N_1N
Student's T-test Significant 3N_1N
Student's T-test Significant 4N_1N
Student's T-test significant
GOBP name
GOCC name
Peptides
Razor + unique peptides
Unique peptides
Sequence coverage [%]
Unique + razor sequence coverage [%]
Unique sequence coverage [%]
Mol. weight [kDa]
Q-value
Score
Intensity
Intensity L
Intensity H
-Log Student's T-test p-value 2N_1N
Student's T-test q-value 2N_1N
Student's T-test Difference 2N_1N
Student's T-test Test statistic 2N_1N
-Log Student's T-test p-value 3N_1N
Student's T-test q-value 3N_1N
Student's T-test Difference 3N_1N
Student's T-test Test statistic 3N_1N
-Log Student's T-test p-value 4N_1N
Student's T-test q-value 4N_1N
Student's T-test Difference 4N_1N
Student's T-test Test statistic 4N_1N
-Log Student's T-test combined score
Student's T-test q-value
Protein IDs
Majority protein IDs
Protein names
Gene names
1N
2N
3N
4N
Student's T-test Significant 2N_1N
Student's T-test Significant 3N_1N
Student's T-test Significant 4N_1N
Student's T-test significant
GOBP name
GOCC name
Peptides
Razor + unique peptides
Unique peptides
Sequence coverage [%]
Unique + razor sequence coverage [%]
Unique sequence coverage [%]
Mol. weight [kDa]
Q-value
Score
Intensity
Intensity L
Intensity H
-Log Student's T-test p-value 2N_1N
Student's T-test q-value 2N_1N
Student's T-test Difference 2N_1N
Student's T-test Test statistic 2N_1N
-Log Student's T-test p-value 3N_1N
Student's T-test q-value 3N_1N
Student's T-test Difference 3N_1N
Student's T-test Test statistic 3N_1N
-Log Student's T-test p-value 4N_1N
Student's T-test q-value 4N_1N
Student's T-test Difference 4N_1N
Student's T-test Test statistic 4N_1N
-Log Student's T-test combined score
Student's T-test q-value
Protein IDs
Majority protein IDs
Protein names
Gene names
1N
2N
3N
4N
Student's T-test Significant 2N_1N
Student's T-test Significant 3N_1N
Student's T-test Significant 4N_1N
Student's T-test significant
GOBP name
GOCC name
Peptides
Razor + unique peptides
Unique peptides
Sequence coverage [%]
Unique + razor sequence coverage [%]
Unique sequence coverage [%]
Mol. weight [kDa]
Q-value
Score
Intensity
Intensity L
Intensity H
-Log Student's T-test p-value 2N_1N
Student's T-test q-value 2N_1N
Student's T-test Difference 2N_1N
Student's T-test Test statistic 2N_1N
-Log Student's T-test p-value 3N_1N
Student's T-test q-value 3N_1N
Student's T-test Difference 3N_1N
Student's T-test Test statistic 3N_1N
-Log Student's T-test p-value 4N_1N
Student's T-test q-value 4N_1N
Student's T-test Difference 4N_1N
Student's T-test Test statistic 4N_1N
-Log Student's T-test combined score
Student's T-test q-value
Protein IDs
Majority protein IDs
Protein names
Gene names
1N
2N
3N
4N
Student's T-test Significant 2N_1N
Student's T-test Significant 3N_1N
Student's T-test Significant 4N_1N
Student's T-test significant
GOBP name
GOCC name
Peptides
Razor + unique peptides
Unique peptides
Sequence coverage [%]
Unique + razor sequence coverage [%]
Unique sequence coverage [%]
Mol. weight [kDa]
Q-value
Score
Intensity
Intensity L
Intensity H
-Log Student's T-test p-value 2N_1N
Student's T-test q-value 2N_1N
Student's T-test Difference 2N_1N
Student's T-test Test statistic 2N_1N
-Log Student's T-test p-value 3N_1N
Student's T-test q-value 3N_1N
Student's T-test Difference 3N_1N
Student's T-test Test statistic 3N_1N
-Log Student's T-test p-value 4N_1N
Student's T-test q-value 4N_1N
Student's T-test Difference 4N_1N
Student's T-test Test statistic 4N_1N
-Log Student's T-test combined score
Student's T-test q-value
Protein IDs
Majority protein IDs
Protein names
Gene names
1N
2N
3N
4N
Student's T-test Significant 2N_1N
Student's T-test Significant 3N_1N
Student's T-test Significant 4N_1N
Student's T-test significant
GOBP name
GOCC name
Peptides
Razor + unique peptides
Unique peptides
Sequence coverage [%]
Unique + razor sequence coverage [%]
Unique sequence coverage [%]
Mol. weight [kDa]
Q-value
Score
Intensity
Intensity L
Intensity H
-Log Student's T-test p-value 2N_1N
Student's T-test q-value 2N_1N
Student's T-test Difference 2N_1N
Student's T-test Test statistic 2N_1N
-Log Student's T-test p-value 3N_1N
Student's T-test q-value 3N_1N
Student's T-test Difference 3N_1N
Student's T-test Test statistic 3N_1N
-Log Student's T-test p-value 4N_1N
Student's T-test q-value 4N_1N
Student's T-test Difference 4N_1N
Student's T-test Test statistic 4N_1N
-Log Student's T-test combined score
Student's T-test q-value
Protein IDs
Majority protein IDs
Protein names
Gene names
1N
2N
3N
4N
Student's T-test Significant 2N_1N
Student's T-test Significant 3N_1N
Student's T-test Significant 4N_1N
Student's T-test significant
GOBP name
GOCC name
Peptides
Razor + unique peptides
Unique peptides
Sequence coverage [%]
Unique + razor sequence coverage [%]
Unique sequence coverage [%]
Mol. weight [kDa]
Q-value
Score
Intensity
Intensity L
Intensity H
-Log Student's T-test p-value 2N_1N
Student's T-test q-value 2N_1N
Student's T-test Difference 2N_1N
Student's T-test Test statistic 2N_1N
-Log Student's T-test p-value 3N_1N
Student's T-test q-value 3N_1N
Student's T-test Difference 3N_1N
Student's T-test Test statistic 3N_1N
-Log Student's T-test p-value 4N_1N
Student's T-test q-value 4N_1N
Student's T-test Difference 4N_1N
Student's T-test Test statistic 4N_1N
-Log Student's T-test combined score
Student's T-test q-value
Protein IDs
Majority protein IDs
Protein names
Gene names
1N
2N
3N
4N
Student's T-test Significant 2N_1N
Student's T-test Significant 3N_1N
Student's T-test Significant 4N_1N
Student's T-test significant
GOBP name
GOCC name
Peptides
Razor + unique peptides
Unique peptides
Sequence coverage [%]
Unique + razor sequence coverage [%]
Unique sequence coverage [%]
Mol. weight [kDa]
Q-value
Score
Intensity
Intensity L
Intensity H
-Log Student's T-test p-value 2N_1N
Student's T-test q-value 2N_1N
Student's T-test Difference 2N_1N
Student's T-test Test statistic 2N_1N
-Log Student's T-test p-value 3N_1N
Student's T-test q-value 3N_1N
Student's T-test Difference 3N_1N
Student's T-test Test statistic 3N_1N
-Log Student's T-test p-value 4N_1N
Student's T-test q-value 4N_1N
Student's T-test Difference 4N_1N
Student's T-test Test statistic 4N_1N
-Log Student's T-test combined score
Student's T-test q-value
Protein IDs
Majority protein IDs
Protein names
Gene names
1N
2N
3N
4N
Student's T-test Significant 2N_1N
Student's T-test Significant 3N_1N
Student's T-test Significant 4N_1N
Student's T-test significant
GOBP name
GOCC name
Peptides
Razor + unique peptides
Unique peptides
Sequence coverage [%]
Unique + razor sequence coverage [%]
Unique sequence coverage [%]
Mol. weight [kDa]
Q-value
Score
Intensity
Intensity L
Intensity H
-Log Student's T-test p-value 2N_1N
Student's T-test q-value 2N_1N
Student's T-test Difference 2N_1N
Student's T-test Test statistic 2N_1N
-Log Student's T-test p-value 3N_1N
Student's T-test q-value 3N_1N
Student's T-test Difference 3N_1N
Student's T-test Test statistic 3N_1N
-Log Student's T-test p-value 4N_1N
Student's T-test q-value 4N_1N
Student's T-test Difference 4N_1N
Student's T-test Test statistic 4N_1N
-Log Student's T-test combined score
Student's T-test q-value
Protein IDs
Majority protein IDs
Protein names
Gene names
1N
2N
3N
4N
Student's T-test Significant 2N_1N
Student's T-test Significant 3N_1N
Student's T-test Significant 4N_1N
Student's T-test significant
GOBP name
GOCC name
Peptides
Razor + unique peptides
Unique peptides
Sequence coverage [%]
Unique + razor sequence coverage [%]
Unique sequence coverage [%]
Mol. weight [kDa]
Q-value
Score
Intensity
Intensity L
Intensity H
-Log Student's T-test p-value 2N_1N
Student's T-test q-value 2N_1N
Student's T-test Difference 2N_1N
Student's T-test Test statistic 2N_1N
-Log Student's T-test p-value 3N_1N
Student's T-test q-value 3N_1N
Student's T-test Difference 3N_1N
Student's T-test Test statistic 3N_1N
-Log Student's T-test p-value 4N_1N
Student's T-test q-value 4N_1N
Student's T-test Difference 4N_1N
Student's T-test Test statistic 4N_1N
-Log Student's T-test combined score
Student's T-test q-value
Protein IDs
Majority protein IDs
Protein names
Gene names
1N
2N
3N
4N
Student's T-test Significant 2N_1N
Student's T-test Significant 3N_1N
Student's T-test Significant 4N_1N
Student's T-test significant
GOBP name
GOCC name
Peptides
Razor + unique peptides
Unique peptides
Sequence coverage [%]
Unique + razor sequence coverage [%]
Unique sequence coverage [%]
Mol. weight [kDa]
Q-value
Score
Intensity
Intensity L
Intensity H
-Log Student's T-test p-value 2N_1N
Student's T-test q-value 2N_1N
Student's T-test Difference 2N_1N
Student's T-test Test statistic 2N_1N
-Log Student's T-test p-value 3N_1N
Student's T-test q-value 3N_1N
Student's T-test Difference 3N_1N
Student's T-test Test statistic 3N_1N
-Log Student's T-test p-value 4N_1N
Student's T-test q-value 4N_1N
Student's T-test Difference 4N_1N
Student's T-test Test statistic 4N_1N
-Log Student's T-test combined score
Student's T-test q-value
Protein IDs
Majority protein IDs
Protein names
Gene names
1N
2N
3N
4N
Student's T-test Significant 2N_1N
Student's T-test Significant 3N_1N
Student's T-test Significant 4N_1N
Student's T-test significant
GOBP name
GOCC name
Peptides
Razor + unique peptides
Unique peptides
Sequence coverage [%]
Unique + razor sequence coverage [%]
Unique sequence coverage [%]
Mol. weight [kDa]
Q-value
Score
Intensity
Intensity L
Intensity H
-Log Student's T-test p-value 2N_1N
Student's T-test q-value 2N_1N
Student's T-test Difference 2N_1N
Student's T-test Test statistic 2N_1N
-Log Student's T-test p-value 3N_1N
Student's T-test q-value 3N_1N
Student's T-test Difference 3N_1N
Student's T-test Test statistic 3N_1N
-Log Student's T-test p-value 4N_1N
Student's T-test q-value 4N_1N
Student's T-test Difference 4N_1N
Student's T-test Test statistic 4N_1N
-Log Student's T-test combined score
Student's T-test q-value
Protein IDs
Majority protein IDs
Protein names
Gene names
1N
2N
3N
4N
Student's T-test Significant 2N_1N
Student's T-test Significant 3N_1N
Student's T-test Significant 4N_1N
Student's T-test significant
GOBP name
GOCC name
Peptides
Razor + unique peptides
Unique peptides
Sequence coverage [%]
Unique + razor sequence coverage [%]
Unique sequence coverage [%]
Mol. weight [kDa]
Q-value
Score
Intensity
Intensity L
Intensity H
-Log Student's T-test p-value 2N_1N
Student's T-test q-value 2N_1N
Student's T-test Difference 2N_1N
Student's T-test Test statistic 2N_1N
-Log Student's T-test p-value 3N_1N
Student's T-test q-value 3N_1N
Student's T-test Difference 3N_1N
Student's T-test Test statistic 3N_1N
-Log Student's T-test p-value 4N_1N
Student's T-test q-value 4N_1N
Student's T-test Difference 4N_1N
Student's T-test Test statistic 4N_1N
-Log Student's T-test combined score
Student's T-test q-value
Protein IDs
Majority protein IDs
Protein names
Gene names
1N
2N
3N
4N
Student's T-test Significant 2N_1N
Student's T-test Significant 3N_1N
Student's T-test Significant 4N_1N
Student's T-test significant
GOBP name
GOCC name
Peptides
Razor + unique peptides
Unique peptides
Sequence coverage [%]
Unique + razor sequence coverage [%]
Unique sequence coverage [%]
Mol. weight [kDa]
Q-value
Score
Intensity
Intensity L
Intensity H
-Log Student's T-test p-value 2N_1N
Student's T-test q-value 2N_1N
Student's T-test Difference 2N_1N
Student's T-test Test statistic 2N_1N
-Log Student's T-test p-value 3N_1N
Student's T-test q-value 3N_1N
Student's T-test Difference 3N_1N
Student's T-test Test statistic 3N_1N
-Log Student's T-test p-value 4N_1N
Student's T-test q-value 4N_1N
Student's T-test Difference 4N_1N
Student's T-test Test statistic 4N_1N
-Log Student's T-test combined score
Student's T-test q-value
Protein IDs
Majority protein IDs
Protein names
Gene names
1N
2N
3N
4N
Student's T-test Significant 2N_1N
Student's T-test Significant 3N_1N
Student's T-test Significant 4N_1N
Student's T-test significant
GOBP name
GOCC name
Peptides
Razor + unique peptides
Unique peptides
Sequence coverage [%]
Unique + razor sequence coverage [%]
Unique sequence coverage [%]
Mol. weight [kDa]
Q-value
Score
Intensity
Intensity L
Intensity H
-Log Student's T-test p-value 2N_1N
Student's T-test q-value 2N_1N
Student's T-test Difference 2N_1N
Student's T-test Test statistic 2N_1N
-Log Student's T-test p-value 3N_1N
Student's T-test q-value 3N_1N
Student's T-test Difference 3N_1N
Student's T-test Test statistic 3N_1N
-Log Student's T-test p-value 4N_1N
Student's T-test q-value 4N_1N
Student's T-test Difference 4N_1N
Student's T-test Test statistic 4N_1N
-Log Student's T-test combined score
Student's T-test q-value
Protein IDs
Majority protein IDs
Protein names
Gene names
1N
2N
3N
4N
Student's T-test Significant 2N_1N
Student's T-test Significant 3N_1N
Student's T-test Significant 4N_1N
Student's T-test significant
GOBP name
GOCC name
Peptides
Razor + unique peptides
Unique peptides
Sequence coverage [%]
Unique + razor sequence coverage [%]
Unique sequence coverage [%]
Mol. weight [kDa]
Q-value
Score
Intensity
Intensity L
Intensity H
-Log Student's T-test p-value 2N_1N
Student's T-test q-value 2N_1N
Student's T-test Difference 2N_1N
Student's T-test Test statistic 2N_1N
-Log Student's T-test p-value 3N_1N
Student's T-test q-value 3N_1N
Student's T-test Difference 3N_1N
Student's T-test Test statistic 3N_1N
-Log Student's T-test p-value 4N_1N
Student's T-test q-value 4N_1N
Student's T-test Difference 4N_1N
Student's T-test Test statistic 4N_1N
-Log Student's T-test combined score
Student's T-test q-value
Protein IDs
Majority protein IDs
Protein names
Gene names
1N
2N
3N
4N
Student's T-test Significant 2N_1N
Student's T-test Significant 3N_1N
Student's T-test Significant 4N_1N
Student's T-test significant
GOBP name
GOCC name
Peptides
Razor + unique peptides
Unique peptides
Sequence coverage [%]
Unique + razor sequence coverage [%]
Unique sequence coverage [%]
Mol. weight [kDa]
Q-value
Score
Intensity
Intensity L
Intensity H
-Log Student's T-test p-value 2N_1N
Student's T-test q-value 2N_1N
Student's T-test Difference 2N_1N
Student's T-test Test statistic 2N_1N
-Log Student's T-test p-value 3N_1N
Student's T-test q-value 3N_1N
Student's T-test Difference 3N_1N
Student's T-test Test statistic 3N_1N
-Log Student's T-test p-value 4N_1N
Student's T-test q-value 4N_1N
Student's T-test Difference 4N_1N
Student's T-test Test statistic 4N_1N
-Log Student's T-test combined score
Student's T-test q-value
Protein IDs
Majority protein IDs
Protein names
Gene names
1N
2N
3N
4N
Student's T-test Significant 2N_1N
Student's T-test Significant 3N_1N
Student's T-test Significant 4N_1N
Student's T-test significant
GOBP name
GOCC name
Peptides
Razor + unique peptides
Unique peptides
Sequence coverage [%]
Unique + razor sequence coverage [%]
Unique sequence coverage [%]
Mol. weight [kDa]
Q-value
Score
Intensity
Intensity L
Intensity H
-Log Student's T-test p-value 2N_1N
Student's T-test q-value 2N_1N
Student's T-test Difference 2N_1N
Student's T-test Test statistic 2N_1N
-Log Student's T-test p-value 3N_1N
Student's T-test q-value 3N_1N
Student's T-test Difference 3N_1N
Student's T-test Test statistic 3N_1N
-Log Student's T-test p-value 4N_1N
Student's T-test q-value 4N_1N
Student's T-test Difference 4N_1N
Student's T-test Test statistic 4N_1N
-Log Student's T-test combined score
Student's T-test q-value
Protein IDs
Majority protein IDs
Protein names
Gene names
1N
2N
3N
4N
Student's T-test Significant 2N_1N
Student's T-test Significant 3N_1N
Student's T-test Significant 4N_1N
Student's T-test significant
GOBP name
GOCC name
Peptides
Razor + unique peptides
Unique peptides
Sequence coverage [%]
Unique + razor sequence coverage [%]
Unique sequence coverage [%]
Mol. weight [kDa]
Q-value
Score
Intensity
Intensity L
Intensity H
-Log Student's T-test p-value 2N_1N
Student's T-test q-value 2N_1N
Student's T-test Difference 2N_1N
Student's T-test Test statistic 2N_1N
-Log Student's T-test p-value 3N_1N
Student's T-test q-value 3N_1N
Student's T-test Difference 3N_1N
Student's T-test Test statistic 3N_1N
-Log Student's T-test p-value 4N_1N
Student's T-test q-value 4N_1N
Student's T-test Difference 4N_1N
Student's T-test Test statistic 4N_1N
-Log Student's T-test combined score
Student's T-test q-value
Protein IDs
Majority protein IDs
Protein names
Gene names
1N
2N
3N
4N
Student's T-test Significant 2N_1N
Student's T-test Significant 3N_1N
Student's T-test Significant 4N_1N
Student's T-test significant
GOBP name
GOCC name
Peptides
Razor + unique peptides
Unique peptides
Sequence coverage [%]
Unique + razor sequence coverage [%]
Unique sequence coverage [%]
Mol. weight [kDa]
Q-value
Score
Intensity
Intensity L
Intensity H
-Log Student's T-test p-value 2N_1N
Student's T-test q-value 2N_1N
Student's T-test Difference 2N_1N
Student's T-test Test statistic 2N_1N
-Log Student's T-test p-value 3N_1N
Student's T-test q-value 3N_1N
Student's T-test Difference 3N_1N
Student's T-test Test statistic 3N_1N
-Log Student's T-test p-value 4N_1N
Student's T-test q-value 4N_1N
Student's T-test Difference 4N_1N
Student's T-test Test statistic 4N_1N
-Log Student's T-test combined score
Student's T-test q-value
Protein IDs
Majority protein IDs
Protein names
Gene names
1N
2N
3N
4N
Student's T-test Significant 2N_1N
Student's T-test Significant 3N_1N
Student's T-test Significant 4N_1N
Student's T-test significant
GOBP name
GOCC name
Peptides
Razor + unique peptides
Unique peptides
Sequence coverage [%]
Unique + razor sequence coverage [%]
Unique sequence coverage [%]
Mol. weight [kDa]
Q-value
Score
Intensity
Intensity L
Intensity H
-Log Student's T-test p-value 2N_1N
Student's T-test q-value 2N_1N
Student's T-test Difference 2N_1N
Student's T-test Test statistic 2N_1N
-Log Student's T-test p-value 3N_1N
Student's T-test q-value 3N_1N
Student's T-test Difference 3N_1N
Student's T-test Test statistic 3N_1N
-Log Student's T-test p-value 4N_1N
Student's T-test q-value 4N_1N
Student's T-test Difference 4N_1N
Student's T-test Test statistic 4N_1N
-Log Student's T-test combined score
Student's T-test q-value
Protein IDs
Majority protein IDs
Protein names
Gene names
1N
2N
3N
4N
Student's T-test Significant 2N_1N
Student's T-test Significant 3N_1N
Student's T-test Significant 4N_1N
Student's T-test significant
GOBP name
GOCC name
Peptides
Razor + unique peptides
Unique peptides
Sequence coverage [%]
Unique + razor sequence coverage [%]
Unique sequence coverage [%]
Mol. weight [kDa]
Q-value
Score
Intensity
Intensity L
Intensity H
-Log Student's T-test p-value 2N_1N
Student's T-test q-value 2N_1N
Student's T-test Difference 2N_1N
Student's T-test Test statistic 2N_1N
-Log Student's T-test p-value 3N_1N
Student's T-test q-value 3N_1N
Student's T-test Difference 3N_1N
Student's T-test Test statistic 3N_1N
-Log Student's T-test p-value 4N_1N
Student's T-test q-value 4N_1N
Student's T-test Difference 4N_1N
Student's T-test Test statistic 4N_1N
-Log Student's T-test combined score
Student's T-test q-value
Protein IDs
Majority protein IDs
Protein names
Gene names
1N
2N
3N
4N
Student's T-test Significant 2N_1N
Student's T-test Significant 3N_1N
Student's T-test Significant 4N_1N
Student's T-test significant
GOBP name
GOCC name
Peptides
Razor + unique peptides
Unique peptides
Sequence coverage [%]
Unique + razor sequence coverage [%]
Unique sequence coverage [%]
Mol. weight [kDa]
Q-value
Score
Intensity
Intensity L
Intensity H
-Log Student's T-test p-value 2N_1N
Student's T-test q-value 2N_1N
Student's T-test Difference 2N_1N
Student's T-test Test statistic 2N_1N
-Log Student's T-test p-value 3N_1N
Student's T-test q-value 3N_1N
Student's T-test Difference 3N_1N
Student's T-test Test statistic 3N_1N
-Log Student's T-test p-value 4N_1N
Student's T-test q-value 4N_1N
Student's T-test Difference 4N_1N
Student's T-test Test statistic 4N_1N
-Log Student's T-test combined score
Student's T-test q-value
Protein IDs
Majority protein IDs
Protein names
Gene names
1N
2N
3N
4N
Student's T-test Significant 2N_1N
Student's T-test Significant 3N_1N
Student's T-test Significant 4N_1N
Student's T-test significant
GOBP name
GOCC name
Peptides
Razor + unique peptides
Unique peptides
Sequence coverage [%]
Unique + razor sequence coverage [%]
Unique sequence coverage [%]
Mol. weight [kDa]
Q-value
Score
Intensity
Intensity L
Intensity H
-Log Student's T-test p-value 2N_1N
Student's T-test q-value 2N_1N
Student's T-test Difference 2N_1N
Student's T-test Test statistic 2N_1N
-Log Student's T-test p-value 3N_1N
Student's T-test q-value 3N_1N
Student's T-test Difference 3N_1N
Student's T-test Test statistic 3N_1N
-Log Student's T-test p-value 4N_1N
Student's T-test q-value 4N_1N
Student's T-test Difference 4N_1N
Student's T-test Test statistic 4N_1N
-Log Student's T-test combined score
Student's T-test q-value
Protein IDs
Majority protein IDs
Protein names
Gene names
1N
2N
3N
4N
Student's T-test Significant 2N_1N
Student's T-test Significant 3N_1N
Student's T-test Significant 4N_1N
Student's T-test significant
GOBP name
GOCC name
Peptides
Razor + unique peptides
Unique peptides
Sequence coverage [%]
Unique + razor sequence coverage [%]
Unique sequence coverage [%]
Mol. weight [kDa]
Q-value
Score
Intensity
Intensity L
Intensity H
-Log Student's T-test p-value 2N_1N
Student's T-test q-value 2N_1N
Student's T-test Difference 2N_1N
Student's T-test Test statistic 2N_1N
-Log Student's T-test p-value 3N_1N
Student's T-test q-value 3N_1N
Student's T-test Difference 3N_1N
Student's T-test Test statistic 3N_1N
-Log Student's T-test p-value 4N_1N
Student's T-test q-value 4N_1N
Student's T-test Difference 4N_1N
Student's T-test Test statistic 4N_1N
-Log Student's T-test combined score
Student's T-test q-value
Protein IDs
Majority protein IDs
Protein names
Gene names
1N
2N
3N
4N
Student's T-test Significant 2N_1N
Student's T-test Significant 3N_1N
Student's T-test Significant 4N_1N
Student's T-test significant
GOBP name
GOCC name
Peptides
Razor + unique peptides
Unique peptides
Sequence coverage [%]
Unique + razor sequence coverage [%]
Unique sequence coverage [%]
Mol. weight [kDa]
Q-value
Score
Intensity
Intensity L
Intensity H
-Log Student's T-test p-value 2N_1N
Student's T-test q-value 2N_1N
Student's T-test Difference 2N_1N
Student's T-test Test statistic 2N_1N
-Log Student's T-test p-value 3N_1N
Student's T-test q-value 3N_1N
Student's T-test Difference 3N_1N
Student's T-test Test statistic 3N_1N
-Log Student's T-test p-value 4N_1N
Student's T-test q-value 4N_1N
Student's T-test Difference 4N_1N
Student's T-test Test statistic 4N_1N
-Log Student's T-test combined score
Student's T-test q-value
Protein IDs
Majority protein IDs
Protein names
Gene names
1N
2N
3N
4N
Student's T-test Significant 2N_1N
Student's T-test Significant 3N_1N
Student's T-test Significant 4N_1N
Student's T-test significant
GOBP name
GOCC name
Peptides
Razor + unique peptides
Unique peptides
Sequence coverage [%]
Unique + razor sequence coverage [%]
Unique sequence coverage [%]
Mol. weight [kDa]
Q-value
Score
Intensity
Intensity L
Intensity H
-Log Student's T-test p-value 2N_1N
Student's T-test q-value 2N_1N
Student's T-test Difference 2N_1N
Student's T-test Test statistic 2N_1N
-Log Student's T-test p-value 3N_1N
Student's T-test q-value 3N_1N
Student's T-test Difference 3N_1N
Student's T-test Test statistic 3N_1N
-Log Student's T-test p-value 4N_1N
Student's T-test q-value 4N_1N
Student's T-test Difference 4N_1N
Student's T-test Test statistic 4N_1N
-Log Student's T-test combined score
Student's T-test q-value
Protein IDs
Majority protein IDs
Protein names
Gene names
1N
2N
3N
4N
Student's T-test Significant 2N_1N
Student's T-test Significant 3N_1N
Student's T-test Significant 4N_1N
Student's T-test significant
GOBP name
GOCC name
Peptides
Razor + unique peptides
Unique peptides
Sequence coverage [%]
Unique + razor sequence coverage [%]
Unique sequence coverage [%]
Mol. weight [kDa]
Q-value
Score
Intensity
Intensity L
Intensity H
-Log Student's T-test p-value 2N_1N
Student's T-test q-value 2N_1N
Student's T-test Difference 2N_1N
Student's T-test Test statistic 2N_1N
-Log Student's T-test p-value 3N_1N
Student's T-test q-value 3N_1N
Student's T-test Difference 3N_1N
Student's T-test Test statistic 3N_1N
-Log Student's T-test p-value 4N_1N
Student's T-test q-value 4N_1N
Student's T-test Difference 4N_1N
Student's T-test Test statistic 4N_1N
-Log Student's T-test combined score
Student's T-test q-value
Protein IDs
Majority protein IDs
Protein names
Gene names
1N
2N
3N
4N
Student's T-test Significant 2N_1N
Student's T-test Significant 3N_1N
Student's T-test Significant 4N_1N
Student's T-test significant
GOBP name
GOCC name
Peptides
Razor + unique peptides
Unique peptides
Sequence coverage [%]
Unique + razor sequence coverage [%]
Unique sequence coverage [%]
Mol. weight [kDa]
Q-value
Score
Intensity
Intensity L
Intensity H
-Log Student's T-test p-value 2N_1N
Student's T-test q-value 2N_1N
Student's T-test Difference 2N_1N
Student's T-test Test statistic 2N_1N
-Log Student's T-test p-value 3N_1N
Student's T-test q-value 3N_1N
Student's T-test Difference 3N_1N
Student's T-test Test statistic 3N_1N
-Log Student's T-test p-value 4N_1N
Student's T-test q-value 4N_1N
Student's T-test Difference 4N_1N
Student's T-test Test statistic 4N_1N
-Log Student's T-test combined score
Student's T-test q-value
Protein IDs
Majority protein IDs
Protein names
Gene names
1N
2N
3N
4N
Student's T-test Significant 2N_1N
Student's T-test Significant 3N_1N
Student's T-test Significant 4N_1N
Student's T-test significant
GOBP name
GOCC name
Peptides
Razor + unique peptides
Unique peptides
Sequence coverage [%]
Unique + razor sequence coverage [%]
Unique sequence coverage [%]
Mol. weight [kDa]
Q-value
Score
Intensity
Intensity L
Intensity H
-Log Student's T-test p-value 2N_1N
Student's T-test q-value 2N_1N
Student's T-test Difference 2N_1N
Student's T-test Test statistic 2N_1N
-Log Student's T-test p-value 3N_1N
Student's T-test q-value 3N_1N
Student's T-test Difference 3N_1N
Student's T-test Test statistic 3N_1N
-Log Student's T-test p-value 4N_1N
Student's T-test q-value 4N_1N
Student's T-test Difference 4N_1N
Student's T-test Test statistic 4N_1N
-Log Student's T-test combined score
Student's T-test q-value
Protein IDs
Majority protein IDs
Protein names
Gene names
[truncated: 560 more rows]

## Sheet: Supplementary_Table_Proteome
Gene names	ENSG	1N	2N	3N	4N	Student's T-test significant	GOBP name	GOCC name	Intensity	Intensity L	Intensity H	-Log Student's T-test p-value 2N_1N	Student's T-test q-value 2N_1N	Student's T-test Difference 2N_1N	Student's T-test Test statistic 2N_1N	-Log Student's T-test p-value 3N_1N	Student's T-test q-value 3N_1N	Student's T-test Difference 3N_1N	Student's T-test Test statistic 3N_1N	-Log Student's T-test p-value 4N_1N	Student's T-test q-value 4N_1N	Student's T-test Difference 4N_1N	Student's T-test Test statistic 4N_1N	-Log Student's T-test combined score	Student's T-test q-value	is_smooth	Protein IDs	Majority protein IDs	Protein names	id	Chromosome	Gene start (bp)	Gene end (bp)	slope	intercept	p.value	t.statistic	fdr
FOB1	YDR110W	NaN	NaN	0.405623	0.402785		aging;biological regulation;biosynthetic process;cell aging;cell cycle process;cellular biosynthetic process;cellular component organization;cellular component organization at cellular level;cellular component organization or biogenesis;cellular component organization or biogenesis at cellular level;cellular localization;cellular macromolecule biosynthetic process;cellular macromolecule localizat…	cell part;chromatin;chromosomal part;heterochromatin;intracellular non-membrane-bounded organelle;intracellular organelle;intracellular organelle part;intracellular part;non-membrane-bounded organelle;nuclear part;nucleolus;organelle;organelle part;rDNA heterochromatin	705340000	495940000	209400000	NaN	1	0	NaN	0	0.949305	NaN	0	0	1	NaN	0	NaN	0.361818	FALSE	O13329	O13329	DNA replication fork-blocking protein FOB1	21	IV	676102	677802	NA	NA	NA	NA	NA
	YPR089W	-0.52613	0.297485	-0.0664416	NaN	2N_1N;3N_1N		cell part;cytoplasmic part;Golgi apparatus;intracellular membrane-bounded organelle;intracellular organelle;intracellular part;membrane-bounded organelle;organelle	2470500000	1204900000	1265600000	2.66622	0.00233656	1.09218	7.03053	1.51148	0.0092816	0.765647	3.85685	0	1	NaN	0	4.17769	0.0545838	FALSE	O13585	O13585	Dilute domain-containing protein YPR089W	28	XVI	713275	715941	NA	NA	NA	NA	NA
SUC2	YIL162W	NaN	NaN	0.237562	0.135692		carbohydrate catabolic process;carbohydrate metabolic process;catabolic process;cellular carbohydrate catabolic process;cellular carbohydrate metabolic process;cellular macromolecule metabolic process;cellular metabolic process;cellular polysaccharide catabolic process;cellular polysaccharide metabolic process;cellular process;disaccharide catabolic process;disaccharide metabolic process;fructan …	cell part;cytoplasm;extracellular region;intracellular part	912850000	607920000	304930000	NaN	1	0	NaN	0	0.949028	NaN	0	0	1	NaN	0	NaN	0.365379	FALSE	P00724	P00724	Invertase 2	61	IX	37385	38983	NA	NA	NA	NA	NA
COX8	YLR395C	NaN	-0.291703	-0.604142	-0.344588		cellular metabolic process;cellular process;electron transport chain;generation of precursor metabolites and energy;metabolic process;mitochondrial electron transport. cytochrome c to oxygen;oxidation-reduction process;respiratory electron transport chain	cell part;cytoplasmic part;intracellular organelle part;intracellular part;macromolecular complex;membrane part;mitochondrial membrane part;mitochondrial part;mitochondrial respiratory chain complex IV;organelle part;protein complex;respiratory chain complex IV	10395000000	5294500000	5100200000	0	0.95797	NaN	0	0	0.950933	NaN	0	0	1	NaN	0	0	1	FALSE	P04039	P04039	Cytochrome c oxidase polypeptide VIII. mitochondrial	100	XII	909729	909965	NA	NA	NA	NA	NA
CDC7	YDL017W	NaN	0.0540385	0.340451	0.00264753		biological regulation;biosynthetic process;cell cycle phase;cell cycle process;cell division;cellular biosynthetic process;cellular component organization;cellular component organization at cellular level;cellular component organization or biogenesis;cellular component organization or biogenesis at cellular level;cellular macromolecule biosynthetic process;cellular macromolecule metabolic process…	cell part;chromosomal part;chromosome. centromeric region;Dbf4-dependent protein kinase complex;intracellular membrane-bounded organelle;intracellular organelle;intracellular organelle part;intracellular part;macromolecular complex;membrane-bounded organelle;nucleus;organelle;organelle part;protein complex	5697900000	3585000000	2112900000	0	0.959338	NaN	0	0	0.94609	NaN	0	0	1	NaN	0	0	1	FALSE	P06243	P06243	Cell division control protein 7	159	IV	424209	425732	NA	NA	NA	NA	NA
RAD3	YER171W	NaN	-0.077578	0.213645	-0.0161678		biological regulation;biosynthetic process;cellular biosynthetic process;cellular macromolecule biosynthetic process;cellular macromolecule metabolic process;cellular metabolic process;cellular nitrogen compound metabolic process;cellular process;cellular protein metabolic process;DNA conformation change;DNA duplex unwinding;DNA geometric change;DNA metabolic process;macromolecule biosynthetic pr…	carboxy-terminal domain protein kinase complex;cell part;core TFIIH complex;cytoplasmic part;cytosol;holo TFIIH complex;intracellular organelle part;intracellular part;macromolecular complex;nuclear part;nucleoplasm part;nucleotide-excision repair complex;nucleotide-excision repair factor 3 complex;organelle part;protein complex;transcription factor complex	1466800000	877970000	588820000	0	0.95968	NaN	0	0	0.945096	NaN	0	0	1	NaN	0	0	1	FALSE	P06839	P06839	DNA repair helicase RAD3	181	V	527082	529418	NA	NA	NA	NA	NA
SPE1	YKL184W	NaN	0.983946	0.273271	-0.268527		amine biosynthetic process;amine metabolic process;biosynthetic process;carboxylic acid biosynthetic process;carboxylic acid metabolic process;cellular amine metabolic process;cellular amino acid biosynthetic process;cellular amino acid metabolic process;cellular biogenic amine biosynthetic process;cellular biogenic amine metabolic process;cellular biosynthetic process;cellular ketone metabolic p…		1595700000	935670000	660080000	0	0.954262	NaN	0	0	0.948079	NaN	0	0	1	NaN	0	0	1	FALSE	P08432	P08432	Ornithine decarboxylase	238	XI	96757	98157	NA	NA	NA	NA	NA
MET3	YJR010W	-0.672262	0.657848	1.61525	NaN		amine biosynthetic process;amine metabolic process;aspartate family amino acid biosynthetic process;aspartate family amino acid metabolic process;biosynthetic process;carboxylic acid biosynthetic process;carboxylic acid metabolic process;cellular amine metabolic process;cellular amino acid biosynthetic process;cellular amino acid metabolic process;cellular biosynthetic process;cellular ketone met…	cell part;cytoplasm;intracellular part	1749200000	1161300000	587850000	0	0.954605	1.66563	0	0	0.947393	2.68575	0	0	1	NaN	0	0	1	FALSE	P08536	P08536	Sulfate adenylyltransferase	244	X	456239	457774	NA	NA	NA	NA	NA
CIT2	YCR005C	NaN	0.304156	0.200038	0.526274		acetyl-CoA catabolic process;acetyl-CoA metabolic process;amine biosynthetic process;amine metabolic process;biosynthetic process;carbohydrate metabolic process;carboxylic acid biosynthetic process;carboxylic acid metabolic process;catabolic process;cellular aldehyde metabolic process;cellular amine metabolic process;cellular amino acid biosynthetic process;cellular amino acid metabolic process;c…	cell part;cytoplasmic part;intracellular membrane-bounded organelle;intracellular organelle;intracellular part;membrane-bounded organelle;microbody;organelle;peroxisome	1050300000	656240000	394020000	0	0.953577	NaN	0	0	0.947058	NaN	0	0	1	NaN	0	0	0.989098	FALSE	P08679	P08679	Citrate synthase. peroxisomal	249	III	120946	122328	NA	NA	NA	NA	NA
TY1B-PR3	YPR158C-D	NaN	1.01715	-0.0271849	-0.266497		biosynthetic process;cellular biosynthetic process;cellular macromolecule biosynthetic process;cellular macromolecule metabolic process;cellular metabolic process;cellular nitrogen compound metabolic process;cellular process;DNA biosynthetic process;DNA integration;DNA metabolic process;DNA recombination;DNA replication;macromolecule biosynthetic process;macromolecule metabolic process;metabolic …	cell part;cytoplasm;intracellular membrane-bounded organelle;intracellular organelle;intracellular organelle part;intracellular part;membrane-bounded organelle;nuclear part;nucleus;organelle;organelle part;retrotransposon nucleocapsid	972620000	626580000	346040000	0	0.955925	NaN	0	0	0.956845	NaN	0	0	1	NaN	0	0	0.995801	FALSE	P0C2J1	P0C2J1	Transposon Ty1-PR3 Gag-Pol polyprotein;Capsid protein;Ty1 protease;Integrase;Reverse transcriptase/ribonuclease H	279	XVI	850989	856257	NA	NA	NA	NA	NA
GPA2	YER020W	NaN	-0.2873	-0.359559	-0.276897		activation of adenylate cyclase activity;activation of adenylate cyclase activity by G-protein signaling pathway;aging;anatomical structure development;anatomical structure formation involved in morphogenesis;ascospore formation;biological regulation;cAMP-mediated signaling;carbohydrate homeostasis;carbohydrate mediated signaling;cell aging;cell development;cell differentiation;cell growth;cell s…	cell part;membrane;plasma membrane	3197600000	1790800000	1406800000	0	0.954918	NaN	0	0	0.957525	NaN	0	0	1	NaN	0	0	0.997524	FALSE	P10823	P10823	Guanine nucleotide-binding protein alpha-2 subunit	322	V	195168	196517	0.0793869	-0.603295	0.00985901	3.51003	0.0157285
PDR1	YGL013C	NaN	NaN	-0.14919	0.392315		biological regulation;positive regulation of biological process;positive regulation of biosynthetic process;positive regulation of cellular biosynthetic process;positive regulation of cellular metabolic process;positive regulation of cellular process;positive regulation of cellular response to drug;positive regulation of gene expression;positive regulation of macromolecule biosynthetic process;po…	cell part;cytoplasmic part;cytosol;intracellular membrane-bounded organelle;intracellular organelle;intracellular part;membrane-bounded organelle;nucleus;organelle	765280000	475640000	289640000	NaN	1	0	NaN	0	0.955149	NaN	0	0	1	NaN	0	NaN	0.359385	FALSE	P12383	P12383	Transcription factor PDR1	352	VII	469092	472298	NA	NA	NA	NA	NA
INO4	YOL108C	0.803919	0.187926	-0.17042	NaN		biological regulation;biosynthetic process;cellular biosynthetic process;cellular lipid metabolic process;cellular metabolic process;cellular process;lipid biosynthetic process;lipid metabolic process;metabolic process;organophosphate metabolic process;phospholipid biosynthetic process;phospholipid metabolic process;positive regulation of biological process;positive regulation of biosynthetic pro…	cell part;intracellular membrane-bounded organelle;intracellular organelle;intracellular part;membrane-bounded organelle;nucleus;organelle	666170000	340510000	325660000	0	0.965832	-0.280476	0	0	0.955486	-0.576104	0	0	1	NaN	0	0	0.987124	FALSE	P13902	P13902	Protein INO4	390	XV	111431	111886	NA	NA	NA	NA	NA
SAM35	YHR083W	NaN	NaN	0.0850572	0.0989423		cellular component assembly;cellular component assembly at cellular level;cellular component organization;cellular component organization at cellular level;cellular component organization or biogenesis;cellular component organization or biogenesis at cellular level;cellular macromolecular complex assembly;cellular macromolecular complex subunit organization;cellular membrane organization;cellular…	cell part;cytoplasmic part;intracellular organelle part;intracellular part;macromolecular complex;membrane;membrane part;mitochondrial membrane;mitochondrial membrane part;mitochondrial outer membrane;mitochondrial part;mitochondrial sorting and assembly machinery complex;organelle membrane;organelle outer membrane;organelle part;outer membrane;protein complex	1379200000	974780000	404400000	NaN	1	0	NaN	0	0.960278	NaN	0	0	1	NaN	0	NaN	0.361124	FALSE	P14693	P14693	Sorting assembly machinery 35 kDa subunit	403	VIII	272627	273616	NA	NA	NA	NA	NA
MTF1	YMR228W	-0.989639	NaN	0.524665	NaN		biological regulation;biosynthetic process;cellular biosynthetic process;cellular macromolecule metabolic process;cellular metabolic process;cellular nitrogen compound metabolic process;cellular process;macromolecule metabolic process;metabolic process;nitrogen compound metabolic process;nucleic acid metabolic process;nucleobase-containing compound metabolic process;primary metabolic process;regu…	cell part;cytoplasmic part;DNA-directed RNA polymerase complex;intracellular organelle lumen;intracellular organelle part;intracellular part;macromolecular complex;membrane-enclosed lumen;mitochondrial DNA-directed RNA polymerase complex;mitochondrial intermembrane space;mitochondrial matrix;mitochondrial part;organelle envelope lumen;organelle lumen;organelle part;protein complex;RNA polymerase …	399800000	222480000	177320000	0	0.964799	NaN	0	0	0.959574	1.91254	0	0	1	NaN	0	0	0.985811	FALSE	P14908	P14908	Mitochondrial transcription factor 1	415	XIII	724626	725651	NA	NA	NA	NA	NA
MET8	YBR213W	NaN	0.733566	NaN	0.197734		amine biosynthetic process;amine metabolic process;aspartate family amino acid biosynthetic process;aspartate family amino acid metabolic process;biosynthetic process;carboxylic acid biosynthetic process;carboxylic acid metabolic process;cellular amine metabolic process;cellular amino acid biosynthetic process;cellular amino acid metabolic process;cellular biosynthetic process;cellular ketone met…		631460000	374710000	256750000	0	0.966879	NaN	0	NaN	1	0	NaN	0	1	NaN	0	NaN	0.360356	FALSE	P15807	P15807	Siroheme biosynthesis protein MET8;Precorrin-2 dehydrogenase;Sirohydrochlorin ferrochelatase	439	II	650368	651192	NA	NA	NA	NA	NA
RGP1	YDR137W	NaN	-0.525235	-0.0348579	0.320877		biological regulation;cell cycle phase;cell cycle process;cell division;cellular component organization;cellular component organization at cellular level;cellular component organization or biogenesis;cellular component organization or biogenesis at cellular level;cellular process;endosome transport;establishment of localization;establishment of localization in cell;intracellular transport;mitosis…	cell part;cytoplasmic part;Golgi apparatus;Golgi apparatus part;Golgi membrane;guanyl-nucleotide exchange factor complex;intracellular membrane-bounded organelle;intracellular organelle;intracellular organelle part;intracellular part;macromolecular complex;membrane;membrane-bounded organelle;organelle;organelle membrane;organelle part;protein complex;Ric1p-Rgp1p complex	2088300000	884000000	1204300000	0	0.967912	NaN	0	0	0.958545	NaN	0	0	1	NaN	0	0	1	FALSE	P16664	P16664	Guanine nucleotide exchange factor subunit RGP1	460	IV	728259	730250	NA	NA	NA	NA	NA
FUS3	YBL016W	NaN	0.263039	0.493457	0.315232		biological regulation;cell cycle arrest;cell cycle phase;cell cycle process;cell division;cell surface receptor linked signaling pathway;cellular component organization;cellular component organization at cellular level;cellular component organization or biogenesis;cellular component organization or biogenesis at cellular level;cellular macromolecule metabolic process;cellular metabolic process;ce…	cell part;cell projection part;cytoplasm;intracellular membrane-bounded organelle;intracellular organelle;intracellular part;mating projection tip;membrane-bounded organelle;nucleus;organelle;periplasmic space;site of polarized growth	1864300000	1190600000	673710000	0	0.968257	NaN	0	0	0.958199	NaN	0	0	1	NaN	0	0	0.998894	FALSE	P16892	P16892	Mitogen-activated protein kinase FUS3	463	II	192451	193512	NA	NA	NA	NA	NA
THR1	YHR025W	NaN	-0.217556	0.266639	0.174196		amine biosynthetic process;amine metabolic process;aspartate family amino acid biosynthetic process;aspartate family amino acid metabolic process;biosynthetic process;branched chain family amino acid metabolic process;carboxylic acid biosynthetic process;carboxylic acid metabolic process;cellular amine metabolic process;cellular amino acid biosynthetic process;cellular amino acid metabolic proces…		23376000000	14490000000	8886600000	0	0.965144	NaN	0	0	0.95889	NaN	0	0	1	NaN	0	0	1	FALSE	P17423	P17423	Homoserine kinase	474	VIII	159438	160511	NA	NA	NA	NA	NA
SNF6	YHL025W	NaN	NaN	NaN	-0.489655		biological regulation;biosynthetic process;carbohydrate catabolic process;carbohydrate metabolic process;catabolic process;cellular biosynthetic process;cellular carbohydrate catabolic process;cellular carbohydrate metabolic process;cellular component organization;cellular component organization at cellular level;cellular component organization or biogenesis;cellular component organization or bio…	cell part;chromatin remodeling complex;cytoplasmic part;cytosol;intracellular membrane-bounded organelle;intracellular organelle;intracellular organelle part;intracellular part;macromolecular complex;membrane-bounded organelle;nuclear part;nucleus;organelle;organelle part;protein complex;SWI/SNF complex;SWI/SNF-type complex	1366800000	834790000	531970000	NaN	1	0	NaN	NaN	1	0	NaN	0	1	NaN	0	NaN	0.411784	FALSE	P18888	P18888	Transcription regulatory protein SNF6	499	VIII	54851	55849	NA	NA	NA	NA	NA
ANB1	YJR047C	2.13093	1.2791	0.593101	NaN		biological regulation;positive regulation of biological process;positive regulation of biosynthetic process;positive regulation of cellular biosynthetic process;positive regulation of cellular component organization;positive regulation of cellular metabolic process;positive regulation of cellular process;positive regulation of cellular protein metabolic process;positive regulation of macromolecul…	cell part;cytoplasmic part;cytosolic part;cytosolic ribosome;intracellular non-membrane-bounded organelle;intracellular organelle;intracellular part;macromolecular complex;non-membrane-bounded organelle;organelle;ribonucleoprotein complex;ribosome	819570000	548500000	271060000	0	0.961722	-0.51303	0	0	0.952492	-1.13631	0	0	1	NaN	0	0	1	FALSE	P19211	P19211	Eukaryotic translation initiation factor 5A-2	508	X	524908	525381	NA	NA	NA	NA	NA
RDS2	YPL133C	NaN	NaN	NaN	0.0902083		biological regulation;cell wall organization;cell wall organization or biogenesis;cellular component organization or biogenesis;cellular process;cellular response to chemical stimulus;cellular response to stimulus;cellular response to xenobiotic stimulus;positive regulation of biological process;positive regulation of biosynthetic process;positive regulation of carbohydrate metabolic process;posi…	cell part;cytoplasm;intracellular membrane-bounded organelle;intracellular organelle;intracellular part;membrane-bounded organelle;nucleus;organelle	663440000	421210000	242230000	NaN	1	0	NaN	NaN	1	0	NaN	0	1	NaN	0	NaN	0.427549	FALSE	P19541	P19541	Regulator of drug sensitivity 2	516	XVI	299888	301228	NA	NA	NA	NA	NA
PRP4	YPR178W	-0.190994	0.207556	0.099805	NaN		cellular macromolecule metabolic process;cellular metabolic process;cellular nitrogen compound metabolic process;cellular process;macromolecule metabolic process;metabolic process;mRNA metabolic process;mRNA processing;ncRNA metabolic process;ncRNA processing;nitrogen compound metabolic process;nuclear mRNA splicing. via spliceosome;nucleic acid metabolic process;nucleobase-containing compound me…	cell part;intracellular organelle part;intracellular part;macromolecular complex;nuclear part;organelle part;ribonucleoprotein complex;small nuclear ribonucleoprotein complex;spliceosomal complex;U4/U6 x U5 tri-snRNP complex	1622400000	817700000	804740000	0.954865	0.0655219	0.579775	2.03993	0	0.953808	0.496559	0	0	1	NaN	0	0.954865	0.594964	FALSE	P20053	P20053	U4/U6 small nuclear ribonucleoprotein PRP4	532	XVI	892332	893729	NA	NA	NA	NA	NA
SFL1	YOR140W	-0.869055	-0.553056	0.00625123	NaN		biological regulation;biosynthetic process;cellular biosynthetic process;cellular macromolecule biosynthetic process;cellular macromolecule metabolic process;cellular metabolic process;cellular nitrogen compound metabolic process;cellular process;gene silencing;macromolecule biosynthetic process;macromolecule metabolic process;metabolic process;negative regulation of biological process;negative r…	cell part;intracellular membrane-bounded organelle;intracellular organelle;intracellular part;membrane-bounded organelle;nucleus;organelle	1542900000	877570000	665360000	0	0.963785	0.651515	0	0	0.953471	1.26463	0	0	0.990512	NaN	0	0	0.99857	FALSE	P20134	P20134	Flocculation suppression protein	537	XV	586981	589281	NA	NA	NA	NA	NA
PRI2	YKL045W	NaN	NaN	-0.0918024	0.260702		biosynthetic process;cellular biosynthetic process;cellular macromolecule biosynthetic process;cellular macromolecule metabolic process;cellular metabolic process;cellular nitrogen compound metabolic process;cellular process;cellular response to stimulus;cellular response to stress;DNA metabolic process;DNA repair;DNA replication;DNA replication. synthesis of RNA primer;DNA strand elongation;DNA …	alpha DNA polymerase:primase complex;cell part;chromosomal part;envelope;intracellular membrane-bounded organelle;intracellular organelle;intracellular organelle part;intracellular part;macromolecular complex;membrane-bounded organelle;nuclear chromosome part;nuclear envelope;nuclear part;nucleus;organelle;organelle envelope;organelle part;protein complex	860250000	527570000	332680000	NaN	1	0	NaN	0	0.954134	NaN	0	0	0.990884	NaN	0	NaN	0.402789	FALSE	P20457	P20457	DNA primase large subunit	546	XI	353493	355079	NA	NA	NA	NA	NA
SIT4	YDL047W	NaN	-0.313308	0.188103	0.23576		actin cytoskeleton organization;actin filament-based process;aging;biological regulation;cell aging;cell cycle phase;cell cycle process;cell division;cell wall organization;cell wall organization or biogenesis;cellular cell wall organization;cellular cell wall organization or biogenesis;cellular component organization;cellular component organization at cellular level;cellular component organizati…	cell part;cytoplasm;intracellular part	4386000000	2671500000	1714500000	0	0.964115	NaN	0	0	0.953133	NaN	0	0	0.989444	NaN	0	0	1	FALSE	P20604	P20604	Serine/threonine-protein phosphatase PP1-1	550	IV	369771	370706	0.368283	-1.16646	0.000804288	5.61377	0.00178954
ACE2	YLR131C	NaN	0.0454788	-0.75414	-0.395499		biological regulation;biosynthetic process;cell cycle process;cellular biosynthetic process;cellular macromolecule biosynthetic process;cellular macromolecule metabolic process;cellular metabolic process;cellular nitrogen compound metabolic process;cellular process;macromolecule biosynthetic process;macromolecule metabolic process;metabolic process;nitrogen compound metabolic process;nucleic acid…	cell part;cytoplasmic part;cytosol;intracellular membrane-bounded organelle;intracellular organelle;intracellular part;membrane-bounded organelle;nucleus;organelle	1853500000	958200000	895260000	0	0.964461	NaN	0	0	0.952794	NaN	0	0	0.989816	NaN	0	0	1	FALSE	P21192	P21192	Metallothionein expression activator	557	XII	404510	406822	NA	NA	NA	NA	NA
DAL81	YIR023W	0.028773	-0.252291	0.0785136	NaN		biological regulation;biosynthetic process;cell communication;cellular biosynthetic process;cellular component assembly;cellular component assembly at cellular level;cellular component organization;cellular component organization at cellular level;cellular component organization or biogenesis;cellular component organization or biogenesis at cellular level;cellular macromolecular complex assembly;…	cell part;intracellular membrane-bounded organelle;intracellular organelle;intracellular part;membrane-bounded organelle;nucleus;organelle	1103300000	553910000	549410000	0.0535174	0.943686	0.035962	0.158596	0	0.93023	0.429484	0	0	0.991244	NaN	0	0.0535174	1	FALSE	P21657	P21657	Transcriptional activator protein DAL81	572	IX	399777	402689	NA	NA	NA	NA	NA
RAM1	YDL090C	NaN	-0.887278	NaN	0.282967		biological regulation;cellular macromolecule metabolic process;cellular metabolic process;cellular process;cellular protein metabolic process;macromolecule metabolic process;macromolecule modification;metabolic process;primary metabolic process;protein farnesylation;protein metabolic process;protein modification process;protein prenylation;regulation of biological process;regulation of cell proli…	cell part;cytoplasmic part;intracellular part;macromolecular complex;protein complex;protein farnesyltransferase complex	1569800000	1029500000	540360000	0	0.963438	NaN	0	NaN	1	0	NaN	0	0.987712	NaN	0	NaN	0.407467	FALSE	P22007	P22007	Protein farnesyltransferase subunit beta	582	IV	295034	296329	NA	NA	NA	NA	NA
RAD53	YPL153C	NaN	NaN	-0.115997	-1.17486		biological regulation;biosynthetic process;cell cycle checkpoint;cellular biosynthetic process;cellular macromolecule metabolic process;cellular metabolic process;cellular nitrogen compound biosynthetic process;cellular nitrogen compound metabolic process;cellular process;cellular response to stimulus;cellular response to stress;deoxyribonucleoside triphosphate biosynthetic process;deoxyribonucle…	cell part;cytoplasmic part;cytosol;intracellular membrane-bounded organelle;intracellular organelle;intracellular part;membrane-bounded organelle;nucleus;organelle	838500000	366460000	472050000	NaN	1	0	NaN	0	0.930555	NaN	0	0	0.993577	NaN	0	NaN	0.442765	FALSE	P22216	P22216	Serine/threonine-protein kinase RAD53	607	XVI	261727	264192	NA	NA	NA	NA	NA
QCR9	YGR183C	NaN	NaN	-0.727378	-0.588434		aerobic respiration;biosynthetic process;cellular biosynthetic process;cellular metabolic process;cellular process;cellular respiration;cofactor biosynthetic process;cofactor metabolic process;electron transport chain;energy derivation by oxidation of organic compounds;generation of precursor metabolites and energy;iron-sulfur cluster assembly;metabolic process;metallo-sulfur cluster assembly;mit…	cell part;cytoplasmic part;intracellular organelle part;intracellular part;macromolecular complex;membrane part;mitochondrial membrane part;mitochondrial part;mitochondrial respiratory chain complex III;organelle part;protein complex;respiratory chain complex III	5349200000	2569400000	2779800000	NaN	1	0	NaN	0	0.931195	NaN	0	0	0.99324	NaN	0	NaN	0.436406	FALSE	P22289	P22289	Cytochrome b-c1 complex subunit 9	612	VII	859063	859476	NA	NA	NA	NA	NA
PDE1	YGL248W	-1.56274	NaN	-0.0528296	NaN		biological regulation;cAMP catabolic process;cAMP metabolic process;cAMP-mediated signaling;catabolic process;cellular catabolic process;cellular metabolic process;cellular nitrogen compound catabolic process;cellular nitrogen compound metabolic process;cellular process;cellular response to stimulus;cyclic nucleotide catabolic process;cyclic nucleotide metabolic process;cyclic-nucleotide-mediated…		838370000	443770000	394600000	0	0.941954	NaN	0	0	0.93088	1.90814	0	0	0.99395	NaN	0	0	1	FALSE	P22434	P22434	3.5-cyclic-nucleotide phosphodiesterase 1	616	VII	35653	36762	NA	NA	NA	NA	NA
MSM1	YGR171C	NaN	NaN	0.546264	0.675623		amine metabolic process;amino acid activation;carboxylic acid metabolic process;cellular amine metabolic process;cellular amino acid metabolic process;cellular ketone metabolic process;cellular macromolecule metabolic process;cellular metabolic process;cellular nitrogen compound metabolic process;cellular process;macromolecule metabolic process;metabolic process;methionyl-tRNA aminoacylation;ncRN…	cell part;cytoplasmic part;intracellular membrane-bounded organelle;intracellular organelle;intracellular organelle lumen;intracellular organelle part;intracellular part;membrane-bounded organelle;membrane-enclosed lumen;mitochondrial matrix;mitochondrial part;mitochondrion;organelle;organelle lumen;organelle part	928890000	765330000	163550000	NaN	1	0	NaN	0	0.927967	NaN	0	0	0.995811	NaN	0	NaN	0.448657	FALSE	P22438	P22438	Methionine--tRNA ligase. mitochondrial	617	VII	840824	842551	NA	NA	NA	NA	NA
VPS3	YDR495C	NaN	0.170584	0.251774	-0.0695242		biological regulation;cation homeostasis;cellular cation homeostasis;cellular chemical homeostasis;cellular component organization;cellular component organization at cellular level;cellular component organization or biogenesis;cellular component organization or biogenesis at cellular level;cellular homeostasis;cellular ion homeostasis;cellular monovalent inorganic cation homeostasis;cellular proc…	cell part;CORVET complex;cytoplasmic part;endosomal part;intracellular organelle part;intracellular part;macromolecular complex;organelle part;protein complex	1022800000	615020000	407760000	0	0.942956	NaN	0	0	0.928922	NaN	0	0	0.995066	NaN	0	0	0.986498	FALSE	P23643	P23643	Vacuolar protein sorting-associated protein 3	660	IV	1438115	1441150	NA	NA	NA	NA	NA
MRM1	YOR201C	NaN	-0.347651	0.0218945	-0.182948		cellular macromolecule metabolic process;cellular metabolic process;cellular nitrogen compound metabolic process;cellular process;macromolecule metabolic process;macromolecule methylation;macromolecule modification;metabolic process;methylation;ncRNA metabolic process;ncRNA processing;nitrogen compound metabolic process;nucleic acid metabolic process;nucleobase-containing compound metabolic proce…	cell part;cytoplasmic part;intracellular membrane-bounded organelle;intracellular organelle;intracellular part;membrane-bounded organelle;mitochondrion;organelle	2365400000	1362100000	1003300000	0	0.945252	NaN	0	0	0.932446	NaN	0	0	0.981425	NaN	0	0	0.980981	FALSE	P25270	P25270	rRNA methyltransferase 1. mitochondrial	692	XV	720470	721708	0.297548	-1.19075	0.0616685	2.22229	0.0811246
NPP1	YCR026C	NaN	0.044762	0.105723	0.432515		cell communication;cellular metabolic process;cellular nitrogen compound metabolic process;cellular process;cellular response to external stimulus;cellular response to extracellular stimulus;cellular response to nutrient levels;cellular response to phosphate starvation;cellular response to starvation;cellular response to stimulus;cellular response to stress;metabolic process;nitrogen compound met…	cell part;integral to membrane;intrinsic to membrane;membrane part	1054800000	597890000	456950000	0	0.943933	NaN	0	0	0.931511	NaN	0	0	0.982517	NaN	0	0	0.984562	FALSE	P25353	P25353	Ectonucleotide pyrophosphatase/phosphodiesterase 1;Alkaline phosphodiesterase 1;Nucleotide pyrophosphatase	714	III	164111	166339	NA	NA	NA	NA	NA
SED4	YCR067C	NaN	-0.481812	NaN	-0.0860471		biological regulation;catabolic process;cellular catabolic process;cellular metabolic process;cellular nitrogen compound catabolic process;cellular nitrogen compound metabolic process;cellular process;establishment of localization;establishment of protein localization;GTP catabolic process;GTP metabolic process;heterocycle catabolic process;heterocycle metabolic process;metabolic process;nitrogen…	cell part;cytoplasmic part;endoplasmic reticulum part;Golgi apparatus part;Golgi membrane;integral to endoplasmic reticulum membrane;integral to membrane;integral to organelle membrane;intracellular organelle part;intracellular part;intrinsic to endoplasmic reticulum membrane;intrinsic to membrane;intrinsic to organelle membrane;membrane;membrane part;organelle membrane;organelle part	668840000	430050000	238790000	0	0.941293	NaN	0	NaN	1	0	NaN	0	0.979722	NaN	0	NaN	0.379463	FALSE	P25365	P25365	Putative guanine nucleotide-exchange factor SED4	723	III	233125	236322	NA	NA	NA	NA	NA
SGF29	YCL010C	NaN	0.278128	-0.0185928	-0.0899076		biological regulation;biosynthetic process;cellular biosynthetic process;cellular component organization;cellular component organization at cellular level;cellular component organization or biogenesis;cellular component organization or biogenesis at cellular level;cellular localization;cellular macromolecule biosynthetic process;cellular macromolecule localization;cellular macromolecule metabolic…	Ada2/Gcn5/Ada3 transcription activator complex;cell part;histone acetyltransferase complex;intracellular organelle part;intracellular part;macromolecular complex;nuclear part;nucleoplasm part;organelle part;protein complex;SAGA complex;SAGA-type complex	4183800000	2547700000	1636100000	0	0.938042	NaN	0	0	0.922267	NaN	0	0	0.984849	NaN	0	0	0.996131	FALSE	P25554	P25554	SAGA-associated factor 29	746	III	103571	104350	-0.109114	0.311123	0.0146983	-3.21779	0.0224343
DCC1	YCL016C	NaN	0.286893	-0.0118101	-0.0387553		biosynthetic process;cell cycle process;cellular biosynthetic process;cellular component organization;cellular component organization at cellular level;cellular component organization or biogenesis;cellular component organization or biogenesis at cellular level;cellular macromolecule biosynthetic process;cellular macromolecule metabolic process;cellular metabolic process;cellular nitrogen compoun…	cell part;chromosomal part;Ctf18 RFC-like complex;intracellular organelle part;intracellular part;macromolecular complex;organelle part;protein complex	2096700000	1052900000	1043800000	0	0.938361	NaN	0	0	0.921946	NaN	0	0	0.98522	NaN	0	0	0.997169	FALSE	P25559	P25559	Sister chromatid cohesion protein DCC1	749	III	94621	95763	NA	NA	NA	NA	NA
PBN1	YCL052C	NaN	-0.895557	-0.626115	0.175843		biosynthetic process;catabolic process;cellular biosynthetic process;cellular catabolic process;cellular lipid metabolic process;cellular macromolecule catabolic process;cellular macromolecule metabolic process;cellular metabolic process;cellular process;cellular protein metabolic process;ER-associated protein catabolic process;glycerolipid biosynthetic process;glycerolipid metabolic process;glyc…	cell part;cytoplasmic part;endoplasmic reticulum;endoplasmic reticulum membrane;endoplasmic reticulum part;integral to membrane;intracellular membrane-bounded organelle;intracellular organelle;intracellular organelle part;intracellular part;intrinsic to membrane;membrane;membrane part;membrane-bounded organelle;organelle;organelle membrane;organelle part	1270500000	667860000	602640000	0	0.940962	NaN	0	0	0.926031	NaN	0	0	0.986634	NaN	0	0	0.991428	FALSE	P25580	P25580	Protein PBN1	758	III	34143	35393	NA	NA	NA	NA	NA
CWH43	YCR017C	NaN	-0.755087	-0.0422178	-0.0411784		biosynthetic process;cell wall organization;cell wall organization or biogenesis;cellular biosynthetic process;cellular cell wall organization;cellular cell wall organization or biogenesis;cellular component organization;cellular component organization or biogenesis;cellular component organization or biogenesis at cellular level;cellular lipid metabolic process;cellular macromolecule metabolic pr…	cell part;cellular bud neck;cellular bud tip;cytoplasmic part;endoplasmic reticulum membrane;endoplasmic reticulum part;integral to membrane;integral to plasma membrane;intracellular organelle part;intracellular part;intrinsic to membrane;intrinsic to plasma membrane;membrane;membrane part;organelle membrane;organelle part;plasma membrane part;site of polarized growth	4311400000	2395700000	1915700000	0	0.939657	NaN	0	0	0.925704	NaN	0	0	0.987	NaN	0	0	0.992089	FALSE	P25618	P25618	Protein CWH43	766	III	144773	147634	NA	NA	NA	NA	NA
ARE1	YCR048W	NaN	NaN	0.331056	0.221338		alcohol metabolic process;lipid metabolic process;metabolic process;primary metabolic process;small molecule metabolic process;steroid metabolic process;sterol metabolic process	cell part;cytoplasmic part;endoplasmic reticulum;endoplasmic reticulum membrane;endoplasmic reticulum part;integral to membrane;intracellular membrane-bounded organelle;intracellular organelle;intracellular organelle part;intracellular part;intrinsic to membrane;membrane;membrane part;membrane-bounded organelle;organelle;organelle membrane;organelle part	641740000	413020000	228720000	NaN	1	0	NaN	0	0.925384	NaN	0	0	0.982804	NaN	0	NaN	0.383802	FALSE	P25628	P25628	Sterol O-acyltransferase 1	770	III	211929	213761	NA	NA	NA	NA	NA
FUB1	YCR076C	NaN	-1.11467	-1.23317	-0.362708		cellular component organization;cellular component organization at cellular level;cellular component organization or biogenesis;cellular component organization or biogenesis at cellular level;cellular process;chromatin modification;chromatin organization;chromosome organization;organelle organization		2422800000	1107700000	1315100000	0	0.950567	NaN	0	0	0.926349	NaN	0	0	1	NaN	0	0	0.989741	FALSE	P25659	P25659	Silencing boundary-establishment protein FUB1	782	III	249293	250045	NA	NA	NA	NA	NA
COQ3	YOL096C	-0.162465	-0.780275	-0.345703	NaN		biosynthetic process;cellular biosynthetic process;cellular ketone metabolic process;cellular metabolic process;cellular process;coenzyme biosynthetic process;coenzyme metabolic process;cofactor biosynthetic process;cofactor metabolic process;metabolic process;oxidoreduction coenzyme metabolic process;quinone cofactor biosynthetic process;quinone cofactor metabolic process;small molecule metaboli…	cell part;cytoplasmic part;extrinsic to membrane;extrinsic to mitochondrial inner membrane;extrinsic to organelle membrane;intracellular membrane-bounded organelle;intracellular organelle;intracellular organelle part;intracellular part;membrane;membrane part;membrane-bounded organelle;mitochondrial inner membrane;mitochondrial membrane;mitochondrial membrane part;mitochondrial part;mitochondrion;…	1332200000	598500000	733700000	0	0.950898	-0.282293	0	0	0.923781	0.214997	0	0	1	NaN	0	0	1	FALSE	P27680	P27680	Ubiquinone biosynthesis O-methyltransferase. mitochondrial	809	XV	138107	139045	NA	NA	NA	NA	NA
SEC20	YDR498C	NaN	-0.168879	0.249001	0.175718		cellular component organization;cellular component organization at cellular level;cellular component organization or biogenesis;cellular component organization or biogenesis at cellular level;cellular membrane fusion;cellular membrane organization;cellular process;establishment of localization;establishment of localization in cell;establishment of protein localization;Golgi vesicle transport;intr…	cell part;cytoplasmic part;endoplasmic reticulum;endoplasmic reticulum membrane;endoplasmic reticulum part;integral to membrane;intracellular membrane-bounded organelle;intracellular organelle;intracellular organelle part;intracellular part;intrinsic to membrane;macromolecular complex;membrane;membrane part;membrane-bounded organelle;organelle;organelle membrane;organelle part;protein complex;SNA…	1176000000	741270000	434760000	0	0.952573	NaN	0	0	0.942198	NaN	0	0	1	NaN	0	0	1	FALSE	P28791	P28791	Protein transport protein SEC20	843	IV	1445843	1446994	NA	NA	NA	NA	NA
MCM2	YBL023C	NaN	0.106491	0.153123	0.355238		biosynthetic process;cellular biosynthetic process;cellular component assembly;cellular component assembly at cellular level;cellular component organization;cellular component organization at cellular level;cellular component organization or biogenesis;cellular component organization or biogenesis at cellular level;cellular macromolecular complex assembly;cellular macromolecular complex subunit o…	cell part;chromosomal part;cytoplasm;DNA replication preinitiation complex;intracellular membrane-bounded organelle;intracellular organelle;intracellular organelle part;intracellular part;macromolecular complex;MCM complex;membrane-bounded organelle;nuclear chromosome part;nuclear part;nucleoplasm;nucleoplasm part;nucleus;organelle;organelle part;pre-replicative complex;protein complex;protein-DN…	3297900000	2054800000	1243100000	0	0.951567	NaN	0	0	0.940919	NaN	0	0	1	NaN	0	0	1	FALSE	P29469	P29469	DNA replication licensing factor MCM2	856	II	174920	177526	0.166228	-0.367045	0.0230992	2.89655	0.0335316
DBF20	YPR111W	NaN	-0.319001	NaN	-0.406916		barrier septum formation;biological regulation;cell cycle cytokinesis;cell cycle process;cellular component assembly;cellular component assembly at cellular level;cellular component organization;cellular component organization at cellular level;cellular component organization or biogenesis;cellular component organization or biogenesis at cellular level;cellular macromolecule metabolic process;cel…	cell part;cellular bud neck;cytoplasmic part;cytoskeletal part;intracellular organelle part;intracellular part;microtubule organizing center;organelle part;site of polarized growth;spindle pole body	2716400000	1474600000	1241800000	0	0.946261	NaN	0	NaN	1	0	NaN	0	0.995975	NaN	0	NaN	0.3873	FALSE	P32328	P32328	Serine/threonine-protein kinase DBF20	911	XVI	747306	749000	NA	NA	NA	NA	NA
ERG2	YMR202W	NaN	NaN	0.0312503	0.280767		alcohol biosynthetic process;alcohol metabolic process;biosynthetic process;cellular alcohol biosynthetic process;cellular alcohol metabolic process;cellular biosynthetic process;cellular metabolic process;cellular process;ergosterol biosynthetic process;ergosterol metabolic process;lipid biosynthetic process;lipid metabolic process;metabolic process;phytosteroid biosynthetic process;phytosteroid…	cell part;cytoplasmic part;endoplasmic reticulum;endoplasmic reticulum membrane;endoplasmic reticulum part;integral to membrane;intracellular membrane-bounded organelle;intracellular organelle;intracellular organelle part;intracellular part;intrinsic to membrane;membrane;membrane part;membrane-bounded organelle;organelle;organelle membrane;organelle part	4709100000	2806000000	1903100000	NaN	1	0	NaN	0	0.943156	NaN	0	0	0.997818	NaN	0	NaN	0.395692	FALSE	P32352	P32352	C-8 sterol isomerase	928	XIII	667537	668205	NA	NA	NA	NA	NA
DPH2	YKL191W	NaN	NaN	0.536461	0.27897		biosynthetic process;cellular biosynthetic process;cellular macromolecule metabolic process;cellular metabolic process;cellular process;cellular protein metabolic process;macromolecule metabolic process;macromolecule modification;metabolic process;peptidyl-amino acid modification;peptidyl-diphthamide biosynthetic process from peptidyl-histidine;peptidyl-diphthamide metabolic process;peptidyl-hist…	cell part;cytoplasm;intracellular part	961770000	676850000	284930000	NaN	1	0	NaN	0	0.94253	NaN	0	0	0.999746	NaN	0	NaN	0.299207	FALSE	P32461	P32461	Diphthamide biosynthesis protein 2	957	XI	81035	82639	NA	NA	NA	NA	NA
HYM1	YKL189W	NaN	-0.0240716	0.0924633	-0.169091		biological regulation;budding cell apical bud growth;budding cell bud growth;cellular process;cytokinetic cell separation;cytokinetic process;growth;regulation of anatomical structure morphogenesis;regulation of biological process;regulation of biological quality;regulation of biosynthetic process;regulation of cell morphogenesis;regulation of cell shape;regulation of cellular biosynthetic proces…	cell part;cell projection part;cellular bud;incipient cellular bud site;intracellular;intracellular part;mating projection tip;site of polarized growth	6175300000	3558900000	2616400000	0	0.949243	NaN	0	0	0.942814	NaN	0	0	0.998828	NaN	0	0	1	FALSE	P32464	P32464	Protein HYM1	959	XI	84704	85903	NA	NA	NA	NA	NA
HXT3	YDR345C	NaN	NaN	-0.645963	-0.312294		carbohydrate transport;cellular process;establishment of localization;fructose transport;glucose transport;hexose transport;mannose transport;monosaccharide transport;organic substance transport;transmembrane transport;transport	cell part;integral to membrane;intrinsic to membrane;membrane;membrane part;plasma membrane	1351600000	759800000	591840000	NaN	1	0	NaN	0	0.93564	NaN	0	0	0.998104	NaN	0	NaN	0.296752	FALSE	P32466	P32466	Low-affinity glucose transporter HXT3	961	IV	1162957	1164660	NA	NA	NA	NA	NA
GSH1	YJL101C	NaN	-0.0767972	-0.0910431	-0.0679872		amine biosynthetic process;amine metabolic process;biosynthetic process;carboxylic acid biosynthetic process;carboxylic acid metabolic process;cellular amine metabolic process;cellular amino acid biosynthetic process;cellular amino acid metabolic process;cellular biosynthetic process;cellular ketone metabolic process;cellular metabolic process;cellular modified amino acid biosynthetic process;cel…	cell part;intracellular	6660400000	3892400000	2768000000	0	0.949583	NaN	0	0	0.935008	NaN	0	0	0.998485	NaN	0	0	1	FALSE	P32477	P32477	Glutamate--cysteine ligase	970	X	234320	236356	0.0948111	-0.419597	0.0286037	2.74758	0.0406308
SCM4	YGR049W	0.0414568	NaN	NaN	NaN			cell part;integral to membrane;intrinsic to membrane;membrane part	2255300000	987430000	1267800000	0	0.987289	NaN	0	0	0.933741	NaN	0	0	1	NaN	0	0	0.936213	FALSE	P32564	P32564	Protein SCM4	1000	VII	591314	591877	NA	NA	NA	NA	NA
SIP1	YDR422C	NaN	-0.674563	-0.0483291	-0.186536		biological regulation;cellular macromolecule metabolic process;cellular metabolic process;cellular process;cellular protein metabolic process;cellular response to stimulus;macromolecule metabolic process;macromolecule modification;metabolic process;phosphate-containing compound metabolic process;phosphorus metabolic process;phosphorylation;primary metabolic process;protein metabolic process;prote…	AMP-activated protein kinase complex;cell part;cytoplasmic part;fungal-type vacuole;intracellular membrane-bounded organelle;intracellular organelle;intracellular organelle part;intracellular part;lytic vacuole;macromolecular complex;membrane;membrane-bounded organelle;organelle;organelle membrane;organelle part;protein complex;storage vacuole;vacuolar membrane;vacuolar part;vacuole	1010100000	574390000	435720000	0	0.987645	NaN	0	0	0.933408	NaN	0	0	1	NaN	0	0	0.937421	FALSE	P32578	P32578	SNF1 protein kinase subunit beta-1	1008	IV	1315326	1317773	NA	NA	NA	NA	NA
TOR2	YKL203C	NaN	-0.0795977	-0.166517	0.0217561		actin cytoskeleton organization;actin cytoskeleton reorganization;actin filament organization;actin filament reorganization involved in cell cycle;actin filament-based process;biological regulation;cell cycle process;cellular component biogenesis;cellular component biogenesis at cellular level;cellular component organization;cellular component organization at cellular level;cellular component org…	cell part;cytoplasm;cytoplasmic part;extrinsic to internal side of plasma membrane;extrinsic to membrane;extrinsic to plasma membrane;fungal-type vacuole membrane;intracellular organelle part;intracellular part;macromolecular complex;membrane;membrane part;organelle membrane;organelle part;plasma membrane;plasma membrane part;protein complex;TORC1 complex;TORC2 complex;vacuolar membrane;vacuolar …	1239200000	662450000	576760000	0	0.988352	NaN	0	0	0.938603	NaN	0	0	1	NaN	0	0	0.936507	FALSE	P32600	P32600	Serine/threonine-protein kinase TOR2	1020	XI	55935	63359	NA	NA	NA	NA	NA
RML2	YEL050C	NaN	-0.0448663	-0.249006	-0.0472894		biosynthetic process;cellular biosynthetic process;cellular component organization;cellular component organization at cellular level;cellular component organization or biogenesis;cellular component organization or biogenesis at cellular level;cellular macromolecule biosynthetic process;cellular macromolecule metabolic process;cellular metabolic process;cellular process;cellular protein metabolic …	cell part;cytoplasmic part;intracellular organelle part;intracellular part;large ribosomal subunit;macromolecular complex;mitochondrial large ribosomal subunit;mitochondrial part;organellar large ribosomal subunit;organelle part;ribonucleoprotein complex	3495100000	2063200000	1431800000	0	0.987999	NaN	0	0	0.937932	NaN	0	0	1	NaN	0	0	0.935649	FALSE	P32611	P32611	54S ribosomal protein RML2. mitochondrial	1028	V	59670	60851	NA	NA	NA	NA	NA
KAP122	YGL016W	NaN	-0.397666	0.500692	0.449925		establishment of localization;establishment of localization in cell;establishment of protein localization;intracellular protein transport;intracellular transport;nuclear import;nuclear transport;nucleocytoplasmic transport;protein import;protein import into nucleus;protein targeting;protein transport;transport	cell part;cytoplasm;envelope;intracellular organelle part;intracellular part;nuclear envelope;nuclear part;organelle envelope;organelle part	3937100000	2356600000	1580500000	0	0.984446	NaN	0	0	0.939931	NaN	0	0	0.9835	NaN	0	0	0.935952	FALSE	P32767	P32767	Importin beta-like protein KAP122	1045	VII	461666	464911	NA	NA	NA	NA	NA
AGA2	YGL032C	1.91643	1.38495	NaN	NaN		agglutination involved in conjugation;agglutination involved in conjugation with cellular fusion;biological adhesion;cell adhesion;cell-cell adhesion;cellular process;cellular process involved in reproduction;heterophilic cell-cell adhesion;reproductive process	cell part;cell wall;external encapsulating structure;fungal-type cell wall	615120000	419860000	195250000	0	0.984104	-0.188588	0	0	0.939591	NaN	0	0	0.983146	NaN	0	0	0.927372	FALSE	P32781	P32781	A-agglutinin-binding subunit	1053	VII	436570	436833	NA	NA	NA	NA	NA
GSP1	YLR293C	NaN	-0.0680746	NaN	-0.0208842		biological regulation;cellular component organization;cellular component organization at cellular level;cellular component organization or biogenesis;cellular component organization or biogenesis at cellular level;cellular macromolecule metabolic process;cellular metabolic process;cellular nitrogen compound metabolic process;cellular process;cellular response to stimulus;cleavage involved in rRNA…	cell part;cytoplasm;intracellular membrane-bounded organelle;intracellular organelle;intracellular part;membrane-bounded organelle;nucleus;organelle	24222000000	13706000000	10516000000	0	0.985146	NaN	0	NaN	1	0	NaN	0	0.980418	NaN	0	NaN	0.309514	FALSE	P32835	P32835	GTP-binding nuclear protein GSP1/CNR1	1077	XII	720771	721430	NA	NA	NA	NA	NA
BCS1	YDR375C	NaN	NaN	NaN	-0.267959		cellular component assembly;cellular component assembly at cellular level;cellular component biogenesis;cellular component organization;cellular component organization at cellular level;cellular component organization or biogenesis;cellular component organization or biogenesis at cellular level;cellular localization;cellular macromolecular complex assembly;cellular macromolecular complex subunit …	cell part;cytoplasmic part;cytosol;integral to membrane;intracellular organelle part;intracellular part;intrinsic to membrane;membrane;membrane part;membrane-enclosed lumen;mitochondrial inner membrane;mitochondrial intermembrane space;mitochondrial membrane;mitochondrial part;organelle envelope lumen;organelle inner membrane;organelle membrane;organelle part	3493000000	3131900000	361090000	NaN	1	0	NaN	NaN	1	0	NaN	0	0.981788	NaN	0	NaN	0.306786	FALSE	P32839	P32839	Mitochondrial chaperone BCS1	1080	IV	1225166	1226536	NA	NA	NA	NA	NA
SEC6	YIL068C	NaN	0.112864	-0.0319294	-0.131838		biological regulation;cellular localization;cellular macromolecule localization;cellular process;cellular protein complex localization;cellular protein localization;establishment of localization;establishment of localization in cell;establishment of protein localization;exocyst localization;exocytosis;Golgi to plasma membrane transport;Golgi vesicle transport;intracellular transport;localization;…	cell cortex part;cell part;cellular bud neck;cellular bud tip;cytoplasmic part;exocyst;intracellular part;macromolecular complex;protein complex;site of polarized growth	3931500000	2351300000	1580200000	0	0.985514	NaN	0	0	0.93727	NaN	0	0	0.992208	NaN	0	0	0.926212	FALSE	P32844	P32844	Exocyst complex component SEC6	1082	IX	233057	235474	-0.0260325	-0.0148674	0.513876	-0.687532	0.553322
PEP12	YOR036W	NaN	0.0740722	-0.375815	-0.480191		cellular component organization;cellular component organization at cellular level;cellular component organization or biogenesis;cellular component organization or biogenesis at cellular level;cellular process;establishment of localization;establishment of localization in cell;establishment of protein localization;Golgi to vacuole transport;Golgi vesicle transport;intracellular protein transport;i…	cell part;cytoplasmic part;endosome;Golgi apparatus;integral to membrane;intracellular membrane-bounded organelle;intracellular organelle;intracellular part;intrinsic to membrane;membrane part;membrane-bounded organelle;organelle	9800900000	5189200000	4611800000	0	0.993778	NaN	0	0	0.93631	NaN	0	0	0.992546	NaN	0	0	0.925614	FALSE	P32854	P32854	Syntaxin PEP12	1084	XV	400348	401214	NA	NA	NA	NA	NA
SEC8	YPR055W	NaN	-0.150785	0.0808027	0.360308		cellular component organization;cellular component organization at cellular level;cellular component organization or biogenesis;cellular component organization or biogenesis at cellular level;cellular process;endoplasmic reticulum inheritance;endoplasmic reticulum organization;establishment of localization;establishment of localization in cell;establishment of protein localization;exocytosis;Golg…	cell cortex part;cell part;cellular bud neck;cellular bud tip;cytoplasmic part;exocyst;incipient cellular bud site;intracellular part;macromolecular complex;membrane;plasma membrane;protein complex;site of polarized growth	4929200000	2973200000	1956000000	0	0.99414	NaN	0	0	0.935977	NaN	0	0	0.991905	NaN	0	0	0.924709	FALSE	P32855	P32855	Exocyst complex component SEC8	1085	XVI	667676	670873	0.30403	-0.868049	8.33105e-05	8.11332	0.000285178
VAM7	YGL212W	NaN	NaN	NaN	-0.177415		autophagy;catabolic process;cellular catabolic process;cellular component organization;cellular component organization at cellular level;cellular component organization or biogenesis;cellular component organization or biogenesis at cellular level;cellular membrane fusion;cellular membrane organization;cellular metabolic process;cellular process;membrane fusion;membrane invagination;membrane organ…	cell part;cytoplasmic part;fungal-type vacuole membrane;intracellular organelle part;intracellular part;macromolecular complex;membrane;membrane part;organelle membrane;organelle part;protein complex;SNARE complex;vacuolar membrane;vacuolar part	1921500000	1117500000	803990000	NaN	1	0	NaN	NaN	1	0	NaN	0	0.987349	NaN	0	NaN	0.314642	FALSE	P32912	P32912	Vacuolar morphogenesis protein 7	1110	VII	91432	92382	NA	NA	NA	NA	NA
PRP40	YKL012W	NaN	-0.00287526	NaN	-0.0675678		cellular macromolecule metabolic process;cellular metabolic process;cellular nitrogen compound metabolic process;cellular process;macromolecule metabolic process;metabolic process;mRNA metabolic process;mRNA processing;nitrogen compound metabolic process;nuclear mRNA splicing. via spliceosome;nucleic acid metabolic process;nucleobase-containing compound metabolic process;primary metabolic process…	cell part;intracellular membrane-bounded organelle;intracellular organelle;intracellular organelle part;intracellular part;macromolecular complex;membrane-bounded organelle;nuclear part;nucleus;organelle;organelle part;prespliceosome;ribonucleoprotein complex;small nuclear ribonucleoprotein complex;spliceosomal complex;U1 snRNP;U2-type prespliceosome;U2-type spliceosomal complex	770860000	398460000	372400000	0	0.993409	NaN	0	NaN	1	0	NaN	0	0.988405	NaN	0	NaN	0.312	FALSE	P33203	P33203	Pre-mRNA-processing protein PRP40	1120	XI	418310	420061	NA	NA	NA	NA	NA
BUD2	YKL092C	NaN	-0.770813	0.250387	0.0954466		asexual reproduction;axial cellular bud site selection;biological regulation;bipolar cellular bud site selection;cell budding;cell cycle checkpoint;cell division;cellular bud site selection;cellular process;cellular response to stimulus;cytokinesis. site selection;cytokinetic process;establishment of cell polarity;establishment or maintenance of cell polarity;filamentous growth;growth;mitotic cel…	cell part;cellular bud neck;intracellular;site of polarized growth	1879700000	1044200000	835460000	0	0.993049	NaN	0	0	0.985512	NaN	0	0	0.991574	NaN	0	0	0.928528	FALSE	P33314	P33314	Inhibitory regulator protein BUD2/CLA2	1136	XI	266145	269459	NA	NA	NA	NA	NA
RIM101	YHL027W	NaN	0.407815	0.410899	-0.0521031		anatomical structure development;anatomical structure formation involved in morphogenesis;ascospore formation;barrier septum formation;biological regulation;cell cycle phase;cell cycle process;cell development;cell differentiation;cell wall biogenesis;cell wall organization or biogenesis;cellular cell wall organization or biogenesis;cellular component assembly;cellular component assembly at cellu…	cell part;cytoplasm;intracellular membrane-bounded organelle;intracellular organelle;intracellular part;membrane-bounded organelle;nucleus;organelle	522250000	283530000	238710000	0	0.99523	NaN	0	0	0.986228	NaN	0	0	1	NaN	0	0	0.929402	FALSE	P33400	P33400	pH-response transcription factor pacC/RIM101	1153	VIII	51111	52988	NA	NA	NA	NA	NA
ECT1	YGR007W	NaN	NaN	NaN	0.0868611		alcohol metabolic process;amine biosynthetic process;amine metabolic process;biosynthetic process;cellular amine metabolic process;cellular biogenic amine biosynthetic process;cellular biogenic amine metabolic process;cellular biosynthetic process;cellular lipid metabolic process;cellular metabolic process;cellular nitrogen compound biosynthetic process;cellular nitrogen compound metabolic proces…	cell part;cytoplasm;intracellular membrane-bounded organelle;intracellular organelle;intracellular part;membrane-bounded organelle;nucleus;organelle	2233100000	1339600000	893520000	NaN	1	0	NaN	NaN	1	0	NaN	0	1	NaN	0	NaN	0.302596	FALSE	P33412	P33412	Ethanolamine-phosphate cytidylyltransferase	1155	VII	506969	507940	NA	NA	NA	NA	NA
TOM6	YOR045W	NaN	NaN	NaN	-0.351955		cellular component assembly;cellular component assembly at cellular level;cellular component organization;cellular component organization at cellular level;cellular component organization or biogenesis;cellular component organization or biogenesis at cellular level;cellular macromolecular complex assembly;cellular macromolecular complex subunit organization;cellular process;cellular protein compl…	cell part;cytoplasmic part;integral to membrane;intracellular organelle part;intracellular part;intrinsic to membrane;macromolecular complex;membrane;membrane part;mitochondrial membrane;mitochondrial membrane part;mitochondrial outer membrane;mitochondrial outer membrane translocase complex;mitochondrial part;organelle membrane;organelle outer membrane;organelle part;outer membrane;protein compl…	1045500000	573180000	472300000	NaN	1	0	NaN	NaN	1	0	NaN	0	1	NaN	0	NaN	0.304814	FALSE	P33448	P33448	Mitochondrial import receptor subunit TOM6	1163	XV	413852	414037	NA	NA	NA	NA	NA
SIP2	YGL208W	-0.548175	NaN	NaN	NaN		aging;biological regulation;cell aging;cell communication;cellular macromolecule metabolic process;cellular metabolic process;cellular process;cellular protein metabolic process;cellular response to external stimulus;cellular response to extracellular stimulus;cellular response to glucose starvation;cellular response to nutrient levels;cellular response to starvation;cellular response to stimulus…	AMP-activated protein kinase complex;cell part;cytoplasm;intracellular part;macromolecular complex;membrane;plasma membrane;protein complex	438420000	195410000	243020000	0	0.994502	NaN	0	0	0.987634	NaN	0	0	1	NaN	0	0	0.94379	FALSE	P34164	P34164	SNF1 protein kinase subunit beta-2	1188	VII	97338	98585	NA	NA	NA	NA	NA
PTH2	YBL057C	NaN	0.128706	-0.146348	-0.0587311		biological regulation;metabolic process;negative regulation of biological process;negative regulation of catabolic process;negative regulation of cellular catabolic process;negative regulation of cellular metabolic process;negative regulation of cellular process;negative regulation of cellular protein metabolic process;negative regulation of macromolecule metabolic process;negative regulation of …	cell part;cytoplasm;intracellular part	3556300000	2066100000	1490200000	0	0.994875	NaN	0	0	0.987995	NaN	0	0	1	NaN	0	0	0.938043	FALSE	P34222	P34222	Peptidyl-tRNA hydrolase 2	1197	II	112801	113427	NA	NA	NA	NA	NA
	YKL100C	NaN	NaN	0.0131717	-0.478194		cell communication;cellular process;cellular response to external stimulus;cellular response to extracellular stimulus;cellular response to nutrient levels;cellular response to starvation;cellular response to stimulus;cellular response to stress;macromolecule metabolic process;metabolic process;primary metabolic process;protein metabolic process;proteolysis;proteolysis involved in cellular protei…	cell part;cytoplasmic part;endoplasmic reticulum membrane;endoplasmic reticulum part;integral to membrane;intracellular organelle part;intracellular part;intrinsic to membrane;membrane;membrane part;organelle membrane;organelle part	1879500000	960700000	918790000	NaN	1	0	NaN	0	0.986958	NaN	0	0	1	NaN	0	NaN	0.2951	FALSE	P34248	P34248	Probable intramembrane protease YKL100C	1210	XI	253697	255460	NA	NA	NA	NA	NA
PEX5	YDR244W	NaN	0.202729	0.028591	0.0970289		cellular component assembly;cellular component assembly at cellular level;cellular component organization;cellular component organization at cellular level;cellular component organization or biogenesis;cellular component organization or biogenesis at cellular level;cellular macromolecular complex assembly;cellular macromolecular complex subunit organization;cellular process;cellular protein compl…	cell part;cytoplasmic part;cytosol;intracellular membrane-bounded organelle;intracellular organelle;intracellular organelle part;intracellular part;membrane;membrane-bounded organelle;microbody;microbody membrane;microbody part;organelle;organelle membrane;organelle part;peroxisomal membrane;peroxisomal part;peroxisome	2433800000	1402600000	1031200000	0	0.98977	NaN	0	0	0.98729	NaN	0	0	1	NaN	0	0	0.939691	FALSE	P35056	P35056	Peroxisomal targeting signal receptor	1219	IV	950563	952401	NA	NA	NA	NA	NA
TOR1	YJR066W	NaN	-0.252243	0.0330729	-0.145151		biological regulation;biosynthetic process;cell cycle phase;cell cycle process;cell wall organization;cell wall organization or biogenesis;cellular biosynthetic process;cellular cell wall organization;cellular cell wall organization or biogenesis;cellular component biogenesis;cellular component biogenesis at cellular level;cellular component organization;cellular component organization or biogene…	cell part;cytoplasm;cytoplasmic part;endosomal part;endosome membrane;extrinsic to internal side of plasma membrane;extrinsic to membrane;extrinsic to plasma membrane;fungal-type vacuole membrane;Golgi apparatus part;Golgi membrane;intracellular membrane-bounded organelle;intracellular organelle;intracellular organelle part;intracellular part;macromolecular complex;membrane;membrane part;membrane…	2373400000	1371600000	1001800000	0	0.989058	NaN	0	0	0.982423	NaN	0	0	1	NaN	0	0	0.940284	FALSE	P35169	P35169	Serine/threonine-protein kinase TOR1	1221	X	559416	566828	0.0620596	-0.384621	0.403497	0.889041	0.446389
RER2	YBR002C	NaN	-0.878666	0.259613	0.299005		alcohol biosynthetic process;alcohol metabolic process;biosynthetic process;carbohydrate metabolic process;cellular biosynthetic process;cellular carbohydrate metabolic process;cellular lipid metabolic process;cellular macromolecule metabolic process;cellular metabolic process;cellular process;cellular protein metabolic process;dolichol biosynthetic process;dolichol metabolic process;ER to Golgi …	cell part;cytoplasmic part;endoplasmic reticulum;endoplasmic reticulum membrane;endoplasmic reticulum part;intracellular membrane-bounded organelle;intracellular organelle;intracellular organelle part;intracellular part;lipid particle;membrane;membrane part;membrane-bounded organelle;organelle;organelle membrane;organelle part	1214000000	801090000	412870000	0	0.991236	NaN	0	0	0.981004	NaN	0	0	1	NaN	0	0	0.913449	FALSE	P35196	P35196	Dehydrodolichyl diphosphate syntase complex subunit RER2	1236	II	241708	242568	NA	NA	NA	NA	NA
LRG1	YDL240W	NaN	NaN	NaN	-1.40955		anatomical structure formation involved in morphogenesis;biological regulation;cell differentiation;cellular developmental process;cellular process;cellular process involved in reproduction;cellular response to stimulus;cytogamy;developmental process;negative regulation of biological process;negative regulation of cell communication;negative regulation of cellular process;negative regulation of i…	cell part;cell projection part;cellular bud neck;cellular bud tip;cytoplasm;incipient cellular bud site;intracellular part;mating projection tip;site of polarized growth	2183400000	377390000	1806100000	NaN	1	0	NaN	NaN	1	0	NaN	0	1	NaN	0	NaN	0.294215	FALSE	P35688	P35688	Rho-GTPase-activating protein LRG1	1241	IV	22823	25876	NA	NA	NA	NA	NA
ASK1	YKL052C	0.262708	-0.179814	-0.527702	NaN		attachment of spindle microtubules to chromosome;attachment of spindle microtubules to kinetochore;attachment of spindle microtubules to kinetochore involved in mitotic sister chromatid segregation;biological regulation;cell cycle process;cell division;cellular component organization;cellular component organization at cellular level;cellular component organization or biogenesis;cellular component…	cell part;chromosomal part;cytoplasm;cytoskeletal part;DASH complex;intracellular non-membrane-bounded organelle;intracellular organelle;intracellular organelle part;intracellular part;macromolecular complex;microtubule;mitotic spindle;non-membrane-bounded organelle;nuclear chromosome part;nuclear part;organelle;organelle part;protein complex;spindle	1503900000	672440000	831490000	0.813461	0.100061	-0.166395	-1.75757	0	0.981702	-0.447077	0	0	1	NaN	0	0.813461	0.675476	FALSE	P35734	P35734	DASH complex subunit ASK1	1252	XI	339668	340546	NA	NA	NA	NA	NA
OCT1	YKL134C	NaN	0.162365	-0.0924581	0.492122		biological regulation;cation homeostasis;cellular cation homeostasis;cellular chemical homeostasis;cellular homeostasis;cellular ion homeostasis;cellular iron ion homeostasis;cellular macromolecule metabolic process;cellular metabolic process;cellular metal ion homeostasis;cellular process;cellular protein metabolic process;chemical homeostasis;homeostatic process;ion homeostasis;iron ion homeost…	cell part;cytoplasmic part;intracellular organelle lumen;intracellular organelle part;intracellular part;membrane-enclosed lumen;mitochondrial matrix;mitochondrial part;organelle lumen;organelle part	33080000000	22807000000	10273000000	0	0.973466	NaN	0	0	0.984521	NaN	0	0	1	NaN	0	0	0.912297	FALSE	P35999	P35999	Mitochondrial intermediate peptidase	1259	XI	189124	191442	NA	NA	NA	NA	NA
EMC3	YKL207W	NaN	-0.0964513	0.156649	-0.0542217		cellular macromolecule metabolic process;cellular metabolic process;cellular process;cellular protein metabolic process;macromolecule metabolic process;metabolic process;primary metabolic process;protein folding;protein folding in endoplasmic reticulum;protein metabolic process	ER membrane protein complex;macromolecular complex;protein complex	11044000000	3238800000	7805300000	0	0.973121	NaN	0	0	0.983455	NaN	0	0	0.883139	NaN	0	0	0.912013	FALSE	P36039	P36039	ER membrane protein complex subunit 3	1279	XI	48194	48955	0.0586523	-0.309039	0.525247	0.668485	0.563216
MCD4	YKL165C	NaN	-0.724273	-0.552498	-0.735593		adenine nucleotide transport;ATP transport;biosynthetic process;cell wall organization;cell wall organization or biogenesis;cellular biosynthetic process;cellular component organization or biogenesis;cellular lipid metabolic process;cellular macromolecule metabolic process;cellular metabolic process;cellular process;cellular protein metabolic process;establishment of localization;glycerolipid bio…	cell part;cell wall;cytoplasmic part;endoplasmic reticulum;endoplasmic reticulum membrane;endoplasmic reticulum part;external encapsulating structure;fungal-type cell wall;fungal-type vacuole;Golgi apparatus part;Golgi membrane;integral to membrane;intracellular membrane-bounded organelle;intracellular organelle;intracellular organelle part;intracellular part;intrinsic to membrane;lytic vacuole;m…	2656800000	632190000	2024600000	0	0.971707	NaN	0	0	0.983083	NaN	0	0	0.882865	NaN	0	0	0.916285	FALSE	P36051	P36051	GPI ethanolamine phosphate transferase 1	1286	XI	137932	140691	NA	NA	NA	NA	NA
CMC1	YKL137W	0.58715	0.252814	0.0873274	NaN		cellular component assembly;cellular component assembly at cellular level;cellular component biogenesis;cellular component organization;cellular component organization at cellular level;cellular component organization or biogenesis;cellular component organization or biogenesis at cellular level;cellular macromolecular complex assembly;cellular macromolecular complex subunit organization;cellular …	cell part;cytoplasmic part;extrinsic to membrane;extrinsic to mitochondrial inner membrane;extrinsic to organelle membrane;intracellular organelle part;intracellular part;membrane part;membrane-enclosed lumen;mitochondrial intermembrane space;mitochondrial membrane part;mitochondrial part;organelle envelope lumen;organelle part	1357900000	604670000	753280000	0.215558	0.702853	-0.10907	-0.569691	0	0.984181	-0.211839	0	0	0.883384	NaN	0	0.215558	0.99819	FALSE	P36064	P36064	COX assembly mitochondrial protein	1293	XI	185957	186292	NA	NA	NA	NA	NA
PMU1	YKL128C	NaN	-0.337299	0.851939	0.198338			cell part;cytoplasm;intracellular membrane-bounded organelle;intracellular organelle;intracellular part;membrane-bounded organelle;nucleus;organelle	2001100000	1482900000	518170000	0	0.97206	NaN	0	0	0.983809	NaN	0	0	0.882088	NaN	0	0	0.915167	FALSE	P36069	P36069	Probable phosphomutase PMU1	1295	XI	200884	201771	NA	NA	NA	NA	NA
SHB17	YKR043C	NaN	-0.281696	0.641938	0.337353		alcohol biosynthetic process;alcohol metabolic process;biosynthetic process;carbohydrate biosynthetic process;carbohydrate metabolic process;cellular biosynthetic process;cellular carbohydrate biosynthetic process;cellular carbohydrate metabolic process;cellular component biogenesis;cellular component biogenesis at cellular level;cellular component organization or biogenesis;cellular component or…	cell part;cytoplasm;intracellular membrane-bounded organelle;intracellular organelle;intracellular part;membrane-bounded organelle;nucleus;organelle	11069000000	7240200000	3828500000	0	0.975938	NaN	0	0	0.993309	NaN	0	0	0.882326	NaN	0	0	0.907224	FALSE	P36136	P36136	Sedoheptulose 1.7-bisphosphatase	1331	XI	520897	521712	0.359269	-0.891657	0.0259512	2.81521	0.0372318
GLG1	YKR058W	0.207613	0.235153	NaN	NaN	2N_1N	biosynthetic process;carbohydrate biosynthetic process;carbohydrate metabolic process;cellular biosynthetic process;cellular carbohydrate biosynthetic process;cellular carbohydrate metabolic process;cellular glucan metabolic process;cellular macromolecule biosynthetic process;cellular macromolecule metabolic process;cellular metabolic process;cellular polysaccharide biosynthetic process;cellular …		1235600000	518460000	717190000	1.07898	0.0475273	0.382252	2.55784	0	0.994045	NaN	0	0	0.885507	NaN	0	1.07898	0.534207	FALSE	P36143	P36143	Glycogenin-1	1334	XI	552770	554620	NA	NA	NA	NA	NA
YKR078W	YKR078W	NaN	NaN	-0.841219	0.200847				4581700000	587240000	3994500000	NaN	1	0	NaN	0	0.99517	NaN	0	0	0.88524	NaN	0	NaN	0.29661	FALSE	P36158	P36158	Uncharacterized protein YKR078W	1346	XI	584952	586709	NA	NA	NA	NA	NA
SKG1	YKR100C	-0.333196	0.152859	-2.30556	NaN		cell wall organization;cell wall organization or biogenesis;cellular cell wall organization;cellular cell wall organization or biogenesis;cellular component organization;cellular component organization or biogenesis;cellular component organization or biogenesis at cellular level;cellular process;external encapsulating structure organization;fungal-type cell wall organization;fungal-type cell wall…	cell part;cellular bud membrane;cellular bud tip;incipient cellular bud site;integral to membrane;intracellular part;intrinsic to membrane;membrane part;plasma membrane part;site of polarized growth	1375200000	494640000	880510000	0.474421	0.30362	0.526276	1.09401	0	0.994788	-1.80075	0	0	0.884426	NaN	0	0.474421	0.879839	FALSE	P36169	P36169	Suppressor of lethality of KEX2 GAS1 double null mutant protein 1	1355	XI	638901	639968	NA	NA	NA	NA	NA
JNM1	YMR294W	0.234285	0.150298	NaN	NaN		cell cycle phase;cell cycle process;cellular component organization;cellular component organization at cellular level;cellular component organization or biogenesis;cellular component organization or biogenesis at cellular level;cellular process;cytoskeleton organization;establishment of localization;establishment of localization in cell;establishment of mitotic spindle localization;establishment …	cell part;cytoplasm;cytoskeletal part;dynactin complex;dynein complex;intracellular organelle part;intracellular part;macromolecular complex;microtubule;microtubule associated complex;organelle part;protein complex	565400000	228710000	336690000	0	0.974168	0.251529	0	0	0.994418	NaN	0	0	0.884138	NaN	0	0	0.908071	FALSE	P36224	P36224	Nuclear migration protein JNM1	1356	XIII	856966	858087	NA	NA	NA	NA	NA
MRPL37	YBR268W	NaN	0.139898	-0.350964	-0.278226		anatomical structure formation involved in morphogenesis;biosynthetic process;cell differentiation;cellular biosynthetic process;cellular component organization;cellular component organization at cellular level;cellular component organization or biogenesis;cellular component organization or biogenesis at cellular level;cellular developmental process;cellular macromolecule biosynthetic process;cel…	cell part;cytoplasmic part;intracellular organelle part;intracellular part;large ribosomal subunit;macromolecular complex;mitochondrial large ribosomal subunit;mitochondrial part;organellar large ribosomal subunit;organelle part;ribonucleoprotein complex	2191100000	1164600000	1026600000	0	0.969632	NaN	0	0	0.992937	NaN	0	0	0.880086	NaN	0	0	0.908338	FALSE	P36532	P36532	54S ribosomal protein L37. mitochondrial	1369	II	741299	741616	NA	NA	NA	NA	NA
MCM7	YBR202W	NaN	-1.11596	0.627019	-0.107697		biological regulation;biosynthetic process;cellular biosynthetic process;cellular component assembly;cellular component assembly at cellular level;cellular component organization;cellular component organization at cellular level;cellular component organization or biogenesis;cellular component organization or biogenesis at cellular level;cellular macromolecular complex assembly;cellular macromolec…	cell part;chromosomal part;cytoplasm;DNA replication preinitiation complex;intracellular membrane-bounded organelle;intracellular organelle;intracellular organelle part;intracellular part;macromolecular complex;MCM complex;membrane-bounded organelle;nuclear chromosome part;nuclear part;nucleoplasm;nucleoplasm part;nucleus;organelle;organelle part;pre-replicative complex;protein complex;protein-DN…	1414500000	707110000	707420000	0	0.976295	NaN	0	0	0.989407	NaN	0	0	0.879294	NaN	0	0	0.917999	FALSE	P38132	P38132	DNA replication licensing factor MCM7	1432	II	625772	628309	NA	NA	NA	NA	NA
LDH1	YBR204C	NaN	-0.806952	NaN	0.0407468		biological regulation;catabolic process;chemical homeostasis;homeostatic process;lipid catabolic process;lipid homeostasis;lipid metabolic process;metabolic process;primary metabolic process;regulation of biological quality	cell part;cytoplasmic part;intracellular part;lipid particle	1229400000	598350000	631050000	0	0.981247	NaN	0	NaN	1	0	NaN	0	0.879584	NaN	0	NaN	0.347417	FALSE	P38139	P38139	Lipid droplet hydrolase 1	1435	II	632254	633381	NA	NA	NA	NA	NA
BRN1	YBL097W	NaN	0.183933	0.209058	0.220313		cell cycle process;cell division;cellular component organization;cellular component organization at cellular level;cellular component organization or biogenesis;cellular component organization or biogenesis at cellular level;cellular localization;cellular macromolecule metabolic process;cellular metabolic process;cellular nitrogen compound metabolic process;cellular process;chromosome condensatio…	cell part;chromosomal part;condensin complex;cytoplasm;intracellular membrane-bounded organelle;intracellular organelle;intracellular organelle part;intracellular part;macromolecular complex;membrane-bounded organelle;nuclear chromosome part;nuclear condensin complex;nuclear part;nucleus;organelle;organelle part;protein complex	323420000	168100000	155320000	0	0.979808	NaN	0	0	0.990776	NaN	0	0	0.881035	NaN	0	0	0.919673	FALSE	P38170	P38170	Condensin complex subunit 2	1450	II	40831	43095	NA	NA	NA	NA	NA
EXO84	YBR102C	NaN	-1.1435	0.114023	0.0217411		cellular component assembly;cellular component assembly at cellular level;cellular component organization;cellular component organization at cellular level;cellular component organization or biogenesis;cellular component organization or biogenesis at cellular level;cellular localization;cellular macromolecular complex assembly;cellular macromolecular complex subunit organization;cellular macromol…	cell cortex part;cell part;cellular bud neck;cellular bud tip;cytoplasmic membrane-bounded vesicle;cytoplasmic part;cytoplasmic vesicle;exocyst;incipient cellular bud site;intracellular membrane-bounded organelle;intracellular organelle;intracellular part;macromolecular complex;membrane-bounded organelle;membrane-bounded vesicle;organelle;protein complex;site of polarized growth;transport vesicle…	3666700000	2209800000	1456900000	0	0.982666	NaN	0	0	0.968861	NaN	0	0	0.885782	NaN	0	0	0.965321	FALSE	P38261	P38261	Exocyst complex component EXO84	1497	II	445062	447323	NA	NA	NA	NA	NA
OPY1	YBR129C	NaN	NaN	-0.154532	0.112117				1424800000	861740000	563080000	NaN	1	0	NaN	0	0.968503	NaN	0	0	0.886082	NaN	0	NaN	0.341265	FALSE	P38271	P38271	Protein OPY1	1501	II	494353	495339	NA	NA	NA	NA	NA
POP7	YBR167C	1.00491	-0.290523	-1.79898	NaN		box C/D snoRNA metabolic process;box C/D snoRNA processing;cellular macromolecule metabolic process;cellular metabolic process;cellular nitrogen compound metabolic process;cellular process;intronic box C/D snoRNA processing;intronic snoRNA processing;macromolecule metabolic process;metabolic process;mRNA cleavage;mRNA metabolic process;mRNA processing;ncRNA metabolic process;ncRNA processing;nitr…	cell part;intracellular organelle part;intracellular part;macromolecular complex;multimeric ribonuclease P complex;nuclear part;nucleolar part;nucleolar ribonuclease P complex;organelle part;ribonuclease MRP complex;ribonuclease P complex;ribonucleoprotein complex;small nucleolar ribonucleoprotein complex	1349700000	639670000	710040000	1.038	0.0521269	-0.842373	-2.4507	0	0.968145	-2.40565	0	0	0.892037	NaN	0	1.038	0.55403	FALSE	P38291	P38291	Ribonucleases P/MRP protein subunit POP7	1509	II	571468	571890	NA	NA	NA	NA	NA
YBP1	YBR216C	NaN	-0.421543	-0.0266903	0.10328		cellular process;cellular response to chemical stimulus;cellular response to oxidative stress;cellular response to stimulus;cellular response to stress;response to chemical stimulus;response to oxidative stress;response to stimulus;response to stress	cell part;cytoplasm;intracellular part	2418300000	1081700000	1336600000	0	0.978427	NaN	0	0	0.969921	NaN	0	0	0.892317	NaN	0	0	0.968767	FALSE	P38315	P38315	YAP1-binding protein 1	1520	II	655576	657600	NA	NA	NA	NA	NA
VHC1	YBR235W	-0.602531	0.0962113	0.204807	NaN	2N_1N;3N_1N	anion transport;biological regulation;calcium ion transport;cation homeostasis;cation transport;cellular process;chemical homeostasis;chloride transport;divalent inorganic cation transport;divalent metal ion transport;establishment of localization;establishment of localization in cell;homeostatic process;inorganic anion transport;intracellular transport;ion homeostasis;ion transport;metal ion hom…	cell part;cytoplasmic part;integral to membrane;integral to organelle membrane;integral to vacuolar membrane;intracellular organelle part;intracellular part;intrinsic to membrane;intrinsic to organelle membrane;intrinsic to vacuolar membrane;membrane part;organelle part;vacuolar part	18044000000	9517800000	8526600000	1.6518	0.0128167	1.06395	4.36047	1.19189	0.0200958	1.20557	3.75129	0	0.891238	NaN	0	2.84369	0.118649	FALSE	P38329	P38329	Vacuolar cation-chloride cotransporter 1	1526	II	686901	690263	NA	NA	NA	NA	NA
MTC4	YBR255W	-0.238941	NaN	NaN	NaN			cell part;cytoplasm;integral to membrane;intracellular part;intrinsic to membrane;membrane part	412950000	187600000	225350000	0	0.977352	NaN	0	0	0.967111	NaN	0	0	0.894595	NaN	0	0	0.967476	FALSE	P38335	P38335	Maintenance of telomere capping protein 4	1531	II	724456	726540	NA	NA	NA	NA	NA
EFM2	YBR271W	-0.914044	-0.104251	NaN	NaN	2N_1N	biological regulation;cellular macromolecule metabolic process;cellular metabolic process;cellular process;cellular protein metabolic process;macromolecule metabolic process;macromolecule methylation;macromolecule modification;metabolic process;methylation;one-carbon metabolic process;peptidyl-amino acid modification;peptidyl-lysine dimethylation;peptidyl-lysine methylation;peptidyl-lysine modifi…	cell part;cytoplasm;intracellular part	2836500000	1008800000	1827700000	1.2924	0.0276828	1.14531	4.25673	0	0.966761	NaN	0	0	0.895162	NaN	0	1.2924	0.437024	FALSE	P38347	P38347	Protein-lysine N-methyltransferase EFM2	1539	II	744852	746111	NA	NA	NA	NA	NA
HSM3	YBR272C	NaN	-0.236348	-0.0720499	0.356621		cellular component assembly;cellular component assembly at cellular level;cellular component organization;cellular component organization at cellular level;cellular component organization or biogenesis;cellular component organization or biogenesis at cellular level;cellular macromolecular complex assembly;cellular macromolecular complex subunit organization;cellular macromolecule metabolic proces…	cell part;cytoplasmic part;cytosol;intracellular membrane-bounded organelle;intracellular organelle;intracellular part;membrane-bounded organelle;nucleus;organelle	1034800000	596370000	438380000	0	0.976653	NaN	0	0	0.966405	NaN	0	0	0.894884	NaN	0	0	0.967803	FALSE	P38348	P38348	DNA mismatch repair protein HSM3	1540	II	746361	747803	NA	NA	NA	NA	NA
HIS2	YFR025C	-0.488704	-0.163616	0.296381	NaN		amine biosynthetic process;amine metabolic process;biosynthetic process;carboxylic acid biosynthetic process;carboxylic acid metabolic process;cellular amine metabolic process;cellular amino acid biosynthetic process;cellular amino acid metabolic process;cellular biosynthetic process;cellular ketone metabolic process;cellular metabolic process;cellular nitrogen compound biosynthetic process;cellu…		1542500000	769580000	772920000	0.649248	0.166597	0.624321	1.52675	0.815514	0.0619187	1.18332	2.25398	0	0.894288	NaN	0	1.46476	0.371373	FALSE	P38635	P38635	Histidinol-phosphatase	1567	VI	203743	204750	NA	NA	NA	NA	NA
SIP3	YNL257C	NaN	NaN	-0.735718	-0.303975		biological regulation;positive regulation of biological process;positive regulation of biosynthetic process;positive regulation of cellular biosynthetic process;positive regulation of cellular metabolic process;positive regulation of cellular process;positive regulation of gene expression;positive regulation of macromolecule biosynthetic process;positive regulation of macromolecule metabolic proc…	cell part;integral to membrane;intrinsic to membrane;membrane part	781400000	434590000	346810000	NaN	1	0	NaN	0	0.971984	NaN	0	0	0.893993	NaN	0	NaN	0.352255	FALSE	P38717	P38717	Protein SIP3	1589	XIV	160631	164320	NA	NA	NA	NA	NA
YHL017W	YHL017W	NaN	-0.301322	0.330074	0.224878			cell part;cytoplasmic part;Golgi apparatus;integral to membrane;intracellular membrane-bounded organelle;intracellular organelle;intracellular part;intrinsic to membrane;membrane part;membrane-bounded organelle;organelle	1387900000	811200000	576730000	0	0.979136	NaN	0	0	0.971619	NaN	0	0	0.89372	NaN	0	0	0.964346	FALSE	P38745	P38745	Uncharacterized membrane protein YHL071W	1598	VIII	70276	71874	0.349021	-1.04843	0.00298597	4.44601	0.0055325
YAP3	YHL009C	-0.248476	0.308379	0.0324095	NaN	2N_1N;3N_1N	biological regulation;biosynthetic process;cellular biosynthetic process;cellular macromolecule biosynthetic process;cellular macromolecule metabolic process;cellular metabolic process;cellular nitrogen compound metabolic process;cellular process;macromolecule biosynthetic process;macromolecule metabolic process;metabolic process;nitrogen compound metabolic process;nucleic acid metabolic process;…	cell part;cytoplasm;intracellular membrane-bounded organelle;intracellular organelle;intracellular part;membrane-bounded organelle;nucleus;organelle	1076500000	483310000	593200000	1.31209	0.0264051	0.892371	4.36213	1.12093	0.0245092	0.67912	3.42499	0	0.888316	NaN	0	2.43302	0.158891	FALSE	P38749	P38749	AP-1-like transcription factor YAP3	1602	VIII	84068	85060	NA	NA	NA	NA	NA
FYV4	YHR059W	0.246328	NaN	NaN	NaN			cell part;cytoplasmic part;intracellular membrane-bounded organelle;intracellular organelle;intracellular part;membrane-bounded organelle;mitochondrion;organelle	290200000	113700000	176500000	0	0.896965	NaN	0	0	0.970938	NaN	0	0	0.888044	NaN	0	0	0.976401	FALSE	P38783	P38783	Protein FYV4. mitochondrial	1621	VIII	220108	220500	NA	NA	NA	NA	NA
YHR080C	YHR080C	NaN	NaN	NaN	-0.402854			cell part;integral to membrane;intrinsic to membrane;membrane part	500900000	240420000	260480000	NaN	1	0	NaN	NaN	1	0	NaN	0	0.889168	NaN	0	NaN	0.359522	FALSE	P38800	P38800	Uncharacterized protein YHR080C	1634	VIII	262801	266838	NA	NA	NA	NA	NA
YNG2	YHR090C	NaN	0.461853	NaN	0.171656		cell cycle;cellular component organization;cellular component organization at cellular level;cellular component organization or biogenesis;cellular component organization or biogenesis at cellular level;cellular macromolecule metabolic process;cellular metabolic process;cellular nitrogen compound metabolic process;cellular process;cellular protein metabolic process;cellular response to stimulus;c…	cell part;cytoplasmic part;cytosol;H4/H2A histone acetyltransferase complex;histone acetyltransferase complex;intracellular membrane-bounded organelle;intracellular organelle;intracellular organelle part;intracellular part;macromolecular complex;membrane-bounded organelle;NuA4 histone acetyltransferase complex;nuclear part;nucleoplasm part;nucleus;organelle;organelle part;Piccolo NuA4 histone ace…	974660000	604090000	370570000	0	0.896366	NaN	0	NaN	1	0	NaN	0	0.888599	NaN	0	NaN	0.355785	FALSE	P38806	P38806	Chromatin modification-related protein YNG2	1639	VIII	283777	284625	NA	NA	NA	NA	NA
TRR2	YHR106W	NaN	-0.0973104	NaN	0.432671		biological regulation;cell redox homeostasis;cellular homeostasis;cellular metabolic process;cellular process;cellular response to chemical stimulus;cellular response to oxidative stress;cellular response to oxygen radical;cellular response to reactive oxygen species;cellular response to stimulus;cellular response to stress;cellular response to superoxide;homeostatic process;metabolic process;rea…	cell part;cytoplasmic part;intracellular membrane-bounded organelle;intracellular organelle;intracellular part;membrane-bounded organelle;mitochondrion;organelle	1674900000	960340000	714560000	0	0.895775	NaN	0	NaN	1	0	NaN	0	0.888898	NaN	0	NaN	0.338869	FALSE	P38816	P38816	Thioredoxin reductase 2. mitochondrial	1644	VIII	325598	326626	NA	NA	NA	NA	NA
UBA4	YHR111W	NaN	0.311479	0.255649	-0.262553		asexual reproduction;biological regulation;cell budding;cell division;cellular macromolecule metabolic process;cellular metabolic process;cellular nitrogen compound metabolic process;cellular process;cellular protein metabolic process;cellular response to chemical stimulus;cellular response to oxidative stress;cellular response to stimulus;cellular response to stress;enzyme active site formation;…	cell part;cytoplasmic part;cytosol;intracellular part	1248000000	791850000	456110000	0	0.896068	NaN	0	0	0.96336	NaN	0	0	0.887253	NaN	0	0	0.977717	FALSE	P38820	P38820	Adenylyltransferase and sulfurtransferase UBA4;Adenylyltransferase UBA4;Sulfurtransferase UBA4	1647	VIII	333072	334394	NA	NA	NA	NA	NA
ARO9	YHR137W	NaN	NaN	1.8057	1.23833		amine biosynthetic process;amine metabolic process;amino acid salvage;aromatic amino acid family metabolic process;aspartate family amino acid biosynthetic process;aspartate family amino acid metabolic process;biosynthetic process;carboxylic acid biosynthetic process;carboxylic acid metabolic process;cellular amine metabolic process;cellular amino acid biosynthetic process;cellular amino acid met…	cell part;cytoplasm;intracellular part	552360000	422390000	129970000	NaN	1	0	NaN	0	0.963002	NaN	0	0	0.886383	NaN	0	NaN	0.327269	FALSE	P38840	P38840	Aromatic amino acid aminotransferase 2	1659	VIII	375709	377250	NA	NA	NA	NA	NA
SPC97	YHR172W	NaN	NaN	NaN	0.429774		cellular component organization;cellular component organization at cellular level;cellular component organization or biogenesis;cellular component organization or biogenesis at cellular level;cellular process;cytoskeleton organization;microtubule cytoskeleton organization;microtubule nucleation;microtubule-based process;organelle organization	cell part;cytoplasmic part;cytoskeletal part;gamma-tubulin complex;gamma-tubulin small complex;gamma-tubulin small complex. spindle pole body;inner plaque of spindle pole body;intracellular membrane-bounded organelle;intracellular organelle;intracellular organelle part;intracellular part;macromolecular complex;membrane-bounded organelle;microtubule;microtubule organizing center part;nucleus;organ…	530340000	331590000	198740000	NaN	1	0	NaN	NaN	1	0	NaN	0	0.886959	NaN	0	NaN	0.324419	FALSE	P38863	P38863	Spindle pole body component SPC97	1672	VIII	448335	450806	NA	NA	NA	NA	NA
SVP26	YHR181W	NaN	-0.677381	0.0266346	-0.292415		biological regulation;carbohydrate metabolic process;cell wall organization;cell wall organization or biogenesis;cellular carbohydrate metabolic process;cellular cell wall organization;cellular cell wall organization or biogenesis;cellular component organization;cellular component organization or biogenesis;cellular component organization or biogenesis at cellular level;cellular macromolecule met…	cell part;coated vesicle;cytoplasmic membrane-bounded vesicle;cytoplasmic part;cytoplasmic vesicle;endoplasmic reticulum part;ER to Golgi transport vesicle;Golgi apparatus part;integral to endoplasmic reticulum membrane;integral to Golgi membrane;integral to membrane;integral to organelle membrane;intracellular membrane-bounded organelle;intracellular organelle;intracellular organelle part;intrac…	3102500000	1524200000	1578300000	0	0.898139	NaN	0	0	0.963706	NaN	0	0	0.887522	NaN	0	0	0.975473	FALSE	P38869	P38869	Protein SVP26	1673	VIII	467228	467914	NA	NA	NA	NA	NA
IKI1	YHR187W	NaN	NaN	0.209074	0.836106		biological regulation;biosynthetic process;cellular biosynthetic process;cellular macromolecule biosynthetic process;cellular macromolecule metabolic process;cellular metabolic process;cellular nitrogen compound metabolic process;cellular process;macromolecule biosynthetic process;macromolecule metabolic process;macromolecule modification;metabolic process;ncRNA metabolic process;ncRNA processing…	cell part;cytoplasm;Elongator holoenzyme complex;intracellular membrane-bounded organelle;intracellular organelle;intracellular organelle part;intracellular part;macromolecular complex;membrane-bounded organelle;nuclear part;nucleoplasm;nucleus;organelle;organelle part;protein complex	2117400000	1433500000	683880000	NaN	1	0	NaN	0	0.964394	NaN	0	0	0.889867	NaN	0	NaN	0.330019	FALSE	P38874	P38874	Elongator complex protein 5	1676	VIII	480990	481919	NA	NA	NA	NA	NA
FAD1	YDL045C	NaN	NaN	0.0925073	0.160409		biosynthetic process;cellular biosynthetic process;cellular metabolic process;cellular nitrogen compound biosynthetic process;cellular nitrogen compound metabolic process;cellular process;coenzyme biosynthetic process;coenzyme metabolic process;cofactor biosynthetic process;cofactor metabolic process;FAD biosynthetic process;FAD metabolic process;flavin adenine dinucleotide biosynthetic process;f…	cell part;cytoplasm;intracellular part	663580000	434020000	229550000	NaN	1	0	NaN	0	0.961646	NaN	0	0	0.891039	NaN	0	NaN	0.333059	FALSE	P38913	P38913	FAD synthase	1697	IV	372688	373608	NA	NA	NA	NA	NA
LAA1	YJL207C	NaN	NaN	0.0826307	-0.294328		cellular process;endosome transport;establishment of localization;establishment of localization in cell;establishment of protein localization;intracellular transport;localization;macromolecule localization;protein localization;protein transport;retrograde transport. endosome to Golgi;transport;vesicle-mediated transport	cell part;cytoplasmic part;Golgi apparatus;intracellular membrane-bounded organelle;intracellular organelle;intracellular part;membrane-bounded organelle;organelle	1681600000	952560000	729060000	NaN	1	0	NaN	0	0.978931	NaN	0	0	0.85617	NaN	0	NaN	0.316667	FALSE	P39526	P39526	AP-1 accessory protein LAA1	1762	X	41389	47433	NA	NA	NA	NA	NA
UBP12	YJL197W	NaN	NaN	0.533207	0.061763		catabolic process;cellular catabolic process;cellular macromolecule catabolic process;cellular macromolecule metabolic process;cellular metabolic process;cellular process;macromolecule catabolic process;macromolecule metabolic process;metabolic process;modification-dependent macromolecule catabolic process;modification-dependent protein catabolic process;primary metabolic process;protein metaboli…		3799800000	541750000	3258100000	NaN	1	0	NaN	0	0.97857	NaN	0	0	0.856721	NaN	0	NaN	0.33303	FALSE	P39538	P39538	Ubiquitin carboxyl-terminal hydrolase 12	1766	X	63805	67569	NA	NA	NA	NA	NA
SOP4	YJL192C	NaN	-0.388233	0.128187	0.0428865		cellular process;ER to Golgi vesicle-mediated transport;establishment of localization;establishment of localization in cell;establishment of protein localization;Golgi vesicle transport;intracellular transport;protein transport;transport;vesicle-mediated transport	cell part;cytoplasmic part;endoplasmic reticulum;endoplasmic reticulum membrane;endoplasmic reticulum part;integral to membrane;intracellular membrane-bounded organelle;intracellular organelle;intracellular organelle part;intracellular part;intrinsic to membrane;membrane;membrane part;membrane-bounded organelle;organelle;organelle membrane;organelle part	3261400000	1810900000	1450500000	0	0.891933	NaN	0	0	0.977549	NaN	0	0	0.856991	NaN	0	0	0.970367	FALSE	P39543	P39543	Protein SOP4	1767	X	72710	73414	0.30484	-1.08548	0.00725293	3.74103	0.0119922
MTW1	YAL034W-A	-1.28278	NaN	0.187088	NaN		cell cycle phase;cell cycle process;cell division;cellular component organization;cellular component organization at cellular level;cellular component organization or biogenesis;cellular component organization or biogenesis at cellular level;cellular localization;cellular macromolecule localization;cellular process;cellular protein localization;chromosome segregation;localization;macromolecule lo…	cell part;chromosomal part;cytoskeletal part;intracellular organelle part;intracellular part;macromolecular complex;MIS12/MIND type complex;nuclear chromosome part;nuclear MIS12/MIND type complex;nuclear part;organelle part;protein complex;spindle pole	589270000	259110000	330170000	0	0.8943	NaN	0	0	0.979208	1.77902	0	0	0.854896	NaN	0	0	0.973865	FALSE	P39731	P39731	Kinetochore-associated protein MTW1	1794	I	79718	80587	NA	NA	NA	NA	NA
GIP4	YAL031C	-0.40077	1.13536	-0.240328	NaN		biological regulation;cellular process;chromosome segregation;regulation of biological process;regulation of catalytic activity;regulation of cellular metabolic process;regulation of cellular process;regulation of dephosphorylation;regulation of hydrolase activity;regulation of metabolic process;regulation of molecular function;regulation of phosphatase activity;regulation of phosphate metabolic …	cell part;cytoplasm;intracellular part	1109900000	596980000	512940000	0.438946	0.341336	1.87165	1.16567	0	0.979554	0.558676	0	0	0.855684	NaN	0	0.438946	0.899692	FALSE	P39732	P39732	GLC7-interacting protein 4	1795	I	84749	87031	NA	NA	NA	NA	NA
NPR2	YEL062W	NaN	NaN	NaN	0.232886		amide transport;amine transport;amino acid transport;biological regulation;biosynthetic process;carboxylic acid transport;cell communication;cellular biosynthetic process;cellular macromolecule biosynthetic process;cellular macromolecule metabolic process;cellular metabolic process;cellular nitrogen compound metabolic process;cellular process;cellular response to amino acid starvation;cellular re…	cell part;cytoplasmic part;extrinsic to fungal-type vacuolar membrane;extrinsic to membrane;extrinsic to organelle membrane;extrinsic to vacuolar membrane;intracellular organelle part;intracellular part;macromolecular complex;membrane part;organelle part;protein complex;Seh1-associated complex;vacuolar part	714160000	444770000	269400000	NaN	1	0	NaN	NaN	1	0	NaN	0	0.855436	NaN	0	NaN	0.33556	FALSE	P39923	P39923	Nitrogen permease regulator 2	1800	V	34407	36254	NA	NA	NA	NA	NA
OXA1	YER154W	1.2491	0.39474	0.0278459	NaN		cellular component assembly;cellular component assembly at cellular level;cellular component organization;cellular component organization at cellular level;cellular component organization or biogenesis;cellular component organization or biogenesis at cellular level;cellular localization;cellular macromolecular complex assembly;cellular macromolecular complex subunit organization;cellular macromol…	cell part;cytoplasmic part;integral to membrane;intracellular organelle part;intracellular part;intrinsic to membrane;membrane part;mitochondrial crista;mitochondrial inner boundary membrane;mitochondrial membrane part;mitochondrial part;organelle part	3818100000	2633300000	1184800000	0.292727	0.569437	-0.601149	-0.74629	0.509405	0.192583	-0.823024	-1.3502	0	0.860444	NaN	0	0.802132	0.682597	FALSE	P39952	P39952	Mitochondrial inner membrane protein OXA1	1814	V	475020	476228	NA	NA	NA	NA	NA
YER010C	YER010C	NaN	-0.285672	-0.0369928	-0.00455756		alcohol catabolic process;alcohol metabolic process;benzene-containing compound metabolic process;carboxylic acid catabolic process;carboxylic acid metabolic process;catabolic process;catechol-containing compound catabolic process;catechol-containing compound metabolic process;cellular aromatic compound metabolic process;cellular catabolic process;cellular ketone metabolic process;cellular metabo…		1783600000	973630000	809960000	0	0.895484	NaN	0	0	0.973708	NaN	0	0	0.860724	NaN	0	0	0.948529	FALSE	P40011	P40011	4-hydroxy-4-methyl-2-oxoglutarate aldolase	1845	V	172634	173338	NA	NA	NA	NA	NA
ISC1	YER019W	NaN	-0.636903	-0.0523009	0.157493		biosynthetic process;catabolic process;cellular biosynthetic process;cellular catabolic process;cellular lipid catabolic process;cellular lipid metabolic process;cellular metabolic process;cellular process;ceramide biosynthetic process;ceramide metabolic process;lipid biosynthetic process;lipid catabolic process;lipid metabolic process;membrane lipid biosynthetic process;membrane lipid catabolic …	cell part;cytoplasmic part;endoplasmic reticulum;integral to membrane;integral to mitochondrial membrane;integral to mitochondrial outer membrane;integral to organelle membrane;intracellular membrane-bounded organelle;intracellular organelle;intracellular organelle part;intracellular part;intrinsic to membrane;intrinsic to mitochondrial outer membrane;intrinsic to organelle membrane;membrane part…	3076100000	1740000000	1336000000	0	0.894003	NaN	0	0	0.974059	NaN	0	0	0.860196	NaN	0	0	0.952833	FALSE	P40015	P40015	Inositol phosphosphingolipids phospholipase C	1848	V	192797	194230	NA	NA	NA	NA	NA
YAT2	YER024W	0.848733	NaN	NaN	NaN		alcohol metabolic process;amine metabolic process;betaine metabolic process;carboxylic acid metabolic process;carnitine metabolic process;cellular amine metabolic process;cellular amino acid metabolic process;cellular ketone metabolic process;cellular lipid metabolic process;cellular metabolic process;cellular nitrogen compound metabolic process;cellular process;establishment of localization;fatt…	cell part;cytoplasmic part;cytosol;intracellular part	1252100000	603360000	648750000	0	0.894603	NaN	0	0	0.974393	NaN	0	0	0.860969	NaN	0	0	0.955068	FALSE	P40017	P40017	Carnitine O-acetyltransferase YAT2	1850	V	202192	204963	NA	NA	NA	NA	NA
SMB1	YER029C	0.586712	0.912119	0.54923	NaN		cellular macromolecule metabolic process;cellular metabolic process;cellular nitrogen compound metabolic process;cellular process;macromolecule metabolic process;metabolic process;mRNA metabolic process;mRNA processing;nitrogen compound metabolic process;nuclear mRNA splicing. via spliceosome;nucleic acid metabolic process;nucleobase-containing compound metabolic process;primary metabolic process…	cell part;intracellular organelle part;intracellular part;macromolecular complex;nuclear part;organelle part;prespliceosome;ribonucleoprotein complex;small nuclear ribonucleoprotein complex;spliceosomal complex;U1 snRNP;U2-type prespliceosome;U2-type spliceosomal complex;U4/U6 x U5 tri-snRNP complex;U5 snRNP	1314200000	672050000	642110000	0	0.899048	0.68386	0	0	0.972292	0.383688	0	0	0.858043	NaN	0	0	0.95443	FALSE	P40018	P40018	Small nuclear ribonucleoprotein-associated protein B	1851	V	212587	213177	NA	NA	NA	NA	NA
YER079W	YER079W	0.956258	0.00599652	-0.70678	NaN				1116000000	525960000	590080000	0	0.902327	-0.614744	0	0	0.976502	-1.2648	0	0	0.858828	NaN	0	0	0.951623	FALSE	P40052	P40052	Uncharacterized protein YER079W	1872	V	318920	319552	NA	NA	NA	NA	NA
TSC11	YER093C	0.871065	NaN	NaN	NaN		actin cytoskeleton organization;actin filament-based process;biological regulation;biosynthetic process;cell wall organization;cell wall organization or biogenesis;cellular biosynthetic process;cellular cell wall organization;cellular cell wall organization or biogenesis;cellular component organization;cellular component organization at cellular level;cellular component organization or biogenesis…	cell part;cytoplasmic part;intracellular organelle part;intracellular part;macromolecular complex;membrane;organelle membrane;organelle part;plasma membrane;protein complex;TORC2 complex;vacuolar membrane;vacuolar part	601720000	279930000	321800000	0	0.902634	NaN	0	0	0.976163	NaN	0	0	0.859109	NaN	0	0	0.945528	FALSE	P40061	P40061	Target of rapamycin complex 2 subunit TSC11	1879	V	343320	347612	NA	NA	NA	NA	NA
YER137C	YER137C	1.57589	NaN	0.437739	NaN				340380000	191760000	148620000	0	0.904733	NaN	0	0	0.975108	-0.739918	0	0	0.85939	NaN	0	0	0.945273	FALSE	P40083	P40083	Uncharacterized protein YEL137C	1889	V	441373	441819	NA	NA	NA	NA	NA
RTR1	YER139C	-0.600394	-0.402116	NaN	NaN	2N_1N	biological regulation;biosynthetic process;cellular biosynthetic process;cellular macromolecule biosynthetic process;cellular macromolecule metabolic process;cellular metabolic process;cellular nitrogen compound metabolic process;cellular process;cellular protein metabolic process;dephosphorylation;dephosphorylation of RNA polymerase II C-terminal domain;macromolecule biosynthetic process;macromo…	cell part;cytoplasm;intracellular membrane-bounded organelle;intracellular organelle;intracellular part;membrane-bounded organelle;nucleus;organelle	454580000	217010000	237570000	1.36862	0.0224879	0.591662	3.38941	0	0.974752	NaN	0	0	0.859665	NaN	0	1.36862	0.406504	FALSE	P40084	P40084	RNA polymerase II subunit B1 CTD phosphatase RTR1	1890	V	450563	451243	NA	NA	NA	NA	NA
PSY2	YNL201C	NaN	-0.419598	-0.40503	0.629881		biological regulation;cellular macromolecule metabolic process;cellular metabolic process;cellular process;cellular protein metabolic process;cellular response to stimulus;cellular response to stress;dephosphorylation;intracellular signal transduction;macromolecule metabolic process;macromolecule modification;metabolic process;negative regulation of biological process;negative regulation of cell …	cell part;intracellular membrane-bounded organelle;intracellular organelle;intracellular part;macromolecular complex;membrane-bounded organelle;nucleus;organelle;protein complex;protein phosphatase 4 complex;protein serine/threonine phosphatase complex	1148700000	605010000	543670000	0	0.905958	NaN	0	0	0.874588	NaN	0	0	0.850882	NaN	0	0	0.94582	FALSE	P40164	P40164	Serine/threonine-protein phosphatase 4 regulatory subunit 3	1910	XIV	260627	263203	NA	NA	NA	NA	NA
BTT1	YDR252W	0.724153	NaN	-0.0693869	NaN		biological regulation;biosynthetic process;cellular biosynthetic process;cellular macromolecule biosynthetic process;cellular macromolecule metabolic process;cellular metabolic process;cellular nitrogen compound metabolic process;cellular process;cellular protein metabolic process;'de novo' cotranslational protein folding;'de novo' protein folding;establishment of localization;establishment of lo…	CCR4-NOT core complex;cell part;cytoplasmic part;intracellular membrane-bounded organelle;intracellular organelle;intracellular organelle part;intracellular part;macromolecular complex;membrane-bounded organelle;nascent polypeptide-associated complex;nuclear part;nucleoplasm part;nucleus;organelle;organelle part;protein complex	710950000	310750000	400190000	0	0.903502	NaN	0	0	0.875147	-0.395306	0	0	0.850128	NaN	0	0	0.960546	FALSE	P40314	P40314	Nascent polypeptide-associated complex subunit beta-2	1929	IV	963412	963861	NA	NA	NA	NA	NA
	YJL070C	0.27499	0.11558	0.24752	NaN				3672100000	1789600000	1882600000	0	0.899645	0.176107	0	0	0.876831	0.370764	0	0	0.853636	NaN	0	0	0.96146	FALSE	P40361	P40361	Inactive deaminase YJL070C	1955	X	307971	310637	NA	NA	NA	NA	NA
UBP7	YIL156W	NaN	-0.16127	0.0343357	0.553892		catabolic process;cellular catabolic process;cellular macromolecule catabolic process;cellular macromolecule metabolic process;cellular metabolic process;cellular process;cellular protein metabolic process;macromolecule catabolic process;macromolecule metabolic process;macromolecule modification;metabolic process;modification-dependent macromolecule catabolic process;modification-dependent protei…	cell part;cytoplasm;intracellular part	4994000000	2998600000	1995400000	0	0.901427	NaN	0	0	0.877391	NaN	0	0	0.8539	NaN	0	0	0.955658	FALSE	P40453	P40453	Ubiquitin carboxyl-terminal hydrolase 7	1972	IX	48091	51306	NA	NA	NA	NA	NA
ESL1	YIL151C	NaN	NaN	0.0807882	0.792823				363870000	269670000	94204000	NaN	1	0	NaN	0	0.877108	NaN	0	0	0.854158	NaN	0	NaN	1	FALSE	P40456	P40456	EST/SMG-like protein 1	1973	IX	57338	60694	NA	NA	NA	NA	NA
SIM1	YIL123W	NaN	-0.0394798	-0.07278	-0.0596456		carbohydrate catabolic process;carbohydrate metabolic process;catabolic process;cell wall organization;cell wall organization or biogenesis;cellular cell wall organization;cellular cell wall organization or biogenesis;cellular component organization;cellular component organization or biogenesis;cellular component organization or biogenesis at cellular level;cellular process;external encapsulating…	cell part;cell wall;external encapsulating structure;extracellular region;fungal-type cell wall	1478100000	819700000	658400000	0	0.899913	NaN	0	0	0.876281	NaN	0	0	0.85232	NaN	0	0	0.958063	FALSE	P40472	P40472	Probable secreted beta-glucosidase SIM1	1985	IX	128151	129581	NA	NA	NA	NA	NA
HPM1	YIL110W	NaN	NaN	NaN	0.648334		cellular macromolecule metabolic process;cellular metabolic process;cellular process;cellular protein metabolic process;macromolecule metabolic process;macromolecule methylation;macromolecule modification;metabolic process;methylation;one-carbon metabolic process;peptidyl-amino acid modification;peptidyl-histidine methylation;peptidyl-histidine methylation. to form tele-methylhistidine;peptidyl-h…	cell part;cytoplasm;intracellular membrane-bounded organelle;intracellular organelle;intracellular part;membrane-bounded organelle;nucleus;organelle	913980000	645420000	268550000	NaN	1	0	NaN	NaN	1	0	NaN	0	0.852591	NaN	0	NaN	1	FALSE	P40481	P40481	Histidine protein methyltransferase 1	1990	IX	156045	157178	NA	NA	NA	NA	NA
DPH1	YIL103W	NaN	-0.188824	0.423015	0.645338		biosynthetic process;cellular biosynthetic process;cellular macromolecule metabolic process;cellular metabolic process;cellular process;cellular protein metabolic process;macromolecule metabolic process;macromolecule modification;metabolic process;peptidyl-amino acid modification;peptidyl-diphthamide biosynthetic process from peptidyl-histidine;peptidyl-diphthamide metabolic process;peptidyl-hist…	cell part;cytoplasm;intracellular part	2551400000	1611500000	939910000	0	0.899352	NaN	0	0	0.870157	NaN	0	0	0.873221	NaN	0	0	0.958704	FALSE	P40487	P40487	Diphthamide biosynthesis protein 1	1996	IX	171751	173028	0.539897	-1.36877	0.000598025	5.90241	0.00139937
YIL077C	YIL077C	NaN	NaN	NaN	0.0151581				886900000	489290000	397610000	NaN	1	0	NaN	NaN	1	0	NaN	0	0.872663	NaN	0	NaN	1	FALSE	P40508	P40508	Uncharacterized protein YIL077C	2008	IX	214991	215953	NA	NA	NA	NA	NA
MNT3	YIL014W	-0.390107	NaN	NaN	NaN		carbohydrate metabolic process;cellular carbohydrate metabolic process;cellular macromolecule metabolic process;cellular metabolic process;cellular process;cellular protein metabolic process;glycosylation;macromolecule glycosylation;macromolecule metabolic process;macromolecule modification;metabolic process;primary metabolic process;protein glycosylation;protein metabolic process;protein modific…	cell part;cytoplasmic part;Golgi apparatus;Golgi apparatus part;Golgi membrane;integral to membrane;intracellular membrane-bounded organelle;intracellular organelle;intracellular organelle part;intracellular part;intrinsic to membrane;membrane;membrane part;membrane-bounded organelle;organelle;organelle membrane;organelle part	484180000	263330000	220850000	0	0.880893	NaN	0	0	0.869308	NaN	0	0	0.873497	NaN	0	0	0.959277	FALSE	P40549	P40549	Alpha-1.3-mannosyltransferase MNT3	2030	IX	326103	327995	NA	NA	NA	NA	NA
NAS2	YIL007C	-0.0104719	0.185028	0.217067	NaN	2N_1N;3N_1N	catabolic process;cellular catabolic process;cellular component assembly;cellular component assembly at cellular level;cellular component organization;cellular component organization at cellular level;cellular component organization or biogenesis;cellular component organization or biogenesis at cellular level;cellular macromolecular complex assembly;cellular macromolecular complex subunit organiz…	cell part;cytoplasm;cytoplasmic part;cytosol;intracellular membrane-bounded organelle;intracellular organelle;intracellular part;membrane-bounded organelle;nucleus;organelle	2260800000	1326400000	934380000	1.61672	0.0143433	0.490864	4.23009	2.07789	0.00326111	0.650314	6.225	0	0.871587	NaN	0	3.69461	0.0679197	FALSE	P40555	P40555	Probable 26S proteasome regulatory subunit p27	2033	IX	342994	343656	NA	NA	NA	NA	NA
IST3	YIR005W	1.27775	NaN	NaN	NaN		cellular component assembly;cellular component assembly at cellular level;cellular component organization;cellular component organization at cellular level;cellular component organization or biogenesis;cellular component organization or biogenesis at cellular level;cellular macromolecular complex assembly;cellular macromolecular complex subunit organization;cellular macromolecule metabolic proces…	cell part;cytoplasm;intracellular organelle part;intracellular part;macromolecular complex;nuclear part;organelle part;protein complex;RES complex;ribonucleoprotein complex;small nuclear ribonucleoprotein complex;spliceosomal complex;U2 snRNP	327450000	168430000	159020000	0	0.882589	NaN	0	0	0.872647	NaN	0	0	0.871064	NaN	0	0	0.944974	FALSE	P40565	P40565	U2 snRNP component IST3	2040	IX	364889	365335	NA	NA	NA	NA	NA
	YIR007W	NaN	NaN	NaN	-0.223773		carbohydrate metabolic process;metabolic process;primary metabolic process		765670000	474670000	290990000	NaN	1	0	NaN	NaN	1	0	NaN	0	0.871346	NaN	0	NaN	1	FALSE	P40566	P40566	Uncharacterized glycosyl hydrolase YIR007W	2041	IX	370704	372998	NA	NA	NA	NA	NA
MGA2	YIR033W	-1.42244	0.169006	NaN	NaN	2N_1N	biological regulation;cellular macromolecule metabolic process;cellular metabolic process;cellular nitrogen compound metabolic process;cellular process;cellular response to cold;cellular response to stimulus;cellular response to stress;chromatin silencing;chromatin silencing at silent mating-type cassette;gene silencing;macromolecule metabolic process;metabolic process;mRNA metabolic process;mRNA…	cell part;cytoplasmic part;endoplasmic reticulum part;integral to endoplasmic reticulum membrane;integral to membrane;integral to organelle membrane;intracellular membrane-bounded organelle;intracellular organelle;intracellular organelle part;intracellular part;intrinsic to endoplasmic reticulum membrane;intrinsic to membrane;intrinsic to organelle membrane;membrane part;membrane-bounded organell…	930790000	429340000	501450000	2.1145	0.00580046	1.86427	6.41309	0	0.872375	NaN	0	0	0.872131	NaN	0	2.1145	0.20699	FALSE	P40578;P35210	P40578	Protein MGA2	2046	IX	416124	419465	NA	NA	NA	NA	NA
MAD2	YJL030W	0.0685815	NaN	NaN	NaN		biological regulation;cell cycle checkpoint;cell cycle phase;cell cycle process;cell division;cellular component organization;cellular component organization at cellular level;cellular component organization or biogenesis;cellular component organization or biogenesis at cellular level;cellular process;chromosome decondensation;chromosome organization;mitosis;mitotic cell cycle checkpoint;mitotic …	cell part;intracellular organelle part;intracellular part;macromolecular complex;mitotic checkpoint complex;nuclear part;organelle part;protein complex	1029900000	378520000	651390000	0	0.883177	NaN	0	0	0.871557	NaN	0	0	0.876496	NaN	0	0	0.954752	FALSE	P40958	P40958	Mitotic spindle checkpoint component MAD2	2061	X	387657	388247	NA	NA	NA	NA	NA
LYS14	YDR034C	NaN	-0.0951701	NaN	-0.300594		amine biosynthetic process;amine metabolic process;aspartate family amino acid biosynthetic process;aspartate family amino acid metabolic process;biological regulation;biosynthetic process;carboxylic acid biosynthetic process;carboxylic acid metabolic process;cellular amine metabolic process;cellular amino acid biosynthetic process;cellular amino acid metabolic process;cellular biosynthetic proce…	cell part;intracellular membrane-bounded organelle;intracellular organelle;intracellular part;membrane-bounded organelle;nucleus;organelle	4684000000	2460500000	2223400000	0	0.880029	NaN	0	NaN	1	0	NaN	0	0.877893	NaN	0	NaN	1	FALSE	P40971	P40971	Lysine biosynthesis regulatory protein LYS14	2067	IV	509737	512109	NA	NA	NA	NA	NA
ARF3	YOR094W	NaN	-1.0599	0.0153252	-0.064348		actin cortical patch localization;actin cytoskeleton organization;actin filament bundle assembly;actin filament organization;actin filament-based process;biological regulation;cellular bud site selection;cellular component assembly;cellular component assembly at cellular level;cellular component organization;cellular component organization at cellular level;cellular component organization or biog…	cell part;cellular bud neck;cellular bud tip;cytoplasmic part;Golgi apparatus;intracellular membrane-bounded organelle;intracellular organelle;intracellular part;membrane-bounded organelle;organelle;site of polarized growth	1364700000	731640000	633050000	0	0.876573	NaN	0	0	0.871807	NaN	0	0	0.878182	NaN	0	0	0.950079	FALSE	P40994	P40994	ADP-ribosylation factor 3	2072	XV	502795	503346	NA	NA	NA	NA	NA
FKH2	YNL068C	NaN	NaN	0.0170455	-0.390301		biological regulation;biosynthetic process;cell cycle process;cellular biosynthetic process;cellular component organization;cellular component organization at cellular level;cellular component organization or biogenesis;cellular component organization or biogenesis at cellular level;cellular macromolecule biosynthetic process;cellular macromolecule metabolic process;cellular metabolic process;cel…	cell part;cytoplasmic part;cytosol;intracellular membrane-bounded organelle;intracellular organelle;intracellular part;membrane-bounded organelle;nucleus;organelle	1222800000	717780000	505000000	NaN	1	0	NaN	0	0.883936	NaN	0	0	0.876757	NaN	0	NaN	1	FALSE	P41813	P41813	Fork head protein homolog 2	2090	XIV	495701	498289	NA	NA	NA	NA	NA
TES1	YJR019C	NaN	NaN	NaN	-0.0584497		acyl-CoA metabolic process;carboxylic acid catabolic process;carboxylic acid metabolic process;catabolic process;cellular catabolic process;cellular ketone metabolic process;cellular lipid catabolic process;cellular lipid metabolic process;cellular metabolic process;cellular process;coenzyme metabolic process;cofactor metabolic process;fatty acid beta-oxidation;fatty acid catabolic process;fatty …	cell part;cytoplasmic part;intracellular membrane-bounded organelle;intracellular organelle;intracellular part;membrane-bounded organelle;microbody;organelle;peroxisome	1331000000	650940000	680030000	NaN	1	0	NaN	NaN	1	0	NaN	0	0.875946	NaN	0	NaN	1	FALSE	P41903	P41903	Peroxisomal acyl-coenzyme A thioester hydrolase 1	2100	X	467232	468281	NA	NA	NA	NA	NA
GDS1	YOR355W	0.232329	0.270667	NaN	NaN		aerobic respiration;cellular metabolic process;cellular process;cellular respiration;energy derivation by oxidation of organic compounds;generation of precursor metabolites and energy;metabolic process;oxidation-reduction process		635780000	360730000	275050000	0	0.876016	0.315068	0	0	0.884814	NaN	0	0	0.874855	NaN	0	0	0.976741	FALSE	P41913	P41913	Protein GDS1	2103	XV	1005137	1006705	NA	NA	NA	NA	NA
LEM3	YNL323W	-0.363994	NaN	NaN	NaN		biological regulation;cell surface receptor linked signaling pathway;cellular component organization;cellular component organization or biogenesis;cellular membrane organization;cellular process;cellular response to stimulus;establishment of localization;lipid translocation;lipid transport;membrane organization;organic substance transport;phospholipid translocation;phospholipid transport;regulati…	cell part;cytoplasmic part;endoplasmic reticulum;integral to membrane;intracellular membrane-bounded organelle;intracellular organelle;intracellular part;intrinsic to membrane;membrane;membrane part;membrane-bounded organelle;organelle;plasma membrane	1615900000	664440000	951480000	0	0.877149	NaN	0	0	0.884513	NaN	0	0	0.874281	NaN	0	0	0.964087	FALSE	P42838	P42838	Alkylphosphocholine resistance protein LEM3	2112	XIV	31944	33188	NA	NA	NA	NA	NA
	YNL320W	NaN	NaN	NaN	0.163865			cell part;integral to membrane;intrinsic to membrane;membrane part	628280000	360480000	267800000	NaN	1	0	NaN	NaN	1	0	NaN	0	0.87566	NaN	0	NaN	1	FALSE	P42840	P42840	Uncharacterized membrane protein YNL320W	2114	XIV	37700	38554	NA	NA	NA	NA	NA
OTU1	YFL044C	NaN	0.0232985	0.0552653	0.140016		biological regulation;cellular macromolecule metabolic process;cellular metabolic process;cellular process;cellular protein metabolic process;macromolecule metabolic process;macromolecule modification;metabolic process;primary metabolic process;protein deubiquitination;protein metabolic process;protein modification by small protein conjugation or removal;protein modification by small protein remo…	cell part;cytoplasm;intracellular membrane-bounded organelle;intracellular organelle;intracellular part;membrane-bounded organelle;nucleus;organelle	1332400000	781790000	550610000	0	0.878308	NaN	0	0	0.881002	NaN	0	0	0.865282	NaN	0	0	0.969083	FALSE	P43558	P43558	Ubiquitin thioesterase OTU1	2145	VI	44655	45560	NA	NA	NA	NA	NA
CAK1	YFL029C	NaN	NaN	NaN	0.304458		biological regulation;cell cycle phase;cell cycle process;cellular macromolecule metabolic process;cellular metabolic process;cellular process;cellular protein metabolic process;G2/M transition of mitotic cell cycle;macromolecule metabolic process;macromolecule modification;meiosis;metabolic process;phosphate-containing compound metabolic process;phosphorus metabolic process;phosphorylation;posit…	cell part;cytoplasm;intracellular part	503730000	358080000	145650000	NaN	1	0	NaN	NaN	1	0	NaN	0	0.864448	NaN	0	NaN	0.962714	FALSE	P43568	P43568	Serine/threonine-protein kinase CAK1	2151	VI	78055	79161	NA	NA	NA	NA	NA
SAD1	YFR005C	NaN	NaN	0.145208	0.732354		catabolic process;cellular catabolic process;cellular component assembly;cellular component assembly at cellular level;cellular component organization;cellular component organization at cellular level;cellular component organization or biogenesis;cellular component organization or biogenesis at cellular level;cellular macromolecular complex assembly;cellular macromolecular complex subunit organiz…	cell part;intracellular membrane-bounded organelle;intracellular organelle;intracellular organelle part;intracellular part;macromolecular complex;membrane-bounded organelle;nuclear part;nucleus;organelle;organelle part;ribonucleoprotein complex;spliceosomal complex	909200000	563540000	345660000	NaN	1	0	NaN	0	0.888034	NaN	0	0	0.862026	NaN	0	NaN	1	FALSE	P43589	P43589	Pre-mRNA-splicing factor SAD1	2163	VI	154527	155873	NA	NA	NA	NA	NA
FAR7	YFR008W	NaN	0.44664	0.338623	0.36788		adaptation of signaling pathway;adaptation of signaling pathway by response to pheromone involved in conjugation with cellular fusion;biological regulation;cell cycle process;cellular process;cellular process involved in reproduction;cellular response to chemical stimulus;cellular response to stimulus;re-entry into mitotic cell cycle;re-entry into mitotic cell cycle after pheromone arrest;regulat…	cell part;cytoplasmic part;endoplasmic reticulum;intracellular membrane-bounded organelle;intracellular organelle;intracellular part;membrane-bounded organelle;organelle	1648000000	998730000	649310000	0	0.877439	NaN	0	0	0.887737	NaN	0	0	0.861209	NaN	0	0	0.920231	FALSE	P43592	P43592	Factor arrest protein 7	2166	VI	160535	161200	NA	NA	NA	NA	NA
SAC3	YDR159W	0.0670587	0.0126661	-0.305008	NaN		actin filament-based process;biological regulation;biosynthetic process;cell cycle phase;cell cycle process;cellular biosynthetic process;cellular component biogenesis;cellular component biogenesis at cellular level;cellular component organization;cellular component organization at cellular level;cellular component organization or biogenesis;cellular component organization or biogenesis at cellul…	cell part;envelope;intracellular organelle part;intracellular part;macromolecular complex;nuclear envelope;nuclear part;organelle envelope;organelle part;protein complex;transcription export complex 2	878030000	415640000	462390000	0	0.888729	0.281124	0	0	0.886271	0.0261679	0	0	0.863387	NaN	0	0	0.922788	FALSE	P46674	P46674	Nuclear mRNA export protein SAC3	2198	IV	771877	775782	NA	NA	NA	NA	NA
TRS85	YDR108W	NaN	NaN	-0.35163	0.14653		anatomical structure formation involved in morphogenesis;autophagic vacuole assembly;autophagy;catabolic process;cell communication;cell cycle phase;cell cycle process;cell differentiation;cellular catabolic process;cellular component assembly;cellular component assembly at cellular level;cellular component organization;cellular component organization at cellular level;cellular component organiza…	cell part;cytoplasmic part;cytoplasmic vesicle;Golgi apparatus;intracellular membrane-bounded organelle;intracellular organelle;intracellular part;membrane-bounded organelle;organelle;pre-autophagosomal structure;vesicle	533240000	324860000	208380000	NaN	1	0	NaN	0	0.885993	NaN	0	0	0.862576	NaN	0	NaN	0.844875	FALSE	P46944	P46944	Trafficking protein particle complex III-specific subunit 85	2208	IV	671269	673365	NA	NA	NA	NA	NA
YPP1	YGR198W	NaN	NaN	0.522819	0.393126		cellular component organization;cellular component organization or biogenesis;cellular membrane organization;cellular process;endocytosis;establishment of localization;establishment of localization in cell;establishment of protein localization;establishment of protein localization in membrane;establishment of protein localization in plasma membrane;establishment of protein localization to organel…	actin cortical patch;cell cortex part;cell part;cytoplasmic part;cytoskeletal part;cytosol;endosome;intracellular membrane-bounded organelle;intracellular organelle;intracellular organelle part;intracellular part;membrane;membrane-bounded organelle;organelle;organelle part;plasma membrane	754520000	464810000	289710000	NaN	1	0	NaN	0	0.886555	NaN	0	0	0.869125	NaN	0	NaN	0.930207	FALSE	P46951	P46951	Cargo-transport protein YPP1	2212	VII	894693	897146	NA	NA	NA	NA	NA
POL31	YJR006W	NaN	-0.532239	NaN	-0.154924		base-excision repair;biosynthetic process;catabolic process;cellular biosynthetic process;cellular catabolic process;cellular macromolecule biosynthetic process;cellular macromolecule catabolic process;cellular macromolecule metabolic process;cellular metabolic process;cellular nitrogen compound metabolic process;cellular process;cellular response to stimulus;cellular response to stress;DNA biosy…	cell part;chromosomal part;cytoplasmic part;cytosol;delta DNA polymerase complex;DNA polymerase complex;intracellular membrane-bounded organelle;intracellular organelle;intracellular organelle part;intracellular part;macromolecular complex;membrane-bounded organelle;nuclear chromosome part;nuclear part;nucleus;organelle;organelle part;protein complex	414650000	231870000	182780000	0	0.889312	NaN	0	NaN	1	0	NaN	0	0.869413	NaN	0	NaN	0.899333	FALSE	P46957	P46957	DNA polymerase delta small subunit	2214	X	449202	450665	NA	NA	NA	NA	NA
RSF2	YJR127C	0.158725	NaN	NaN	NaN		biological regulation;biosynthetic process;cellular biosynthetic process;cellular macromolecule biosynthetic process;cellular macromolecule metabolic process;cellular metabolic process;cellular nitrogen compound metabolic process;cellular process;macromolecule biosynthetic process;macromolecule metabolic process;metabolic process;nitrogen compound metabolic process;nucleic acid metabolic process;…	cell part;intracellular membrane-bounded organelle;intracellular organelle;intracellular part;membrane-bounded organelle;nucleus;organelle	451510000	179910000	271600000	0	0.890479	NaN	0	0	0.879347	NaN	0	0	0.868856	NaN	0	0	0.917171	FALSE	P46974	P46974	Respiration factor 2	2224	X	658917	663059	NA	NA	NA	NA	NA
GLG2	YJL137C	NaN	0.291111	0.246322	-0.44467		biosynthetic process;carbohydrate biosynthetic process;carbohydrate metabolic process;cellular biosynthetic process;cellular carbohydrate biosynthetic process;cellular carbohydrate metabolic process;cellular glucan metabolic process;cellular macromolecule biosynthetic process;cellular macromolecule metabolic process;cellular metabolic process;cellular polysaccharide biosynthetic process;cellular …	cell part;cytoplasm;intracellular part	2652700000	1604100000	1048700000	0	0.890775	NaN	0	0	0.87905	NaN	0	0	0.869925	NaN	0	0	0.910873	FALSE	P47011	P47011	Glycogenin-2	2237	X	154985	156127	NA	NA	NA	NA	NA
LCB3	YJL134W	0.125831	0.020845	NaN	NaN	2N_1N	biological regulation;biosynthetic process;calcium-mediated signaling;cellular biosynthetic process;cellular lipid metabolic process;cellular metabolic process;cellular process;cellular response to stimulus;dephosphorylation;intracellular signal transduction;lipid biosynthetic process;lipid metabolic process;membrane lipid biosynthetic process;membrane lipid metabolic process;metabolic process;ph…	cell part;cytoplasmic part;endoplasmic reticulum;endoplasmic reticulum membrane;endoplasmic reticulum part;integral to membrane;intracellular membrane-bounded organelle;intracellular organelle;intracellular organelle part;intracellular part;intrinsic to membrane;membrane;membrane part;membrane-bounded organelle;organelle;organelle membrane;organelle part	4202400000	2360200000	1842200000	3.09401	0.00140439	0.230531	35.2162	0	0.878761	NaN	0	0	0.870211	NaN	0	3.09401	0.0994361	FALSE	P47013	P47013	Dihydrosphingosine 1-phosphate phosphatase LCB3	2238	X	158188	159417	NA	NA	NA	NA	NA
ZAP1	YJL056C	-1.57969	-0.2739	-0.520862	NaN	2N_1N;3N_1N	biological regulation;biosynthetic process;cell communication;cellular biosynthetic process;cellular macromolecule biosynthetic process;cellular macromolecule metabolic process;cellular metabolic process;cellular nitrogen compound metabolic process;cellular process;cellular response to external stimulus;cellular response to extracellular stimulus;cellular response to nutrient levels;cellular resp…	cell part;intracellular membrane-bounded organelle;intracellular organelle;intracellular part;membrane-bounded organelle;nucleus;organelle	3006200000	1524500000	1481700000	2.31752	0.00353039	1.81098	7.55229	1.77889	0.00559836	1.45706	7.65547	0	0.869662	NaN	0	4.09641	0.0561501	FALSE	P47043	P47043	Zinc-responsive transcriptional regulator ZAP1	2249	X	330431	333073	NA	NA	NA	NA	NA
NUP192	YJL039C	NaN	-0.283315	0.404824	0.196222		cellular component organization;cellular component organization at cellular level;cellular component organization or biogenesis;cellular component organization or biogenesis at cellular level;cellular macromolecular complex subunit organization;cellular process;establishment of localization;establishment of localization in cell;establishment of protein localization;establishment of RNA localizati…	cell part;intracellular organelle part;intracellular part;macromolecular complex;membrane;membrane part;nuclear membrane;nuclear part;nuclear pore;organelle membrane;organelle part;pore complex;protein complex	3229400000	1944000000	1285400000	0	0.884906	NaN	0	0	0.877923	NaN	0	0	0.866648	NaN	0	0	0.941666	FALSE	P47054	P47054	Nucleoporin NUP192	2255	X	368748	373799	0.403292	-1.24315	0.0167156	3.12545	0.025025
TAH11	YJR046W	NaN	NaN	1.00007	1.5011		biological regulation;cell cycle phase;cell cycle process;cell division;cellular component assembly;cellular component assembly at cellular level;cellular component organization;cellular component organization at cellular level;cellular component organization or biogenesis;cellular component organization or biogenesis at cellular level;cellular macromolecular complex assembly;cellular macromolecu…	cell part;cytoplasm;intracellular membrane-bounded organelle;intracellular organelle;intracellular organelle part;intracellular part;macromolecular complex;membrane-bounded organelle;nuclear part;nucleoplasm part;nucleus;organelle;organelle part;pre-replicative complex;protein-DNA complex	925530000	539820000	385710000	NaN	1	0	NaN	0	0.879611	NaN	0	0	0.867204	NaN	0	NaN	1	FALSE	P47112	P47112	Cell division cycle protein CDT1	2284	X	522048	523862	NA	NA	NA	NA	NA
EAF6	YJR082C	NaN	0.416632	0.151372	-0.268527		biological regulation;biosynthetic process;cellular biosynthetic process;cellular component organization;cellular component organization at cellular level;cellular component organization or biogenesis;cellular component organization or biogenesis at cellular level;cellular macromolecule biosynthetic process;cellular macromolecule metabolic process;cellular metabolic process;cellular nitrogen comp…	cell part;H3 histone acetyltransferase complex;H4/H2A histone acetyltransferase complex;histone acetyltransferase complex;intracellular organelle part;intracellular part;macromolecular complex;NuA3 histone acetyltransferase complex;NuA4 histone acetyltransferase complex;nuclear part;nucleoplasm part;organelle part;protein complex	1297400000	770870000	526480000	0	0.885201	NaN	0	0	0.85568	NaN	0	0	0.867728	NaN	0	0	0.934431	FALSE	P47128	P47128	Chromatin modification-related protein EAF6	2294	X	581914	582255	NA	NA	NA	NA	NA
NNF1	YJR112W	0.350568	0.116454	-0.0960539	NaN		cell cycle phase;cell cycle process;cell division;cellular component organization;cellular component organization at cellular level;cellular component organization or biogenesis;cellular component organization or biogenesis at cellular level;cellular process;chromosome segregation;mitosis;nuclear division;organelle fission;organelle organization	cell part;chromosomal part;intracellular non-membrane-bounded organelle;intracellular organelle;intracellular organelle part;intracellular part;kinetochore;macromolecular complex;MIS12/MIND type complex;non-membrane-bounded organelle;nuclear chromosome part;nuclear MIS12/MIND type complex;nuclear part;organelle;organelle part;protein complex	1602700000	721610000	881090000	0.344957	0.478804	0.114518	0.862385	0.272089	0.570067	-0.164543	-0.678895	0	0.868299	NaN	0	0.617047	0.791501	FALSE	P47149	P47149	Kinetochore-associated protein NNF1	2307	X	637030	637635	NA	NA	NA	NA	NA
HIR3	YJR140C	0.181189	-0.221164	NaN	NaN		biological regulation;biosynthetic process;cell cycle process;cellular biosynthetic process;cellular component assembly;cellular component assembly at cellular level;cellular component organization;cellular component organization at cellular level;cellular component organization or biogenesis;cellular component organization or biogenesis at cellular level;cellular macromolecular complex assembly;…	cell part;chromatin assembly complex;HIR complex;intracellular membrane-bounded organelle;intracellular organelle;intracellular organelle part;intracellular part;macromolecular complex;membrane-bounded organelle;nuclear part;nucleus;organelle;organelle part;protein complex	6759400000	3184600000	3574800000	0	0.886957	-0.163386	0	0	0.855924	NaN	0	0	0.964191	NaN	0	0	0.933262	FALSE	P47171	P47171	Histone transcription regulator 3	2316	X	690750	695696	NA	NA	NA	NA	NA
	YJR154W	-1.18985	-0.983367	-2.63197	NaN			cell part;cytoplasm;intracellular part	2789400000	631800000	2157600000	0.233269	0.672243	0.661822	0.610919	0.354118	0.38626	-0.924064	-0.882553	0	0.962946	NaN	0	0.587387	0.809837	FALSE	P47181	P47181	Uncharacterized protein YJR154W	2319	X	725784	726824	NA	NA	NA	NA	NA
CCM1	YGR150C	NaN	-0.00771413	0.125447	-0.109871		cellular component organization;cellular component organization at cellular level;cellular component organization or biogenesis;cellular component organization or biogenesis at cellular level;cellular macromolecule metabolic process;cellular metabolic process;cellular nitrogen compound metabolic process;cellular process;macromolecule metabolic process;metabolic process;mitochondrial genome mainte…	cell part;cytoplasmic part;intracellular membrane-bounded organelle;intracellular organelle;intracellular part;membrane-bounded organelle;mitochondrion;organelle	1845800000	1024500000	821310000	0	0.887252	NaN	0	0	0.855418	NaN	0	0	0.963291	NaN	0	0	1	FALSE	P48237	P48237	Mitochondrial group I intron splicing factor CCM1	2331	VII	790459	793053	0.0554543	-0.246482	0.407537	0.88102	0.450666
OST3	YOR085W	-0.951406	-0.483409	-0.0272635	NaN	3N_1N	carbohydrate metabolic process;cellular carbohydrate metabolic process;cellular component assembly;cellular component organization;cellular component organization or biogenesis;cellular macromolecule metabolic process;cellular metabolic process;cellular process;cellular protein metabolic process;glycosylation;macromolecular complex assembly;macromolecular complex subunit organization;macromolecul…	cell part;cytoplasmic part;endoplasmic reticulum part;integral to membrane;intracellular organelle part;intracellular part;intrinsic to membrane;macromolecular complex;membrane part;oligosaccharyltransferase complex;organelle part;protein complex	4971200000	2121900000	2849300000	0	0.886087	0.734045	0	2.33717	0.00273835	1.25291	7.67183	0	0.967135	NaN	0	2.33717	0.171699	FALSE	P48439	P48439	Dolichyl-diphosphooligosaccharide--protein glycosyltransferase subunit 3	2341	XV	482033	483085	NA	NA	NA	NA	NA
BPL1	YDL141W	NaN	-0.521765	0.0644108	0.0783729		cellular macromolecule metabolic process;cellular metabolic process;cellular process;cellular protein metabolic process;macromolecule metabolic process;macromolecule modification;metabolic process;primary metabolic process;protein biotinylation;protein metabolic process;protein modification process	cell part;cytoplasm;intracellular part	3015900000	1801100000	1214800000	0	0.88638	NaN	0	0	0.854617	NaN	0	0	0.967484	NaN	0	0	1	FALSE	P48445	P48445	Biotin--protein ligase;Biotin--[methylmalonyl-CoA-carboxytransferase] ligase;Biotin--[propionyl-CoA-carboxylase [ATP-hydrolyzing]] ligase;Biotin--[methylcrotonoyl-CoA-carboxylase] ligase;Biotin--[acetyl-CoA-carboxylase] ligase	2342	IV	203039	205111	0.325274	-1.11474	0.0657431	2.17894	0.0859154
MSY1	YPL097W	NaN	NaN	-0.104044	0.273967		amine metabolic process;amino acid activation;carboxylic acid metabolic process;cellular amine metabolic process;cellular amino acid metabolic process;cellular ketone metabolic process;cellular macromolecule metabolic process;cellular metabolic process;cellular nitrogen compound metabolic process;cellular process;macromolecule metabolic process;metabolic process;mitochondrial RNA metabolic proces…	cell part;cytoplasmic part;intracellular membrane-bounded organelle;intracellular organelle;intracellular organelle lumen;intracellular organelle part;intracellular part;membrane-bounded organelle;membrane-enclosed lumen;mitochondrial matrix;mitochondrial part;mitochondrion;organelle;organelle lumen;organelle part	1581600000	855560000	726010000	NaN	1	0	NaN	0	0.856411	NaN	0	0	0.96609	NaN	0	NaN	1	FALSE	P48527	P48527	Tyrosine--tRNA ligase. mitochondrial	2346	XVI	364952	366430	NA	NA	NA	NA	NA
MON2	YNL297C	NaN	NaN	0.0799186	0.385214		biological regulation;cellular component organization;cellular component organization or biogenesis;cellular membrane organization;cellular process;endocytosis;endosome transport;establishment of localization;establishment of localization in cell;establishment of protein localization;establishment of protein localization to organelle;establishment of protein localization to vacuole;Golgi to endos…	cell part;cytoplasmic part;cytosol;early endosome membrane;endosomal part;endosome;endosome membrane;extrinsic to membrane;Golgi apparatus;Golgi apparatus part;Golgi membrane;intracellular membrane-bounded organelle;intracellular organelle;intracellular organelle part;intracellular part;membrane;membrane part;membrane-bounded organelle;organelle;organelle membrane;organelle part;trans-Golgi netwo…	623260000	356110000	267150000	NaN	1	0	NaN	0	0.856675	NaN	0	0	0.966789	NaN	0	NaN	1	FALSE	P48563	P48563	Protein MON2	2349	XIV	71673	76583	NA	NA	NA	NA	NA
NUP42	YDR192C	NaN	0.555666	0.0238567	-0.0294525		cellular component organization;cellular component organization at cellular level;cellular component organization or biogenesis;cellular component organization or biogenesis at cellular level;cellular process;cellular response to abiotic stimulus;cellular response to heat;cellular response to osmotic stress;cellular response to salt stress;cellular response to stimulus;cellular response to stress…	cell part;intracellular organelle part;intracellular part;macromolecular complex;membrane;membrane part;nuclear membrane;nuclear part;nuclear pore;organelle membrane;organelle part;pore complex;protein complex	2357000000	1503200000	853770000	0	0.92644	NaN	0	0	0.856201	NaN	0	0	0.964811	NaN	0	0	0.995451	FALSE	P49686	P49686	Nucleoporin NUP42	2373	IV	843569	844861	NA	NA	NA	NA	NA
HSV2	YGR223C	NaN	-0.142961	-1.31551	-0.0288205		autophagy;catabolic process;cellular catabolic process;cellular component organization;cellular component organization or biogenesis;cellular membrane organization;cellular metabolic process;cellular process;membrane invagination;membrane organization;metabolic process;microautophagy;piecemeal microautophagy of nucleus	cell part;cytoplasm;cytoplasmic part;endosomal part;endosome;endosome membrane;extrinsic to membrane;fungal-type vacuole;intracellular membrane-bounded organelle;intracellular organelle;intracellular organelle part;intracellular part;late endosome membrane;lytic vacuole;membrane;membrane part;membrane-bounded organelle;organelle;organelle membrane;organelle part;storage vacuole;vacuole	2144300000	890140000	1254100000	0	0.925796	NaN	0	0	0.852265	NaN	0	0	0.965831	NaN	0	0	0.999746	FALSE	P50079	P50079	SVP1-like protein 2	2383	VII	940869	942215	NA	NA	NA	NA	NA
UBP8	YMR223W	NaN	NaN	NaN	0.503563		biological regulation;biosynthetic process;catabolic process;cellular biosynthetic process;cellular catabolic process;cellular component organization;cellular component organization at cellular level;cellular component organization or biogenesis;cellular component organization or biogenesis at cellular level;cellular macromolecule biosynthetic process;cellular macromolecule catabolic process;cell…	cell part;DUBm complex;histone acetyltransferase complex;intracellular organelle part;intracellular part;macromolecular complex;nuclear part;nucleoplasm part;organelle part;protein complex;SAGA complex;SAGA-type complex;SLIK (SAGA-like) complex	594080000	399320000	194760000	NaN	1	0	NaN	NaN	1	0	NaN	0	0.965148	NaN	0	NaN	1	FALSE	P50102	P50102	Ubiquitin carboxyl-terminal hydrolase 8	2392	XIII	716715	718130	NA	NA	NA	NA	NA
MUP1	YGR055W	NaN	0.739362	0.586828	0.508883		amine transport;amino acid transport;carboxylic acid transport;cysteine transport;establishment of localization;L-amino acid transport;methionine transport;neutral amino acid transport;nitrogen compound transport;organic acid transport;organic substance transport;sulfur amino acid transport;sulfur compound transport;transport	cell part;integral to membrane;integral to plasma membrane;intrinsic to membrane;intrinsic to plasma membrane;membrane part;plasma membrane part	970600000	614950000	355650000	0	0.927075	NaN	0	0	0.851779	NaN	0	0	0.965502	NaN	0	0	1	FALSE	P50276	P50276	High-affinity methionine permease	2402	VII	599417	601141	NA	NA	NA	NA	NA
SHE4	YOR035C	NaN	0.151109	-0.146146	-0.357378		actin cytoskeleton organization;actin filament-based process;cell fate commitment;cellular component organization;cellular component organization at cellular level;cellular component organization or biogenesis;cellular component organization or biogenesis at cellular level;cellular developmental process;cellular localization;cellular macromolecule localization;cellular macromolecule metabolic pro…	cell part;cytoplasm;intracellular part	1405400000	777010000	628440000	0	0.92834	NaN	0	0	0.854106	NaN	0	0	0.955977	NaN	0	0	0.999399	FALSE	P51534	P51534	SWI5-dependent HO expression protein 4	2417	XV	397735	400104	NA	NA	NA	NA	NA
ALT2	YDR111C	0.122176	0.119693	NaN	NaN		alanine catabolic process;alanine metabolic process;amine catabolic process;amine metabolic process;biosynthetic process;carboxylic acid catabolic process;carboxylic acid metabolic process;catabolic process;cellular amine metabolic process;cellular amino acid catabolic process;cellular amino acid metabolic process;cellular catabolic process;cellular ketone metabolic process;cellular metabolic pro…	cell part;cytoplasm;intracellular membrane-bounded organelle;intracellular organelle;intracellular part;membrane-bounded organelle;nucleus;organelle	532650000	293260000	239390000	0.356438	0.460752	0.387848	0.887653	0	0.853838	NaN	0	0	0.956317	NaN	0	0.356438	0.944402	FALSE	P52892	P52892	Probable alanine aminotransferase	2432	IV	678241	679764	NA	NA	NA	NA	NA
TEL2	YGR099W	NaN	-0.0640466	-1.1182	-1.32377		anatomical structure homeostasis;biological regulation;biosynthetic process;cellular biosynthetic process;cellular component organization;cellular component organization at cellular level;cellular component organization or biogenesis;cellular component organization or biogenesis at cellular level;cellular localization;cellular macromolecule biosynthetic process;cellular macromolecule localization…	cell part;chromosomal part;chromosome. telomeric region;intracellular organelle part;intracellular part;nuclear chromosome part;nuclear chromosome. telomeric region;nuclear part;organelle part	1419500000	312010000	1107500000	0	0.928989	NaN	0	0	0.854358	NaN	0	0	0.957269	NaN	0	0	0.994082	FALSE	P53038	P53038	Telomere length regulation protein TEL2	2447	VII	687899	689965	NA	NA	NA	NA	NA
SDT1	YGL224C	NaN	NaN	0.298187	0.464915		cellular aromatic compound metabolic process;cellular metabolic process;cellular nitrogen compound metabolic process;cellular process;dephosphorylation;heterocycle metabolic process;metabolic process;nitrogen compound metabolic process;nucleobase metabolic process;nucleobase-containing compound metabolic process;nucleobase-containing small molecule metabolic process;phosphate-containing compound …		1314900000	912910000	402020000	NaN	1	0	NaN	0	0.852767	NaN	0	0	0.952921	NaN	0	NaN	1	FALSE	P53078	P53078	Suppressor of disruption of TFIIS	2463	VII	78015	78857	NA	NA	NA	NA	NA
MDS3	YGL197W	NaN	0.308432	-0.174514	0.0688234		anatomical structure formation involved in morphogenesis;biological regulation;cell cycle;cell differentiation;cell growth;cellular developmental process;cellular process;cellular response to stimulus;developmental process;filamentous growth;filamentous growth of a population of unicellular organisms;growth;growth of unicellular organism as a thread of attached cells;intracellular signal transduc…	cell part;cytoplasm;intracellular part	1008700000	603840000	404880000	0	0.92362	NaN	0	0	0.865746	NaN	0	0	0.953611	NaN	0	0	1	FALSE	P53094	P53094	Negative regulator of sporulation MDS3	2472	VII	124698	129161	NA	NA	NA	NA	NA
ATG1	YGL180W	NaN	-0.551535	-0.313638	-0.606484		autophagic vacuole assembly;autophagy;catabolic process;cellular catabolic process;cellular component assembly;cellular component assembly at cellular level;cellular component organization;cellular component organization at cellular level;cellular component organization or biogenesis;cellular component organization or biogenesis at cellular level;cellular macromolecule metabolic process;cellular …	Atg1p signaling complex;autophagic vacuole membrane;cell part;cytoplasmic part;cytosol;intracellular organelle part;intracellular part;macromolecular complex;membrane;organelle membrane;organelle part;pre-autophagosomal structure;pre-autophagosomal structure membrane;protein complex;vacuolar membrane;vacuolar part	2028800000	964570000	1064200000	0	0.923934	NaN	0	0	0.865459	NaN	0	0	0.95396	NaN	0	0	1	FALSE	P53104	P53104	Serine/threonine-protein kinase ATG1	2475	VII	160065	162758	NA	NA	NA	NA	NA
	YGL159W	NaN	NaN	0.274744	-0.181011				1543700000	915470000	628220000	NaN	1	0	NaN	0	0.864648	NaN	0	0	0.951562	NaN	0	NaN	1	FALSE	P53110	P53110	Uncharacterized protein YGL159W	2479	VII	202721	203833	NA	NA	NA	NA	NA
YGL140C	YGL140C	NaN	-0.479246	-0.628315	0.317677			cell part;integral to membrane;intrinsic to membrane;membrane part	2113400000	1115400000	997930000	0	0.922034	NaN	0	0	0.864076	NaN	0	0	0.952243	NaN	0	0	0.994411	FALSE	P53120	P53120	Uncharacterized membrane protein YGL140C	2485	VII	241353	245012	NA	NA	NA	NA	NA
FLC3	YGL139W	NaN	0.182449	-0.451498	-0.54941		cellular process;coenzyme transport;cofactor transport;establishment of localization;FAD transmembrane transport;FAD transport;nucleobase-containing compound transport;nucleotide transport;transmembrane transport;transport	cell part;cytoplasmic part;endoplasmic reticulum;endoplasmic reticulum membrane;endoplasmic reticulum part;integral to membrane;intracellular membrane-bounded organelle;intracellular organelle;intracellular organelle part;intracellular part;intrinsic to membrane;membrane;membrane part;membrane-bounded organelle;organelle;organelle membrane;organelle part	2391900000	1342100000	1049800000	0	0.922988	NaN	0	0	0.863796	NaN	0	0	0.954303	NaN	0	0	0.986156	FALSE	P53121	P53121	Putative flavin carrier protein 3	2486	VII	245716	248124	NA	NA	NA	NA	NA
YGL036W	YGL036W	NaN	-0.0506753	-0.18669	-0.347033			cell part;cytoplasm;intracellular part	1548800000	887370000	661410000	0	0.925529	NaN	0	0	0.868204	NaN	0	0	0.96134	NaN	0	0	1	FALSE	P53185	P53185	Uncharacterized protein YGL036W	2519	VII	428601	431330	NA	NA	NA	NA	NA
SCW11	YGL028C	0.761734	0.0991608	-0.178074	NaN		carbohydrate metabolic process;cell wall organization;cell wall organization or biogenesis;cellular component organization or biogenesis;metabolic process;primary metabolic process	cell part;cell wall;external encapsulating structure;extracellular region;fungal-type cell wall	897150000	445050000	452100000	0	0.935783	-0.327057	0	0	0.867919	-0.541574	0	0	0.962669	NaN	0	0	1	FALSE	P53189	P53189	Probable family 17 glucosidase SCW11	2521	VII	441281	442909	NA	NA	NA	NA	NA
THG1	YGR024C	NaN	NaN	-0.516048	-0.99722		cellular macromolecule metabolic process;cellular metabolic process;cellular nitrogen compound metabolic process;cellular process;macromolecule metabolic process;macromolecule modification;metabolic process;ncRNA metabolic process;ncRNA processing;nitrogen compound metabolic process;nucleic acid metabolic process;nucleobase-containing compound metabolic process;primary metabolic process;RNA metab…		1241000000	495290000	745730000	NaN	1	0	NaN	0	0.866558	NaN	0	0	0.957602	NaN	0	NaN	1	FALSE	P53215	P53215	tRNA(His) guanylyltransferase	2537	VII	531883	532596	NA	NA	NA	NA	NA
IMO32	YGR031W	NaN	NaN	NaN	-0.0554339			cell part;cytoplasmic part;intracellular membrane-bounded organelle;intracellular organelle;intracellular part;membrane-bounded organelle;mitochondrion;organelle	530940000	331070000	199870000	NaN	1	0	NaN	NaN	1	0	NaN	0	0.957946	NaN	0	NaN	1	FALSE	P53219	P53219	Abhydrolase domain-containing protein IMO32	2540	VII	546441	547469	NA	NA	NA	NA	NA
VHT1	YGR065C	-0.852904	-2.05779	-2.24172	NaN		amide transport;biotin transport;carboxylic acid transport;cellular process;cofactor transport;establishment of localization;monocarboxylic acid transport;nitrogen compound transport;organic acid transport;organic substance transport;transmembrane transport;transport;vitamin transport	cell part;integral to membrane;intrinsic to membrane;membrane;membrane part;plasma membrane	1418100000	245900000	1172200000	0	0.935481	-0.869366	0	0	0.867097	-0.990579	0	0	0.958297	NaN	0	0	1	FALSE	P53241	P53241	Vitamin H transporter	2550	VII	618077	619858	NA	NA	NA	NA	NA
GTF1	YGR102C	NaN	-0.459076	-0.0295138	-0.103065		amine metabolic process;amino acid activation;biosynthetic process;carboxylic acid metabolic process;cellular amine metabolic process;cellular amino acid metabolic process;cellular biosynthetic process;cellular component organization;cellular component organization at cellular level;cellular component organization or biogenesis;cellular component organization or biogenesis at cellular level;cellu…	cell part;cytoplasmic part;glutamyl-tRNA(Gln) amidotransferase complex;intracellular membrane-bounded organelle;intracellular organelle;intracellular organelle part;intracellular part;macromolecular complex;membrane;membrane-bounded organelle;mitochondrial inner membrane;mitochondrial membrane;mitochondrial part;mitochondrion;organelle;organelle inner membrane;organelle membrane;organelle part;pr…	1074800000	630370000	444460000	0	0.937724	NaN	0	0	0.858556	NaN	0	0	0.960332	NaN	0	0	0.933551	FALSE	P53260	P53260	Glutamyl-tRNA(Gln) amidotransferase subunit F. mitochondrial	2559	VII	694584	695135	NA	NA	NA	NA	NA
YGR127W	YGR127W	-1.05377	-0.308999	-0.522933	NaN				1929800000	1092800000	837010000	0.93405	0.0700509	0.801449	2.18867	0.75532	0.0767891	0.650233	1.76548	0	0.959304	NaN	0	1.68937	0.300864	FALSE	P53275	P53275	Uncharacterized protein YGR127W	2568	VII	746798	747736	NA	NA	NA	NA	NA
GTR2	YGR163W	-0.947555	NaN	NaN	NaN		autophagy;biological regulation;catabolic process;cellular catabolic process;cellular component organization;cellular component organization or biogenesis;cellular membrane organization;cellular metabolic process;cellular process;establishment of localization;establishment of protein localization;membrane invagination;membrane organization;metabolic process;microautophagy;positive regulation of b…	cell part;chromatin;chromosomal part;cytoplasm;cytoplasmic part;EGO complex;endosomal part;endosome membrane;fungal-type vacuole membrane;intracellular membrane-bounded organelle;intracellular organelle;intracellular organelle part;intracellular part;late endosome membrane;macromolecular complex;membrane;membrane part;membrane-bounded organelle;nuclear chromatin;nuclear chromosome part;nuclear pa…	563150000	268650000	294510000	0	0.931255	NaN	0	0	0.857463	NaN	0	0	0.960003	NaN	0	0	0.930003	FALSE	P53290	P53290	GTP-binding protein GTR2	2576	VII	827552	828577	NA	NA	NA	NA	NA
YAP1802	YGR241C	NaN	-0.360474	-0.14051	-0.356299		cellular component assembly;cellular component assembly at cellular level;cellular component organization;cellular component organization at cellular level;cellular component organization or biogenesis;cellular component organization or biogenesis at cellular level;cellular macromolecular complex assembly;cellular macromolecular complex subunit organization;cellular membrane organization;cellular…	actin cortical patch;cell cortex part;cell part;cellular bud neck;clathrin-coated vesicle;coated vesicle;cytoplasmic membrane-bounded vesicle;cytoplasmic part;cytoplasmic vesicle;cytoskeletal part;intracellular membrane-bounded organelle;intracellular organelle;intracellular organelle part;intracellular part;membrane;membrane-bounded organelle;membrane-bounded vesicle;organelle;organelle part;pla…	1230300000	702740000	527570000	0	0.931577	NaN	0	0	0.857204	NaN	0	0	0.976533	NaN	0	0	0.942577	FALSE	P53309	P53309	Clathrin coat assembly protein AP180B	2584	VII	974875	976581	NA	NA	NA	NA	NA
GND2	YGR256W	NaN	-0.857993	-0.462819	-0.972415		alcohol metabolic process;aldonic acid metabolic process;carbohydrate metabolic process;carboxylic acid metabolic process;cellular carbohydrate metabolic process;cellular ketone metabolic process;cellular metabolic process;cellular process;D-gluconate metabolic process;metabolic process;monocarboxylic acid metabolic process;monosaccharide metabolic process;organic acid metabolic process;oxoacid m…	cell part;cytoplasmic part;cytosol;intracellular part	700770000	328820000	371950000	0	0.9293	NaN	0	0	0.858011	NaN	0	0	0.976207	NaN	0	0	0.938622	FALSE	P53319	P53319	6-phosphogluconate dehydrogenase. decarboxylating 2	2592	VII	1004624	1006102	NA	NA	NA	NA	NA
SAY1	YGR263C	NaN	-0.117657	-0.14999	-0.285699		alcohol metabolic process;cellular lipid metabolic process;cellular metabolic process;cellular process;lipid metabolic process;lipid modification;metabolic process;primary metabolic process;response to chemical stimulus;response to stimulus;response to toxin;small molecule metabolic process;steroid deacetylation;steroid metabolic process;sterol deacetylation;sterol metabolic process	cell part;cytoplasmic part;endoplasmic reticulum;endoplasmic reticulum lumen;endoplasmic reticulum membrane;endoplasmic reticulum part;integral to membrane;intracellular membrane-bounded organelle;intracellular organelle;intracellular organelle lumen;intracellular organelle part;intracellular part;intrinsic to membrane;lipid particle;membrane;membrane part;membrane-bounded organelle;membrane-encl…	1694100000	1011600000	682540000	0	0.929625	NaN	0	0	0.857729	NaN	0	0	0.977197	NaN	0	0	0.912875	FALSE	P53324	P53324	Steryl acetyl hydrolase 1	2596	VII	1017967	1019241	NA	NA	NA	NA	NA
SLH1	YGR271W	NaN	-0.445357	NaN	-0.0559144		biological regulation;biosynthetic process;cellular biosynthetic process;cellular macromolecule biosynthetic process;cellular macromolecule metabolic process;cellular metabolic process;cellular process;cellular protein metabolic process;cytoplasmic translation;defense response;defense response to virus;immune effector process;immune system process;macromolecule biosynthetic process;macromolecule …	cell part;cytoplasm;intracellular part	1806700000	1078800000	727900000	0	0.929952	NaN	0	NaN	1	0	NaN	0	0.977564	NaN	0	NaN	1	FALSE	P53327	P53327	Antiviral helicase SLH1	2598	VII	1031791	1037694	NA	NA	NA	NA	NA
CAB4	YGR277C	NaN	-0.0325665	0.202639	0.179299		biosynthetic process;cellular biosynthetic process;cellular metabolic process;cellular nitrogen compound metabolic process;cellular process;coenzyme A biosynthetic process;coenzyme A metabolic process;coenzyme biosynthetic process;coenzyme metabolic process;cofactor biosynthetic process;cofactor metabolic process;heterocycle metabolic process;metabolic process;nitrogen compound metabolic process;…	cell part;cytoplasm;intracellular membrane-bounded organelle;intracellular organelle;intracellular part;membrane-bounded organelle;nucleus;organelle	1731300000	1033400000	697890000	0	0.930278	NaN	0	0	0.858283	NaN	0	0	0.976834	NaN	0	0	0.911723	FALSE	P53332	P53332	Phosphopantetheine adenylyltransferase	2601	VII	1045644	1046561	NA	NA	NA	NA	NA
YGR283C	YGR283C	NaN	0.0822478	0.809192	-0.149385		cellular metabolic process;cellular process;metabolic process;methylation;one-carbon metabolic process;small molecule metabolic process	cell part;intracellular non-membrane-bounded organelle;intracellular organelle;intracellular organelle part;intracellular part;non-membrane-bounded organelle;nuclear part;nucleolus;organelle;organelle part	1485400000	963060000	522290000	0	0.930606	NaN	0	0	0.862411	NaN	0	0	0.974106	NaN	0	0	0.906939	FALSE	P53336	P53336	Putative methyltransferase YGR283C	2605	VII	1059015	1060040	NA	NA	NA	NA	NA
ERV29	YGR284C	NaN	NaN	-0.349049	0.0528237		cellular process;ER to Golgi vesicle-mediated transport;establishment of localization;establishment of localization in cell;Golgi vesicle transport;intracellular transport;transport;vesicle-mediated transport	cell part;coated vesicle;cytoplasmic membrane-bounded vesicle;cytoplasmic part;cytoplasmic vesicle;endoplasmic reticulum membrane;endoplasmic reticulum part;ER to Golgi transport vesicle;integral to membrane;intracellular membrane-bounded organelle;intracellular organelle;intracellular organelle part;intracellular part;intrinsic to membrane;membrane;membrane part;membrane-bounded organelle;membra…	2445500000	1389400000	1056100000	NaN	1	0	NaN	0	0.862134	NaN	0	0	0.974468	NaN	0	NaN	1	FALSE	P53337	P53337	ER-derived vesicles protein ERV29	2606	VII	1060658	1061590	NA	NA	NA	NA	NA
HOL1	YNR055C	NaN	-0.19078	-0.249467	-0.10129		cation transport;establishment of localization;ion transport;organic alcohol transport;organic substance transport;transport	cell part;integral to membrane;intrinsic to membrane;membrane;membrane part;plasma membrane	1366600000	701080000	665520000	0	0.934829	NaN	0	0	0.861565	NaN	0	0	0.974812	NaN	0	0	0.909193	FALSE	P53389	P53389	Protein HOL1	2610	XIV	728426	730186	NA	NA	NA	NA	NA
OGG1	YML060W	NaN	-0.28859	-0.110475	0.283141		anatomical structure homeostasis;base-excision repair. AP site formation;biological regulation;biosynthetic process;catabolic process;cellular biosynthetic process;cellular catabolic process;cellular component organization;cellular component organization at cellular level;cellular component organization or biogenesis;cellular component organization or biogenesis at cellular level;cellular macromo…	CBF3 complex;cell part;chromosomal part;cytoplasmic part;intracellular membrane-bounded organelle;intracellular organelle;intracellular organelle part;intracellular part;macromolecular complex;membrane-bounded organelle;mitochondrion;nucleus;organelle;organelle part;protein complex	949030000	605570000	343460000	0	0.935154	NaN	0	0	0.861288	NaN	0	0	0.975499	NaN	0	0	0.92307	FALSE	P53397	P53397	N-glycosylase/DNA lyase;8-oxoguanine DNA glycosylase;DNA-(apurinic or apyrimidinic site) lyase	2611	XIII	151871	153001	NA	NA	NA	NA	NA
RET3	YPL010W	NaN	-0.36966	-0.806223	0.0146773		cellular process;establishment of localization;establishment of localization in cell;establishment of protein localization;Golgi vesicle transport;intracellular transport;protein transport;retrograde vesicle-mediated transport. Golgi to ER;transport;vesicle-mediated transport	cell part;COPI vesicle coat;cytoplasmic part;cytoplasmic vesicle part;Golgi apparatus part;intracellular organelle part;intracellular part;macromolecular complex;membrane coat;membrane part;organelle part;protein complex;vesicle coat	3646600000	1867400000	1779200000	0	0.931887	NaN	0	0	0.863247	NaN	0	0	0.97517	NaN	0	0	0.965653	FALSE	P53600	P53600	Coatomer subunit zeta	2623	XVI	535018	535587	NA	NA	NA	NA	NA
SUN4	YNL066W	NaN	NaN	NaN	0.112139		barrier septum formation;carbohydrate catabolic process;carbohydrate metabolic process;catabolic process;cell wall organization;cell wall organization or biogenesis;cellular component assembly;cellular component assembly at cellular level;cellular component organization;cellular component organization at cellular level;cellular component organization or biogenesis;cellular component organization …	cell part;cell wall;cytoplasmic part;external encapsulating structure;extracellular region;fungal-type cell wall;intracellular organelle lumen;intracellular organelle part;intracellular part;membrane-enclosed lumen;mitochondrial matrix;mitochondrial part;organelle lumen;organelle part	1285900000	793860000	492070000	NaN	1	0	NaN	NaN	1	0	NaN	0	0.978444	NaN	0	NaN	1	FALSE	P53616	P53616	Probable secreted beta-glucosidase SUN4	2626	XIV	501515	502777	NA	NA	NA	NA	NA
HST2	YPL015C	NaN	0.19735	0.214059	-0.238906		aging;biological regulation;biosynthetic process;cell aging;cellular biosynthetic process;cellular component organization;cellular component organization at cellular level;cellular component organization or biogenesis;cellular component organization or biogenesis at cellular level;cellular macromolecule biosynthetic process;cellular macromolecule metabolic process;cellular metabolic process;cellu…	cell part;cytoplasm;intracellular membrane-bounded organelle;intracellular organelle;intracellular part;membrane-bounded organelle;nucleus;organelle	1771100000	1035700000	735320000	0	0.93287	NaN	0	0	0.860723	NaN	0	0	0.978213	NaN	0	0	0.977073	FALSE	P53686	P53686	NAD-dependent protein deacetylase HST2	2635	XVI	525810	526883	NA	NA	NA	NA	NA
RCF2	YNR018W	NaN	-0.766629	-0.0627081	0.0651738		cellular component assembly;cellular component assembly at cellular level;cellular component biogenesis;cellular component organization;cellular component organization at cellular level;cellular component organization or biogenesis;cellular component organization or biogenesis at cellular level;cellular macromolecular complex assembly;cellular macromolecular complex subunit organization;cellular …	cell part;cytoplasmic part;integral to membrane;integral to mitochondrial inner membrane;integral to mitochondrial membrane;integral to organelle membrane;intracellular organelle part;intracellular part;intrinsic to membrane;intrinsic to mitochondrial inner membrane;intrinsic to organelle membrane;membrane part;mitochondrial membrane part;mitochondrial part;organelle part	3795800000	2074900000	1720900000	0	0.933859	NaN	0	0	0.859623	NaN	0	0	0.970546	NaN	0	0	0.979666	FALSE	P53721	P53721	Respiratory supercomplex factor 2. mitochondrial	2639	XIV	664270	664944	0.569441	-2.08268	0.00214963	4.72316	0.0041776
ATP23		-0.860716	0.00191673	-0.18617	NaN		cellular component assembly;cellular component assembly at cellular level;cellular component organization;cellular component organization at cellular level;cellular component organization or biogenesis;cellular component organization or biogenesis at cellular level;cellular macromolecular complex assembly;cellular macromolecular complex subunit organization;cellular macromolecule metabolic proces…	cell part;cytoplasmic part;extrinsic to membrane;extrinsic to mitochondrial inner membrane;extrinsic to organelle membrane;intracellular organelle part;intracellular part;membrane part;membrane-enclosed lumen;mitochondrial intermembrane space;mitochondrial membrane part;mitochondrial part;organelle envelope lumen;organelle part	520240000	263900000	256340000	0	0.934186	1.19815	0	0	0.859352	1.07278	0	0	0.97117	NaN	0	0	0.978371	FALSE	P53722	P53722	Mitochondrial inner membrane protease ATP23	2640				NA	NA	NA	NA	NA
BUD17	YNR027W	0.328461	-0.393777	NaN	NaN		biosynthetic process;cell cycle;cellular biosynthetic process;cellular metabolic compound salvage;cellular metabolic process;cellular process;coenzyme biosynthetic process;coenzyme metabolic process;cofactor biosynthetic process;cofactor metabolic process;heterocycle metabolic process;metabolic process;pyridoxal 5'-phosphate salvage;pyridoxal phosphate biosynthetic process;pyridoxal phosphate met…	cell part;cytoplasm;intracellular membrane-bounded organelle;intracellular organelle;intracellular part;membrane-bounded organelle;nucleus;organelle	838640000	376580000	462060000	0.188874	0.750286	-0.38672	-0.532996	0	0.86045	NaN	0	0	0.970862	NaN	0	0.188874	1	FALSE	P53727	P53727	Putative pyridoxal kinase BUD17	2644	XIV	674923	675876	NA	NA	NA	NA	NA
DSL1	YNL258C	NaN	-1.10758	-0.225513	0.165813		cellular component organization;cellular component organization at cellular level;cellular component organization or biogenesis;cellular component organization or biogenesis at cellular level;cellular process;ER-dependent peroxisome organization;establishment of localization;establishment of localization in cell;establishment of protein localization;Golgi vesicle transport;intracellular transport…	cell part;cytoplasmic part;Dsl1p complex;endoplasmic reticulum;endoplasmic reticulum membrane;endoplasmic reticulum part;intracellular membrane-bounded organelle;intracellular organelle;intracellular organelle part;intracellular part;macromolecular complex;membrane;membrane part;membrane-bounded organelle;nucleus;organelle;organelle membrane;organelle part;protein complex	2764500000	1372100000	1392400000	0	0.913664	NaN	0	0	0.912266	NaN	0	0	0.968158	NaN	0	0	0.951006	FALSE	P53847	P53847	Protein transport protein DSL1	2673	XIV	158109	160373	NA	NA	NA	NA	NA
CWC25	YNL245C	NaN	NaN	NaN	0.0652733		cellular macromolecule metabolic process;cellular metabolic process;cellular nitrogen compound metabolic process;cellular process;macromolecule metabolic process;metabolic process;mRNA metabolic process;mRNA processing;nitrogen compound metabolic process;nuclear mRNA splicing. via spliceosome;nucleic acid metabolic process;nucleobase-containing compound metabolic process;primary metabolic process…	cell part;intracellular organelle part;intracellular part;macromolecular complex;nuclear part;organelle part;ribonucleoprotein complex;spliceosomal complex;U2-type spliceosomal complex	474000000	309170000	164830000	NaN	1	0	NaN	NaN	1	0	NaN	0	0.969524	NaN	0	NaN	1	FALSE	P53854	P53854	Pre-mRNA-splicing factor CWC25	2679	XIV	186346	186885	NA	NA	NA	NA	NA
NSG2	YNL156C	NaN	-0.48978	0.0193244	1.05669		alcohol metabolic process;biosynthetic process;lipid biosynthetic process;lipid metabolic process;metabolic process;primary metabolic process;small molecule metabolic process;steroid biosynthetic process;steroid metabolic process;sterol biosynthetic process;sterol metabolic process	cell part;cytoplasmic part;endoplasmic reticulum membrane;endoplasmic reticulum part;integral to membrane;intracellular organelle part;intracellular part;intrinsic to membrane;membrane;membrane part;organelle membrane;organelle part	1777300000	928730000	848570000	0	0.912428	NaN	0	0	0.911347	NaN	0	0	0.972769	NaN	0	0	0.955361	FALSE	P53898	P53898	Protein NSG2	2704	XIV	341069	341968	NA	NA	NA	NA	NA
FAR11	YNL127W	NaN	NaN	NaN	-0.791681		adaptation of signaling pathway;adaptation of signaling pathway by response to pheromone involved in conjugation with cellular fusion;biological regulation;cell cycle checkpoint;cell cycle process;cellular process;cellular process involved in reproduction;cellular response to chemical stimulus;cellular response to stimulus;cellular response to stress;DNA damage checkpoint;DNA integrity checkpoint…	cell part;cytoplasmic part;endoplasmic reticulum;Golgi apparatus part;Golgi cisterna;Golgi trans cisterna;intracellular membrane-bounded organelle;intracellular organelle;intracellular organelle part;intracellular part;membrane-bounded organelle;organelle;organelle part;organelle subcompartment	1105900000	522220000	583670000	NaN	1	0	NaN	NaN	1	0	NaN	0	0.973451	NaN	0	NaN	1	FALSE	P53917	P53917	Factor arrest protein 11	2716	XIV	383987	386848	NA	NA	NA	NA	NA
NAF1	YNL124W	NaN	NaN	0.883822	0.625651		box H/ACA snoRNP assembly;cellular component assembly;cellular component assembly at cellular level;cellular component organization;cellular component organization at cellular level;cellular component organization or biogenesis;cellular component organization or biogenesis at cellular level;cellular macromolecular complex assembly;cellular macromolecular complex subunit organization;cellular macr…	cell part;intracellular membrane-bounded organelle;intracellular organelle;intracellular organelle part;intracellular part;macromolecular complex;membrane-bounded organelle;nuclear part;nucleoplasm;nucleus;organelle;organelle part;ribonucleoprotein complex	529730000	352500000	177230000	NaN	1	0	NaN	0	0.914083	NaN	0	0	0.973097	NaN	0	NaN	1	FALSE	P53919	P53919	H/ACA ribonucleoprotein complex non-core subunit NAF1	2718	XIV	392892	394370	NA	NA	NA	NA	NA
	YNL115C	NaN	-0.822845	-0.674064	0.147071			cell part;cytoplasmic part;integral to membrane;intracellular organelle part;intracellular part;intrinsic to membrane;membrane;membrane part;organelle membrane;organelle part;vacuolar membrane;vacuolar part	1766300000	812050000	954270000	0	0.912738	NaN	0	0	0.913763	NaN	0	0	0.972185	NaN	0	0	0.960843	FALSE	P53925	P53925	Uncharacterized vacuolar membrane protein YNL115C	2722	XIV	410119	412053	NA	NA	NA	NA	NA
	YNL035C	NaN	NaN	0.0708761	0.193555			cell part;cytoplasmic part;cytosol;intracellular membrane-bounded organelle;intracellular organelle;intracellular part;membrane-bounded organelle;nucleus;organelle	2843500000	1716000000	1127500000	NaN	1	0	NaN	0	0.908677	NaN	0	0	0.913544	NaN	0	NaN	1	FALSE	P53962	P53962	Uncharacterized WD repeat-containing protein YNL035C	2739	XIV	568522	569691	NA	NA	NA	NA	NA
SAM50	YNL026W	NaN	-0.395634	-0.140883	0.0791933		cellular component assembly;cellular component organization;cellular component organization at cellular level;cellular component organization or biogenesis;cellular component organization or biogenesis at cellular level;cellular membrane organization;cellular process;establishment of localization;establishment of localization in cell;establishment of protein localization;establishment of protein …	cell part;cytoplasmic part;integral to membrane;integral to mitochondrial membrane;integral to mitochondrial outer membrane;integral to organelle membrane;intracellular organelle part;intracellular part;intrinsic to membrane;intrinsic to mitochondrial outer membrane;intrinsic to organelle membrane;macromolecular complex;membrane;membrane part;mitochondrial membrane;mitochondrial membrane part;mit…	5087600000	2792800000	2294800000	0	0.915203	NaN	0	0	0.908971	NaN	0	0	0.91261	NaN	0	0	0.947993	FALSE	P53969	P53969	Sorting assembly machinery 50 kDa subunit	2742	XIV	581920	583374	NA	NA	NA	NA	NA
MOT3	YMR070W	NaN	-0.0235652	0.153885	-0.166982		biological regulation;biosynthetic process;cellular biosynthetic process;cellular hyperosmotic response;cellular macromolecule biosynthetic process;cellular macromolecule metabolic process;cellular metabolic process;cellular nitrogen compound metabolic process;cellular process;cellular response to abiotic stimulus;cellular response to osmotic stress;cellular response to stimulus;cellular response…	cell part;cytoplasmic part;cytosol;intracellular membrane-bounded organelle;intracellular organelle;intracellular part;membrane-bounded organelle;nucleus;organelle	1307200000	733840000	573390000	0	0.907479	NaN	0	0	0.910434	NaN	0	0	0.910823	NaN	0	0	0.944672	FALSE	P54785	P54785	Transcriptional activator/repressor MOT3	2763	XIII	409154	410626	NA	NA	NA	NA	NA
DAD4	YDR320C-A	0.930071	0.0554017	-0.338462	NaN		attachment of spindle microtubules to chromosome;attachment of spindle microtubules to kinetochore;biological regulation;cell cycle phase;cell cycle process;cell division;cellular component organization;cellular component organization at cellular level;cellular component organization or biogenesis;cellular component organization or biogenesis at cellular level;cellular process;cytoskeleton organi…	cell part;chromosomal part;cytoplasm;cytoskeletal part;DASH complex;intracellular non-membrane-bounded organelle;intracellular organelle;intracellular organelle part;intracellular part;macromolecular complex;microtubule;mitotic spindle;non-membrane-bounded organelle;nuclear chromosome part;nuclear part;organelle;organelle part;protein complex;spindle	1056500000	488590000	567870000	0	0.908411	-0.539153	0	0	0.909862	-0.870299	0	0	0.921629	NaN	0	0	0.953155	FALSE	P69851	P69851	DASH complex subunit DAD4	2783	IV	1108280	1108498	NA	NA	NA	NA	NA
HSK3	YKL138C-A	0.93506	0.279822	-0.17407	NaN		attachment of spindle microtubules to chromosome;attachment of spindle microtubules to kinetochore;biological regulation;cell cycle phase;cell cycle process;cell division;cellular component organization;cellular component organization at cellular level;cellular component organization or biogenesis;cellular component organization or biogenesis at cellular level;cellular process;cytoskeleton organi…	cell part;chromosomal part;cytoplasm;cytoskeletal part;DASH complex;intracellular non-membrane-bounded organelle;intracellular organelle;intracellular organelle part;intracellular part;macromolecular complex;microtubule;non-membrane-bounded organelle;nuclear chromosome part;nuclear part;organelle;organelle part;protein complex;spindle	1932100000	1037600000	894440000	0	0.908721	-0.319721	0	0	0.920185	-0.710896	0	0	0.920696	NaN	0	0	0.953475	FALSE	P69852	P69852	DASH complex subunit HSK3	2784	XI	184803	185012	NA	NA	NA	NA	NA
PEX13	YLR191W	NaN	-0.489406	-0.189337	0.035787		cellular component assembly;cellular component assembly at cellular level;cellular component organization;cellular component organization at cellular level;cellular component organization or biogenesis;cellular component organization or biogenesis at cellular level;cellular macromolecular complex assembly;cellular macromolecular complex subunit organization;cellular process;cellular protein compl…	cell part;cytoplasmic part;integral to membrane;intracellular membrane-bounded organelle;intracellular organelle;intracellular organelle part;intracellular part;intrinsic to membrane;membrane;membrane part;membrane-bounded organelle;microbody;microbody membrane;microbody part;organelle;organelle membrane;organelle part;peroxisomal membrane;peroxisomal part	1039100000	575920000	463230000	0	0.909033	NaN	0	0	0.920792	NaN	0	0	0.917282	NaN	0	0	0.948816	FALSE	P80667	P80667	Peroxisomal membrane protein PAS20	2788	XII	537272	538432	NA	NA	NA	NA	NA
SSL2	YIL143C	NaN	NaN	0.211405	-0.435705		biological regulation;biosynthetic process;cellular biosynthetic process;cellular component organization;cellular component organization or biogenesis;cellular macromolecule biosynthetic process;cellular macromolecule metabolic process;cellular metabolic process;cellular nitrogen compound metabolic process;cellular process;cellular protein metabolic process;DNA conformation change;DNA duplex unwi…	cell part;cytoplasmic part;cytosol;holo TFIIH complex;intracellular membrane-bounded organelle;intracellular organelle;intracellular organelle part;intracellular part;macromolecular complex;membrane-bounded organelle;nuclear part;nucleoplasm part;nucleotide-excision repair complex;nucleotide-excision repair factor 3 complex;nucleus;organelle;organelle part;protein complex;transcription factor com…	1393700000	880950000	512770000	NaN	1	0	NaN	0	0.919255	NaN	0	0	0.917575	NaN	0	NaN	1	FALSE	Q00578	Q00578	DNA repair helicase RAD25	2804	IX	80510	83041	NA	NA	NA	NA	NA
CDC14	YFR028C	1.0144	NaN	NaN	NaN		biological regulation;cell cycle;cell cycle phase;cell cycle process;cell division;cellular component disassembly;cellular component disassembly at cellular level;cellular component organization;cellular component organization at cellular level;cellular component organization or biogenesis;cellular component organization or biogenesis at cellular level;cellular macromolecule metabolic process;cel…	cell part;cellular bud neck;chromatin remodeling complex;chromatin silencing complex;cytoplasm;cytoplasmic part;cytoskeletal part;intracellular non-membrane-bounded organelle;intracellular organelle;intracellular organelle part;intracellular part;macromolecular complex;microtubule organizing center;non-membrane-bounded organelle;nuclear part;nucleolar part;nucleolus;organelle;organelle part;prote…	623240000	291220000	332020000	0	0.906862	NaN	0	0	0.918947	NaN	0	0	0.899843	NaN	0	0	0.949452	FALSE	Q00684	Q00684	Tyrosine-protein phosphatase CDC14	2806	VI	208413	210068	NA	NA	NA	NA	NA
SED1	YDR077W	NaN	1.02594	0.313742	0.202515		cell wall organization;cell wall organization or biogenesis;cellular cell wall organization;cellular cell wall organization or biogenesis;cellular component organization;cellular component organization at cellular level;cellular component organization or biogenesis;cellular component organization or biogenesis at cellular level;cellular process;external encapsulating structure organization;fungal…	anchored to membrane;cell part;cell wall;cytoplasmic part;external encapsulating structure;extracellular region;fungal-type cell wall;intracellular membrane-bounded organelle;intracellular non-membrane-bounded organelle;intracellular organelle;intracellular part;intrinsic to membrane;macromolecular complex;membrane part;membrane-bounded organelle;mitochondrion;non-membrane-bounded organelle;organ…	2672900000	1692000000	980880000	0	0.909968	NaN	0	0	0.921107	NaN	0	0	0.90134	NaN	0	0	0.973217	FALSE	Q01589	Q01589	Cell wall protein SED1	2829	IV	600793	601809	NA	NA	NA	NA	NA
TOF2	YKR010C	0.294633	0.444941	-0.0284388	NaN	2N_1N	biological regulation;cell cycle process;cellular component organization;cellular component organization at cellular level;cellular component organization or biogenesis;cellular component organization or biogenesis at cellular level;cellular localization;cellular macromolecule localization;cellular macromolecule metabolic process;cellular metabolic process;cellular nitrogen compound metabolic pro…	cell part;intracellular non-membrane-bounded organelle;intracellular organelle;intracellular organelle part;intracellular part;non-membrane-bounded organelle;nuclear part;nucleolus;organelle;organelle part	2526500000	1504900000	1021600000	2.68133	0.00218824	0.461412	7.09605	0.145492	0.833664	0.0390525	0.391581	0	0.895687	NaN	0	2.82682	0.119825	FALSE	Q02208	Q02208	Topoisomerase 1-associated factor 2	2851	XI	458924	461239	0.0195262	-0.0527586	0.85657	0.187524	0.868004
SMD1	YGR074W	NaN	0.297092	-0.0574212	-0.0941696		cellular macromolecule metabolic process;cellular metabolic process;cellular nitrogen compound metabolic process;cellular process;macromolecule metabolic process;metabolic process;mRNA metabolic process;mRNA processing;nitrogen compound metabolic process;nuclear mRNA splicing. via spliceosome;nucleic acid metabolic process;nucleobase-containing compound metabolic process;primary metabolic process…	cell part;commitment complex;cytoplasmic part;cytosol;intracellular membrane-bounded organelle;intracellular organelle;intracellular organelle part;intracellular part;macromolecular complex;membrane-bounded organelle;nuclear part;nucleus;organelle;organelle part;prespliceosome;ribonucleoprotein complex;small nuclear ribonucleoprotein complex;spliceosomal complex;U1 snRNP;U2-type prespliceosome;U2…	2269400000	1306200000	963240000	0	0.910901	NaN	0	0	0.914963	NaN	0	0	0.895973	NaN	0	0	0.975143	FALSE	Q02260	Q02260	Small nuclear ribonucleoprotein Sm D1	2853	VII	635712	636152	NA	NA	NA	NA	NA
ULP1	YPL020C	0.491795	0.621003	0.0554078	NaN		cell cycle process;cellular macromolecule metabolic process;cellular metabolic process;cellular process;cellular protein metabolic process;G2/M transition of mitotic cell cycle;macromolecule metabolic process;macromolecule modification;metabolic process;primary metabolic process;protein desumoylation;protein metabolic process;protein modification by small protein conjugation or removal;protein mo…	cell part;envelope;intracellular non-membrane-bounded organelle;intracellular organelle;intracellular organelle part;intracellular part;non-membrane-bounded organelle;nuclear envelope;nuclear part;nucleolus;organelle;organelle envelope;organelle part	1021500000	522380000	499100000	0	0.919844	0.464725	0	0	0.915596	-0.0381529	0	0	0.906493	NaN	0	0	0.974521	FALSE	Q02724	Q02724	Ubiquitin-like-specific protease 1	2870	XVI	512313	514178	NA	NA	NA	NA	NA
SHR3	YDL212W	NaN	-1.02581	-0.0189989	0.205908		cellular macromolecule metabolic process;cellular metabolic process;cellular process;cellular protein metabolic process;ER to Golgi vesicle-mediated transport;establishment of localization;establishment of localization in cell;establishment of protein localization;Golgi vesicle transport;intracellular transport;macromolecule metabolic process;metabolic process;primary metabolic process;protein fo…	cell part;cytoplasmic part;endoplasmic reticulum part;integral to endoplasmic reticulum membrane;integral to membrane;integral to organelle membrane;intracellular organelle part;intracellular part;intrinsic to endoplasmic reticulum membrane;intrinsic to membrane;intrinsic to organelle membrane;membrane part;organelle part	6784200000	4080100000	2704100000	0	0.920482	NaN	0	0	0.917383	NaN	0	0	0.905576	NaN	0	0	0.971007	FALSE	Q02774	Q02774	Secretory component protein SHR3	2879	IV	78426	79058	0.748047	-2.60613	0.000106159	7.81088	0.000343353
RNY1	YPL123C	-0.87712	-0.676782	-0.397012	NaN		anatomical structure morphogenesis;apoptosis;catabolic process;cell death;cell morphogenesis;cellular catabolic process;cellular component morphogenesis;cellular component organization;cellular component organization or biogenesis;cellular developmental process;cellular macromolecule catabolic process;cellular macromolecule metabolic process;cellular metabolic process;cellular nitrogen compound m…	cell part;cytoplasmic part;cytosol;extracellular region;fungal-type vacuole;intracellular membrane-bounded organelle;intracellular organelle;intracellular organelle lumen;intracellular organelle part;intracellular part;lytic vacuole;membrane-bounded organelle;membrane-enclosed lumen;organelle;organelle lumen;organelle part;storage vacuole;vacuolar lumen;vacuolar part;vacuole	725930000	328360000	397570000	0	0.918583	0.535855	0	0	0.917995	0.878343	0	0	0.904051	NaN	0	0	0.980003	FALSE	Q02933	Q02933	Ribonuclease T2-like	2904	XVI	317641	318945	NA	NA	NA	NA	NA
VPS30	YPL120W	-0.406673	0.183641	-0.383612	NaN	2N_1N	autophagic vacuole assembly;autophagy;biosynthetic process;catabolic process;cell communication;cellular biosynthetic process;cellular catabolic process;cellular component assembly;cellular component assembly at cellular level;cellular component organization;cellular component organization at cellular level;cellular component organization or biogenesis;cellular component organization or biogenesi…	cell part;cytoplasm;cytoplasmic part;cytosolic part;endosomal part;endosome membrane;extrinsic to membrane;intracellular organelle part;intracellular part;macromolecular complex;membrane;membrane part;organelle membrane;organelle part;phosphatidylinositol 3-kinase complex;phosphatidylinositol 3-kinase complex I;phosphatidylinositol 3-kinase complex II;pre-autophagosomal structure membrane;protein…	1105600000	550700000	554880000	1.23166	0.0328956	0.838914	2.97866	0	0.917068	0.421296	0	0	0.942556	NaN	0	1.23166	0.463475	FALSE	Q02948	Q02948	Vacuolar protein sorting-associated protein 30	2906	XVI	322071	323744	NA	NA	NA	NA	NA
SPP1	YPL138C	NaN	NaN	NaN	-0.00797188		biological regulation;cellular component organization;cellular component organization at cellular level;cellular component organization or biogenesis;cellular component organization or biogenesis at cellular level;cellular macromolecule metabolic process;cellular metabolic process;cellular process;cellular protein metabolic process;chromatin modification;chromatin organization;chromatin silencing…	cell part;chromatin remodeling complex;cytoplasmic part;cytosol;histone methyltransferase complex;intracellular membrane-bounded organelle;intracellular organelle;intracellular organelle part;intracellular part;macromolecular complex;membrane-bounded organelle;methyltransferase complex;nuclear part;nucleoplasm part;nucleus;organelle;organelle part;protein complex;Set1C/COMPASS complex	939870000	382750000	557110000	NaN	1	0	NaN	NaN	1	0	NaN	0	0.937344	NaN	0	NaN	0.531491	FALSE	Q03012	Q03012	COMPASS component SPP1	2913	XVI	291366	292427	NA	NA	NA	NA	NA
ODC1	YPL134C	NaN	-0.613212	-0.0314745	-0.335974		carboxylic acid transport;dicarboxylic acid transport;establishment of localization;establishment of localization in cell;intracellular transport;mitochondrial transport;organic acid transport;organic substance transport;transport	cell part;cytoplasmic part;integral to membrane;intracellular membrane-bounded organelle;intracellular organelle;intracellular organelle part;intracellular part;intrinsic to membrane;membrane;membrane part;membrane-bounded organelle;mitochondrial inner membrane;mitochondrial membrane;mitochondrial part;mitochondrion;organelle;organelle inner membrane;organelle membrane;organelle part	2038500000	1108600000	929970000	0	0.920768	NaN	0	0	0.91676	NaN	0	0	0.940302	NaN	0	0	0.965003	FALSE	Q03028	Q03028	Mitochondrial 2-oxodicarboxylate carrier 1	2916	XVI	298571	299503	NA	NA	NA	NA	NA
NRG1	YDR043C	NaN	-0.673052	NaN	-1.50276		biological regulation;carbon catabolite regulation of transcription;carbon catabolite regulation of transcription from RNA polymerase II promoter;carbon catabolite repression of transcription;carbon catabolite repression of transcription from RNA polymerase II promoter;cell communication;cell growth;cellular hyperosmotic response;cellular hyperosmotic salinity response;cellular process;cellular r…	cell part;intracellular membrane-bounded organelle;intracellular organelle;intracellular part;membrane-bounded organelle;nucleus;organelle	856920000	360670000	496250000	0	0.921085	NaN	0	NaN	1	0	NaN	0	0.940631	NaN	0	NaN	0.538815	FALSE	Q03125	Q03125	Transcriptional regulator NRG1	2927	IV	542674	543369	NA	NA	NA	NA	NA
PKH3	YDR466W	NaN	0.139401	0.399913	-0.0646282		biological regulation;cellular process;cellular response to stimulus;intracellular protein kinase cascade;intracellular signal transduction;MAPKKK cascade;MAPKKK cascade involved in cell wall biogenesis;regulation of biological process;regulation of cellular process;response to stimulus;signal transduction		751410000	411780000	339630000	0	0.915798	NaN	0	0	0.895602	NaN	0	0	0.948179	NaN	0	0	0.96661	FALSE	Q03306	Q03306	Serine/threonine-protein kinase PKH3	2949	IV	1395121	1397817	NA	NA	NA	NA	NA
HER2	YMR293C	NaN	NaN	-0.00267078	0.119889		amine metabolic process;amino acid activation;biosynthetic process;carboxylic acid metabolic process;cellular amine metabolic process;cellular amino acid metabolic process;cellular biosynthetic process;cellular component organization;cellular component organization at cellular level;cellular component organization or biogenesis;cellular component organization or biogenesis at cellular level;cellu…	cell part;cytoplasmic part;glutamyl-tRNA(Gln) amidotransferase complex;intracellular membrane-bounded organelle;intracellular organelle;intracellular part;macromolecular complex;membrane-bounded organelle;mitochondrion;organelle;protein complex	1117100000	705790000	411360000	NaN	1	0	NaN	0	0.897967	NaN	0	0	0.948866	NaN	0	NaN	0.552154	FALSE	Q03557	Q03557	Glutamyl-tRNA(Gln) amidotransferase subunit A. mitochondrial	2979	XIII	855399	856793	NA	NA	NA	NA	NA
YML020W	YML020W	NaN	NaN	NaN	-0.107884				472050000	267970000	204080000	NaN	1	0	NaN	NaN	1	0	NaN	0	0.944204	NaN	0	NaN	0.57216	FALSE	Q03722	Q03722	Uncharacterized protein YML020W	3007	XIII	231149	233143	NA	NA	NA	NA	NA
EKI1	YDR147W	NaN	-0.547737	0.295517	0.462006		alcohol metabolic process;amine biosynthetic process;amine metabolic process;biosynthetic process;CDP-choline pathway;cellular amine metabolic process;cellular biogenic amine biosynthetic process;cellular biogenic amine metabolic process;cellular biosynthetic process;cellular lipid metabolic process;cellular metabolic process;cellular nitrogen compound biosynthetic process;cellular nitrogen compo…		1603700000	941290000	662390000	0	0.918286	NaN	0	0	0.897704	NaN	0	0	0.943865	NaN	0	0	0.918563	FALSE	Q03764	Q03764	Ethanolamine kinase	3014	IV	751631	753235	NA	NA	NA	NA	NA
PKR1	YMR123W	NaN	-0.635046	0.185387	0.638524		cellular component assembly;cellular component assembly at cellular level;cellular component organization;cellular component organization at cellular level;cellular component organization or biogenesis;cellular component organization or biogenesis at cellular level;cellular macromolecular complex assembly;cellular macromolecular complex subunit organization;cellular process;cellular protein compl…	cell part;cytoplasmic part;endoplasmic reticulum part;integral to endoplasmic reticulum membrane;integral to membrane;integral to organelle membrane;intracellular organelle part;intracellular part;intrinsic to endoplasmic reticulum membrane;intrinsic to membrane;intrinsic to organelle membrane;membrane part;organelle part	2334600000	1536800000	797830000	0	0.917036	NaN	0	0	0.897409	NaN	0	0	0.944859	NaN	0	0	0.921921	FALSE	Q03880	Q03880	V-type ATPase assembly factor PKR1	3033	XIII	513593	513961	NA	NA	NA	NA	NA
RUB1	YDR139C	NaN	0.505927	0.597326	0.0756215		cellular macromolecule metabolic process;cellular metabolic process;cellular process;cellular protein metabolic process;macromolecule metabolic process;macromolecule modification;metabolic process;primary metabolic process;protein metabolic process;protein modification by small protein conjugation;protein modification by small protein conjugation or removal;protein modification process;protein ne…		3448400000	2099800000	1348600000	0	1	NaN	0	0	0.8971	NaN	0	0	0.945513	NaN	0	0	0.92221	FALSE	Q03919	Q03919	NEDD8-like protein RUB1	3035	IV	733618	733924	-0.144674	0.848719	0.191019	-1.44749	0.226467
CAB5	YDR196C	NaN	-0.556126	-0.00280768	0.283155		biosynthetic process;cellular biosynthetic process;cellular metabolic process;cellular nitrogen compound metabolic process;cellular process;coenzyme A biosynthetic process;coenzyme A metabolic process;coenzyme biosynthetic process;coenzyme metabolic process;cofactor biosynthetic process;cofactor metabolic process;heterocycle metabolic process;metabolic process;nitrogen compound metabolic process;…	cell part;cytoplasmic part;endoplasmic reticulum;intracellular membrane-bounded organelle;intracellular organelle;intracellular part;lipid particle;membrane-bounded organelle;mitochondrion;nucleus;organelle	12536000000	1390900000	11146000000	0	1	NaN	0	0	0.896791	NaN	0	0	0.945196	NaN	0	0	0.921052	FALSE	Q03941	Q03941	Dephospho-CoA kinase CAB5	3038	IV	850274	850999	NA	NA	NA	NA	NA
YDR514C	YDR514C	NaN	NaN	-0.460347	-0.313794			cell part;cytoplasmic part;intracellular membrane-bounded organelle;intracellular organelle;intracellular part;membrane-bounded organelle;mitochondrion;nucleus;organelle	770540000	445110000	325440000	NaN	1	0	NaN	0	0.89389	NaN	0	0	0.933087	NaN	0	NaN	0.457723	FALSE	Q04408	Q04408	Uncharacterized protein YDR514C	3103	IV	1471548	1472999	NA	NA	NA	NA	NA
URC2	YDR520C	NaN	0.301168	0.297834	0.187585		catabolic process;cellular aromatic compound metabolic process;cellular catabolic process;cellular metabolic process;cellular nitrogen compound catabolic process;cellular nitrogen compound metabolic process;cellular process;cytosine metabolic process;heterocycle catabolic process;heterocycle metabolic process;metabolic process;nitrogen compound metabolic process;nucleobase catabolic process;nucle…	cell part;cytoplasm;intracellular membrane-bounded organelle;intracellular organelle;intracellular part;membrane-bounded organelle;nucleus;organelle	3203000000	1770900000	1432100000	0	1	NaN	0	0	0.891517	NaN	0	0	0.932769	NaN	0	0	0.914593	FALSE	Q04411	Q04411	Uracil catabolism protein 2	3106	IV	1481085	1483403	NA	NA	NA	NA	NA
YML096W	YML096W	NaN	0.186581	0.295122	-0.0420327		amine biosynthetic process;amine metabolic process;asparagine biosynthetic process;asparagine metabolic process;aspartate family amino acid biosynthetic process;aspartate family amino acid metabolic process;biosynthetic process;carboxylic acid biosynthetic process;carboxylic acid metabolic process;cellular amine metabolic process;cellular amino acid biosynthetic process;cellular amino acid metabo…	cell part;cytoplasm;intracellular part	889630000	552620000	337010000	0	1	NaN	0	0	0.892396	NaN	0	0	0.931808	NaN	0	0	0.917466	FALSE	Q04489	Q04489	Asparagine synthetase domain-containing protein YML096W	3118	XIII	79909	81486	NA	NA	NA	NA	NA
YDR109C	YDR109C	NaN	NaN	NaN	-0.0275293		carbohydrate metabolic process;metabolic process;primary metabolic process		440980000	269840000	171140000	NaN	1	0	NaN	NaN	1	0	NaN	0	0.930824	NaN	0	NaN	0.478258	FALSE	Q04585	Q04585	Uncharacterized sugar kinase YDR109C	3125	IV	673520	675667	NA	NA	NA	NA	NA
SSL1	YLR005W	NaN	NaN	0.412668	-0.358599		biological regulation;biosynthetic process;cellular biosynthetic process;cellular macromolecule biosynthetic process;cellular macromolecule metabolic process;cellular metabolic process;cellular nitrogen compound metabolic process;cellular process;cellular protein metabolic process;cellular response to stimulus;cellular response to stress;DNA metabolic process;DNA repair;macromolecule biosynthetic…	carboxy-terminal domain protein kinase complex;cell part;core TFIIH complex;holo TFIIH complex;intracellular organelle part;intracellular part;macromolecular complex;nuclear part;nucleoplasm part;nucleotide-excision repair complex;nucleotide-excision repair factor 3 complex;organelle part;protein complex;transcription factor complex	1012500000	624580000	387870000	NaN	1	0	NaN	0	0.904183	NaN	0	0	0.930246	NaN	0	NaN	0.471175	FALSE	Q04673	Q04673	Suppressor of stem-loop protein 1	3135	XII	160049	161434	NA	NA	NA	NA	NA
RSE1	YML049C	NaN	NaN	0.300057	0.388895		cellular component assembly;cellular component assembly at cellular level;cellular component organization;cellular component organization at cellular level;cellular component organization or biogenesis;cellular component organization or biogenesis at cellular level;cellular macromolecular complex assembly;cellular macromolecular complex subunit organization;cellular macromolecule metabolic proces…	cell part;intracellular organelle part;intracellular part;macromolecular complex;nuclear part;organelle part;prespliceosome;ribonucleoprotein complex;small nuclear ribonucleoprotein complex;spliceosomal complex;U2 snRNP;U2-type prespliceosome;U2-type spliceosomal complex	957210000	591800000	365400000	NaN	1	0	NaN	0	0.903885	NaN	0	0	0.930531	NaN	0	NaN	0.463813	FALSE	Q04693	Q04693	Pre-mRNA-splicing factor RSE1	3137	XIII	174220	178305	NA	NA	NA	NA	NA
TVP18	YMR071C	NaN	-0.534508	0.12231	0.316564		cellular process;establishment of localization;transport;vesicle-mediated transport	cell part;cytoplasmic part;Golgi apparatus part;integral to Golgi membrane;integral to membrane;integral to organelle membrane;intracellular organelle part;intracellular part;intrinsic to Golgi membrane;intrinsic to membrane;intrinsic to organelle membrane;membrane part;organelle part	2825500000	1874700000	950740000	0	1	NaN	0	0	0.905104	NaN	0	0	0.934394	NaN	0	0	0.911443	FALSE	Q04767	Q04767	Golgi apparatus membrane protein TVP18	3144	XIII	410762	411265	NA	NA	NA	NA	NA
ELP6	YMR312W	NaN	NaN	NaN	0.789917		biological regulation;biosynthetic process;cellular biosynthetic process;cellular macromolecule biosynthetic process;cellular macromolecule metabolic process;cellular metabolic process;cellular nitrogen compound metabolic process;cellular process;cellular protein metabolic process;macromolecule biosynthetic process;macromolecule metabolic process;macromolecule modification;metabolic process;ncRNA…	cell part;cytoplasm;Elongator holoenzyme complex;intracellular organelle part;intracellular part;macromolecular complex;nuclear part;nucleoplasm;organelle part;protein complex	550270000	391860000	158410000	NaN	1	0	NaN	NaN	1	0	NaN	0	0.935048	NaN	0	NaN	0.453091	FALSE	Q04868	Q04868	Elongator complex protein 6	3152	XIII	898405	899226	NA	NA	NA	NA	NA
MFB1	YDR219C	-0.0680788	0.531963	0.561138	NaN		catabolic process;cellular catabolic process;cellular component organization;cellular component organization at cellular level;cellular component organization or biogenesis;cellular component organization or biogenesis at cellular level;cellular macromolecule catabolic process;cellular macromolecule metabolic process;cellular metabolic process;cellular process;macromolecule catabolic process;macr…	cell part;cullin-RING ubiquitin ligase complex;cytoplasmic part;extrinsic to membrane;extrinsic to mitochondrial outer membrane;extrinsic to organelle membrane;intracellular organelle part;intracellular part;macromolecular complex;membrane part;mitochondrial membrane part;mitochondrial part;organelle part;protein complex;SCF ubiquitin ligase complex;ubiquitin ligase complex	925090000	526490000	398590000	0.589023	0.199918	0.638279	1.39403	0.780552	0.0701702	0.730172	1.82346	0	0.934714	NaN	0	1.36957	0.406267	FALSE	Q04922	Q04922	Mitochondrial F-box protein MFB1	3156	IV	905455	906852	NA	NA	NA	NA	NA
DFG5	YMR238W	-1.67816	-0.638423	-0.660174	NaN		budding cell bud growth;carbohydrate catabolic process;carbohydrate metabolic process;catabolic process;cell growth;cell wall biogenesis;cell wall organization;cell wall organization or biogenesis;cellular cell wall organization or biogenesis;cellular component biogenesis;cellular component biogenesis at cellular level;cellular component organization or biogenesis;cellular component organization …	anchored to membrane;anchored to plasma membrane;cell part;intrinsic to membrane;intrinsic to plasma membrane;membrane part;plasma membrane part	758680000	255630000	503050000	0	1	1.37526	0	0	0.903574	1.41623	0	0	0.93536	NaN	0	0	0.913156	FALSE	Q05031	Q05031	Mannan endo-1.6-alpha-mannosidase DFG5	3172	XIII	746353	747729	NA	NA	NA	NA	NA
RNH202	YDR279W	NaN	-0.0857304	0.278795	0.281355		catabolic process;cellular catabolic process;cellular macromolecule catabolic process;cellular macromolecule metabolic process;cellular metabolic process;cellular nitrogen compound metabolic process;cellular process;DNA metabolic process;DNA replication. removal of RNA primer;macromolecule catabolic process;macromolecule metabolic process;metabolic process;nitrogen compound metabolic process;nucl…	cell part;intracellular membrane-bounded organelle;intracellular organelle;intracellular part;macromolecular complex;membrane-bounded organelle;nucleus;organelle;protein complex;ribonuclease H2 complex	2164100000	1171900000	992160000	0	1	NaN	0	0	0.902046	NaN	0	0	0.933736	NaN	0	0	0.938328	FALSE	Q05635	Q05635	Ribonuclease H2 subunit B	3192	IV	1019368	1020420	0.300954	-0.815576	0.0188029	3.04166	0.0278099
CDC123	YLR215C	NaN	NaN	0.438107	-0.0508304		biological regulation;cell cycle;cell division;cellular component assembly;cellular component assembly at cellular level;cellular component organization;cellular component organization at cellular level;cellular component organization or biogenesis;cellular component organization or biogenesis at cellular level;cellular macromolecular complex assembly;cellular macromolecular complex subunit organ…	cell part;cytoplasm;intracellular part	633840000	354100000	279730000	NaN	1	0	NaN	0	0.903262	NaN	0	0	0.933413	NaN	0	NaN	0.50122	FALSE	Q05791	Q05791	Cell division cycle protein 123	3202	XII	570776	571858	NA	NA	NA	NA	NA
DCR2	YLR361C	NaN	-0.786246	0.494403	0.27154		biological regulation;cell cycle;cellular macromolecule metabolic process;cellular metabolic process;cellular process;cellular protein metabolic process;cellular response to chemical stimulus;cellular response to organic substance;cellular response to stimulus;cellular response to stress;cellular response to topologically incorrect protein;cellular response to unfolded protein;dephosphorylation;e…	cell part;cytoplasm;intracellular part	2540000000	1293800000	1246100000	0	1	NaN	0	0	0.90295	NaN	0	0	0.925134	NaN	0	0	0.942263	FALSE	Q05924	Q05924	Phosphatase DCR2	3216	XII	847388	849124	NA	NA	NA	NA	NA
GRX8	YLR364W	NaN	0.971641	0.337781	-0.359627		biological regulation;cell redox homeostasis;cellular homeostasis;cellular process;homeostatic process;regulation of biological process;regulation of biological quality;regulation of cellular process	cell part;cytoplasm;intracellular part	6494500000	4064600000	2429900000	0	1	NaN	0	0	0.902655	NaN	0	0	0.924481	NaN	0	0	0.942884	FALSE	Q05926	Q05926	Glutaredoxin-8	3217	XII	854062	854391	NA	NA	NA	NA	NA
YPR098C	YPR098C	NaN	-1.3527	-0.0607897	-0.962373			cell part;cytoplasmic part;integral to membrane;intracellular organelle part;intracellular part;intrinsic to membrane;membrane;membrane part;mitochondrial membrane;mitochondrial outer membrane;mitochondrial part;organelle membrane;organelle outer membrane;organelle part;outer membrane	7088900000	1678800000	5410100000	0	1	NaN	0	0	0.907215	NaN	0	0	0.92544	NaN	0	0	0.944098	FALSE	Q06089	Q06089	Uncharacterized mitochondrial outer membrane protein YPR098C	3236	XVI	728947	729528	NA	NA	NA	NA	NA
MRPL51	YPR100W	0.853592	0.10932	NaN	NaN		biosynthetic process;cellular biosynthetic process;cellular component organization;cellular component organization at cellular level;cellular component organization or biogenesis;cellular component organization or biogenesis at cellular level;cellular macromolecule biosynthetic process;cellular macromolecule metabolic process;cellular metabolic process;cellular process;cellular protein metabolic …	cell part;cytoplasmic part;intracellular organelle part;intracellular part;large ribosomal subunit;macromolecular complex;mitochondrial large ribosomal subunit;mitochondrial part;organellar large ribosomal subunit;organelle part;ribonucleoprotein complex	2232900000	1138900000	1094100000	0	1	-0.401192	0	0	0.907529	NaN	0	0	0.922258	NaN	0	0	0.944405	FALSE	Q06090	Q06090	54S ribosomal protein L51. mitochondrial	3237	XVI	729791	730213	NA	NA	NA	NA	NA
YLR271W	YLR271W	NaN	-0.0990272	NaN	-0.278105			cell part;cytoplasm;intracellular membrane-bounded organelle;intracellular organelle;intracellular part;membrane-bounded organelle;nucleus;organelle	1371500000	838530000	532940000	0	1	NaN	0	NaN	1	0	NaN	0	0.92386	NaN	0	NaN	0.523143	FALSE	Q06152	Q06152	Uncharacterized protein YLR271W	3254	XII	682737	683561	NA	NA	NA	NA	NA
ATG26	YLR189C	NaN	NaN	NaN	-0.629238		alcohol metabolic process;anatomical structure formation involved in morphogenesis;ascospore-type prospore membrane assembly;biosynthetic process;carbohydrate metabolic process;cellular component assembly;cellular component assembly at cellular level;cellular component assembly involved in morphogenesis;cellular component organization;cellular component organization at cellular level;cellular com…	cell part;cytoplasm;intracellular part;membrane	7751900000	4754900000	2997000000	NaN	1	0	NaN	NaN	1	0	NaN	0	0.929609	NaN	0	NaN	0.516632	FALSE	Q06321	Q06321	Sterol 3-beta-glucosyltransferase	3276	XII	530797	534393	NA	NA	NA	NA	NA
MAG2	YLR427W	NaN	NaN	NaN	-0.0894945			cell part;cytoplasm;intracellular part	921710000	517570000	404140000	NaN	1	0	NaN	NaN	1	0	NaN	0	0.927016	NaN	0	NaN	0.492867	FALSE	Q06436	Q06436	RING-finger protein MAG2	3295	XII	988428	990440	NA	NA	NA	NA	NA
CFT1	YDR301W	NaN	NaN	0.368229	0.219716		biosynthetic process;cellular biosynthetic process;cellular macromolecule metabolic process;cellular metabolic process;cellular nitrogen compound metabolic process;cellular process;macromolecule metabolic process;metabolic process;mRNA 3'-end processing;mRNA cleavage;mRNA metabolic process;mRNA polyadenylation;mRNA processing;nitrogen compound metabolic process;nucleic acid metabolic process;nucl…	cell part;intracellular organelle part;intracellular part;macromolecular complex;mRNA cleavage and polyadenylation specificity factor complex;mRNA cleavage factor complex;nuclear part;nucleoplasm part;organelle part;protein complex	2039100000	1288900000	750210000	NaN	1	0	NaN	0	0.900959	NaN	0	0	0.943206	NaN	0	NaN	0.508345	FALSE	Q06632	Q06632	Protein CFT1	3330	IV	1063352	1067425	NA	NA	NA	NA	NA
TSR2	YLR435W	NaN	-0.0548801	0.38888	-0.324483		cellular macromolecule metabolic process;cellular metabolic process;cellular nitrogen compound metabolic process;cellular process;macromolecule metabolic process;maturation of SSU-rRNA;maturation of SSU-rRNA from tricistronic rRNA transcript (SSU-rRNA. 5.8S rRNA. LSU-rRNA);metabolic process;ncRNA metabolic process;ncRNA processing;nitrogen compound metabolic process;nucleic acid metabolic process…	cell part;cytoplasm;intracellular membrane-bounded organelle;intracellular organelle;intracellular part;membrane-bounded organelle;nucleus;organelle	2090800000	1229700000	861030000	0	0.999649	NaN	0	0	0.898855	NaN	0	0	0.949528	NaN	0	0	0.930904	FALSE	Q06672	Q06672	Pre-rRNA-processing protein TSR2	3336	XII	1006378	1006995	NA	NA	NA	NA	NA
BER1	YLR412W	NaN	NaN	0.282626	-0.44068		cellular process;microtubule-based process	cell part;cytoplasm;cytoskeletal part;intracellular organelle part;intracellular part;macromolecular complex;microtubule;organelle part;protein complex	1109300000	705580000	403670000	NaN	1	0	NaN	0	0.900379	NaN	0	0	0.950545	NaN	0	NaN	0.485443	FALSE	Q06688	Q06688	SRR1-like protein BER1	3346	XII	948368	949192	NA	NA	NA	NA	NA
GRS2	YPR081C	NaN	0.215155	-0.00523954	-1.00476		amine metabolic process;amino acid activation;biosynthetic process;bis(5'-nucleosidyl) oligophosphate biosynthetic process;bis(5'-nucleosidyl) oligophosphate metabolic process;carboxylic acid metabolic process;cellular amine metabolic process;cellular amino acid metabolic process;cellular biosynthetic process;cellular ketone metabolic process;cellular macromolecule metabolic process;cellular meta…	cell part;cytoplasm;intracellular part	2432900000	1434300000	998610000	0	1	NaN	0	0	0.900071	NaN	0	0	0.947181	NaN	0	0	0.930604	FALSE	Q06817	Q06817	Glycine--tRNA ligase 2	3357	XVI	702114	703970	NA	NA	NA	NA	NA
BDF2	YDL070W	NaN	-0.311829	-0.897081	-0.526707		anatomical structure formation involved in morphogenesis;biological regulation;biosynthetic process;cell differentiation;cellular biosynthetic process;cellular developmental process;cellular macromolecule biosynthetic process;cellular macromolecule metabolic process;cellular metabolic process;cellular nitrogen compound metabolic process;cellular process;cellular response to stimulus;cellular resp…	cell part;cytoplasm;intracellular membrane-bounded organelle;intracellular organelle;intracellular part;membrane-bounded organelle;nucleus;organelle	2241400000	1061100000	1180300000	0	1	NaN	0	0	0.899454	NaN	0	0	0.946843	NaN	0	0	0.926499	FALSE	Q07442	Q07442	Bromodomain-containing factor 2	3373	IV	331024	332940	NA	NA	NA	NA	NA
VAM6	YDL077C	NaN	-0.155625	-0.227505	0.0182048		autophagy;biological regulation;catabolic process;cellular catabolic process;cellular component organization;cellular component organization at cellular level;cellular component organization or biogenesis;cellular component organization or biogenesis at cellular level;cellular membrane fusion;cellular membrane organization;cellular metabolic process;cellular process;establishment of localization;…	cell part;cytoplasmic part;fungal-type vacuole;fungal-type vacuole membrane;HOPS complex;intracellular membrane-bounded organelle;intracellular organelle;intracellular organelle part;intracellular part;lytic vacuole;macromolecular complex;membrane;membrane part;membrane-bounded organelle;organelle;organelle membrane;organelle part;protein complex;storage vacuole;vacuolar membrane;vacuolar part;va…	1656700000	878870000	777830000	0	1	NaN	0	0	0.899151	NaN	0	0	0.947513	NaN	0	0	0.92531	FALSE	Q07468	Q07468	Vacuolar morphogenesis protein 6	3377	IV	316971	320120	NA	NA	NA	NA	NA
YLR072W	YLR072W	NaN	-1.10654	-0.176232	0.149637			cell part;cytoplasmic part;cytoplasmic vesicle membrane;cytoplasmic vesicle part;integral to membrane;intracellular organelle part;intracellular part;intrinsic to membrane;membrane;membrane part;organelle membrane;organelle part;vesicle membrane	1352600000	707240000	645320000	0	1	NaN	0	0	1	NaN	0	0	0.938346	NaN	0	0	0.935338	FALSE	Q08001	Q08001	Uncharacterized protein YLR072W	3420	XII	278862	280943	NA	NA	NA	NA	NA
COQ10	YOL008W	NaN	NaN	-0.0853687	0.167243		biosynthetic process;cellular biosynthetic process;cellular ketone metabolic process;cellular metabolic process;cellular process;cellular respiration;coenzyme biosynthetic process;coenzyme metabolic process;cofactor biosynthetic process;cofactor metabolic process;energy derivation by oxidation of organic compounds;generation of precursor metabolites and energy;metabolic process;oxidation-reductio…	cell part;cytoplasmic part;intracellular organelle part;intracellular part;membrane;mitochondrial inner membrane;mitochondrial membrane;mitochondrial part;organelle inner membrane;organelle membrane;organelle part	613660000	346550000	267110000	NaN	1	0	NaN	0	1	NaN	0	0	0.938013	NaN	0	NaN	0.772222	FALSE	Q08058	Q08058	Coenzyme Q-binding protein COQ10. mitochondrial	3424	XV	310312	310935	NA	NA	NA	NA	NA
TLG2	YOL018C	NaN	NaN	0.273284	0.307903		cellular component organization;cellular component organization at cellular level;cellular component organization or biogenesis;cellular component organization or biogenesis at cellular level;cellular lipid metabolic process;cellular membrane fusion;cellular membrane organization;cellular metabolic process;cellular process;ceramide metabolic process;CVT pathway;endocytosis;establishment of locali…	cell part;cytoplasmic part;endosomal part;Golgi apparatus part;integral to endosome membrane;integral to membrane;integral to organelle membrane;intracellular organelle part;intracellular part;intrinsic to endosome membrane;intrinsic to membrane;intrinsic to organelle membrane;macromolecular complex;membrane part;organelle part;protein complex;SNARE complex;trans-Golgi network	1246800000	811280000	435500000	NaN	1	0	NaN	0	1	NaN	0	0	0.937677	NaN	0	NaN	0.751568	FALSE	Q08144	Q08144	T-SNARE affecting a late Golgi compartment protein 2	3427	XV	290881	292074	NA	NA	NA	NA	NA
RTC1	YOL138C	0.977137	NaN	0.0995699	NaN		establishment of localization;establishment of protein localization;protein transport;transport	cell part;cytoplasmic part;extrinsic to fungal-type vacuolar membrane;extrinsic to membrane;extrinsic to organelle membrane;extrinsic to vacuolar membrane;intracellular organelle part;intracellular part;macromolecular complex;membrane part;organelle part;protein complex;Seh1-associated complex;vacuolar part	2793200000	1212300000	1580900000	0	0.997823	NaN	0	0	1	-0.429419	0	0	0.93867	NaN	0	0	0.937109	FALSE	Q08281	Q08281	Restriction of telomere capping protein 1	3451	XV	61325	65350	NA	NA	NA	NA	NA
YOR238W	YOR238W	NaN	0.0086282	0.437777	0.285743			cell part;cytoplasm;intracellular part	1547600000	957920000	589710000	0	0.996703	NaN	0	0	1	NaN	0	0	0.941613	NaN	0	0	0.932678	FALSE	Q08634	Q08634	Uncharacterized protein YOR238W	3472	XV	783677	784588	NA	NA	NA	NA	NA
PCL8	YPL219W	-0.440264	0.183879	-0.00994259	NaN	2N_1N;3N_1N	biological regulation;carbohydrate metabolic process;cellular carbohydrate metabolic process;cellular glucan metabolic process;cellular macromolecule metabolic process;cellular metabolic process;cellular polysaccharide metabolic process;cellular process;energy derivation by oxidation of organic compounds;energy reserve metabolic process;generation of precursor metabolites and energy;glucan metabo…	cell part;cyclin-dependent protein kinase holoenzyme complex;cytoplasm;intracellular membrane-bounded organelle;intracellular organelle;intracellular part;macromolecular complex;membrane-bounded organelle;nucleus;organelle;protein complex	1279300000	590610000	688680000	2.30089	0.00362943	0.964743	5.59706	1.47137	0.00998156	0.834093	3.72125	0	0.903749	NaN	0	3.77225	0.0649809	FALSE	Q08966	Q08966	PHO85 cyclin-8	3521	XVI	136750	138228	NA	NA	NA	NA	NA
ELG1	YOR144C	NaN	NaN	-0.534906	-0.545203		anatomical structure homeostasis;biological regulation;biosynthetic process;cell cycle process;cellular biosynthetic process;cellular component organization;cellular component organization at cellular level;cellular component organization or biogenesis;cellular component organization or biogenesis at cellular level;cellular macromolecule biosynthetic process;cellular macromolecule metabolic proce…	cell part;chromosomal part;chromosome. telomeric region;Elg1 RFC-like complex;intracellular membrane-bounded organelle;intracellular organelle;intracellular organelle part;intracellular part;macromolecular complex;membrane-bounded organelle;nucleus;organelle;organelle part;protein complex	1275000000	616480000	658520000	NaN	1	0	NaN	0	1	NaN	0	0	0.903148	NaN	0	NaN	0.784	FALSE	Q12050	Q12050	Telomere length regulation protein ELG1	3558	XV	602717	605092	NA	NA	NA	NA	NA
TY1A-GR1;TY1A-ML2;TY1A-LR3;TY1A-JR1;TY1A-GR2	YGR027W-A;YGR038C-A;YJR026W;YLR227W-A;YML040W	1.59004	1.6063	NaN	NaN		cellular process;transposition;transposition. RNA-mediated	cell part;cytoplasm;intracellular organelle part;intracellular part;nuclear part;organelle part;retrotransposon nucleocapsid	1439600000	926690000	512890000	0.784813	0.110704	0.252623	1.8333	0	0.956507	NaN	0	0	1	NaN	0	0.784813	0.692654	FALSE	Q12085;P0CX76;P0CX75;P0CX74;Q12485	Q12085;P0CX76;P0CX75;P0CX74;Q12485	Transposon Ty1-GR1 Gag polyprotein;Capsid protein;Gag-p4;Transposon Ty1-ML2 Gag polyprotein;Capsid protein;Gag-p4;Transposon Ty1-LR3 Gag polyprotein;Capsid protein;Gag-p4;Transposon Ty1-JR1 Gag polyprotein;Capsid protein;Gag-p4;Transposon Ty1-GR2 Gag polyprotein;Capsid protein;Gag-p4	305				NA	NA	NA	NA	NA
PSF3	YOL146W	NaN	NaN	0.407494	0.131494		biosynthetic process;cellular biosynthetic process;cellular macromolecule biosynthetic process;cellular macromolecule metabolic process;cellular metabolic process;cellular nitrogen compound metabolic process;cellular process;cellular response to stimulus;cellular response to stress;DNA metabolic process;DNA recombination;DNA repair;DNA replication;DNA-dependent DNA replication;double-strand break…	cell part;chromosomal part;DNA replication preinitiation complex;GINS complex;intracellular organelle part;intracellular part;macromolecular complex;nuclear chromosome part;nuclear part;nucleoplasm part;organelle part;protein complex;protein-DNA complex;replication fork protection complex	783080000	512670000	270420000	NaN	1	0	NaN	0	1	NaN	0	0	0.908635	NaN	0	NaN	0.805294	FALSE	Q12146	Q12146	DNA replication complex GINS protein PSF3	3597	XV	48864	49448	NA	NA	NA	NA	NA
ACF2	YLR144C	NaN	-0.294809	-0.081487	0.242159		actin cytoskeleton organization;actin filament-based process;catabolic process;cell wall macromolecule catabolic process;cell wall macromolecule metabolic process;cellular component organization;cellular component organization at cellular level;cellular component organization or biogenesis;cellular component organization or biogenesis at cellular level;cellular process;cytoskeleton organization;m…	cell part;cytoplasm;intracellular;intracellular part	1790900000	1123800000	667030000	0	1	NaN	0	0	1	NaN	0	0	0.90801	NaN	0	0	1	FALSE	Q12168	Q12168	Endo-1.3(4)-beta-glucanase 2	3612	XII	429677	432016	NA	NA	NA	NA	NA
TAH18	YPR048W	NaN	-0.249927	0.649619	-0.260353		biosynthetic process;cellular biosynthetic process;cellular metabolic process;cellular nitrogen compound biosynthetic process;cellular nitrogen compound metabolic process;cellular process;cofactor biosynthetic process;cofactor metabolic process;iron-sulfur cluster assembly;metabolic process;metallo-sulfur cluster assembly;nitric oxide biosynthetic process;nitric oxide metabolic process;nitrogen c…	cell part;cytoplasmic part;cytosol;intracellular membrane-bounded organelle;intracellular organelle;intracellular part;membrane-bounded organelle;mitochondrion;organelle	2219700000	1272100000	947620000	0	1	NaN	0	0	1	NaN	0	0	0.905889	NaN	0	0	1	FALSE	Q12181	Q12181	NADPH-dependent diflavin oxidoreductase 1	3617	XVI	659182	661053	NA	NA	NA	NA	NA
RRP42	YDL111C	NaN	0.239371	0.334459	1.00651		catabolic process;cellular catabolic process;cellular macromolecule catabolic process;cellular macromolecule metabolic process;cellular metabolic process;cellular nitrogen compound metabolic process;cellular process;cleavage involved in rRNA processing;exonucleolytic nuclear-transcribed mRNA catabolic process involved in deadenylation-dependent decay;exonucleolytic trimming involved in rRNA proce…	cell part;cytoplasmic exosome (RNase complex);cytoplasmic part;exosome (RNase complex);intracellular non-membrane-bounded organelle;intracellular organelle;intracellular organelle part;intracellular part;macromolecular complex;non-membrane-bounded organelle;nuclear exosome (RNase complex);nuclear part;nucleolus;organelle;organelle part;protein complex	4222500000	2750600000	1471900000	0	1	NaN	0	0	1	NaN	0	0	0.897158	NaN	0	0	1	FALSE	Q12277	Q12277	Exosome complex component RRP42	3659	IV	263313	264110	NA	NA	NA	NA	NA
MCT1	YOR221C	NaN	NaN	0.381527	0.582098		biosynthetic process;carboxylic acid biosynthetic process;carboxylic acid metabolic process;cellular biosynthetic process;cellular ketone metabolic process;cellular lipid metabolic process;cellular metabolic process;cellular process;fatty acid biosynthetic process;fatty acid metabolic process;lipid biosynthetic process;lipid metabolic process;metabolic process;monocarboxylic acid metabolic proces…	cell part;cytoplasmic part;intracellular membrane-bounded organelle;intracellular organelle;intracellular part;membrane-bounded organelle;mitochondrion;organelle	745010000	449090000	295920000	NaN	1	0	NaN	0	1	NaN	0	0	0.896856	NaN	0	NaN	0.657674	FALSE	Q12283	Q12283	Malonyl CoA-acyl carrier protein transacylase. mitochondrial	3661	XV	756476	757558	NA	NA	NA	NA	NA
	YLR126C	NaN	NaN	0.53603	0.258649		amine metabolic process;biological regulation;carboxylic acid metabolic process;cation homeostasis;cellular amine metabolic process;cellular amino acid metabolic process;cellular cation homeostasis;cellular chemical homeostasis;cellular copper ion homeostasis;cellular homeostasis;cellular ion homeostasis;cellular iron ion homeostasis;cellular ketone metabolic process;cellular metabolic process;ce…	cell part;cytoplasm;intracellular part	721610000	411880000	309730000	NaN	1	0	NaN	0	1	NaN	0	0	0.898059	NaN	0	NaN	0.630578	FALSE	Q12288	Q12288	Putative glutamine amidotransferase YLR126C	3665	XII	394765	395520	NA	NA	NA	NA	NA
BMT6	YLR063W	-0.267679	0.175846	0.758234	NaN	3N_1N	cellular macromolecule metabolic process;cellular metabolic process;cellular nitrogen compound metabolic process;cellular process;macromolecule metabolic process;macromolecule methylation;macromolecule modification;metabolic process;methylation;ncRNA metabolic process;ncRNA processing;nitrogen compound metabolic process;nucleic acid metabolic process;nucleobase-containing compound metabolic proce…	cell part;cytoplasm;intracellular membrane-bounded organelle;intracellular organelle;intracellular part;membrane-bounded organelle;nucleus;organelle	2088800000	1240300000	848440000	0.965404	0.0636318	0.779042	2.7862	2.93207	0.000878431	1.43034	12.2577	0	0.896576	NaN	0	3.89747	0.0609098	FALSE	Q12291	Q12291	25S rRNA (uridine(2843)-N(3))-methyltransferase	3666	XII	264157	265254	NA	NA	NA	NA	NA
	YDR262W	NaN	-0.29951	-0.424943	-0.657211			cell part;cytoplasmic part;intracellular membrane-bounded organelle;intracellular organelle;intracellular part;membrane-bounded organelle;organelle;vacuole	1583900000	849820000	734100000	0	1	NaN	0	0	1	NaN	0	0	0.901645	NaN	0	0	1	FALSE	Q12331	Q12331	FAS1 domain-containing protein YDR262W	3682	IV	993134	993952	NA	NA	NA	NA	NA
DGK1	YOR311C	NaN	NaN	0.524479	0.489275		biosynthetic process;carboxylic acid biosynthetic process;carboxylic acid metabolic process;cellular biosynthetic process;cellular ketone metabolic process;cellular lipid metabolic process;cellular metabolic process;cellular process;establishment of localization;glycerolipid biosynthetic process;glycerolipid metabolic process;glycerophospholipid biosynthetic process;glycerophospholipid metabolic …	cell part;cytoplasmic part;endoplasmic reticulum part;Golgi apparatus part;Golgi membrane;integral to endoplasmic reticulum membrane;integral to membrane;integral to organelle membrane;intracellular organelle part;intracellular part;intrinsic to endoplasmic reticulum membrane;intrinsic to membrane;intrinsic to organelle membrane;membrane;membrane part;nuclear membrane;nuclear part;organelle membr…	3642800000	2435500000	1207200000	NaN	1	0	NaN	0	1	NaN	0	0	0.898337	NaN	0	NaN	0.592833	FALSE	Q12382	Q12382	CTP-dependent diacylglycerol kinase 1	3702	XV	899056	899928	NA	NA	NA	NA	NA
TFC7	YOR110W	NaN	0.239881	0.0537818	0.0415887		5S class rRNA transcription from RNA polymerase III type 1 promoter;biological regulation;biosynthetic process;cellular biosynthetic process;cellular component assembly;cellular component assembly at cellular level;cellular component organization;cellular component organization at cellular level;cellular component organization or biogenesis;cellular component organization or biogenesis at cellula…	cell part;intracellular organelle part;intracellular part;macromolecular complex;nuclear part;nucleoplasm part;organelle part;protein complex;transcription factor complex;transcription factor TFIIIC complex	2327300000	1331200000	996120000	0	1	NaN	0	0	1	NaN	0	0	0.909256	NaN	0	0	1	FALSE	Q12415	Q12415	Transcription factor tau 55 kDa subunit	3714	XV	528941	530248	NA	NA	NA	NA	NA
PRP46	YPL151C	NaN	0.0830818	0.361526	0.0306651		cellular macromolecule metabolic process;cellular metabolic process;cellular nitrogen compound metabolic process;cellular process;macromolecule metabolic process;metabolic process;mRNA metabolic process;mRNA processing;nitrogen compound metabolic process;nuclear mRNA splicing. via spliceosome;nucleic acid metabolic process;nucleobase-containing compound metabolic process;primary metabolic process…	cell part;cytoplasm;intracellular organelle part;intracellular part;macromolecular complex;nuclear part;organelle part;protein complex;Prp19 complex;ribonucleoprotein complex;spliceosomal complex	1708500000	1015500000	693060000	0	1	NaN	0	0	1	NaN	0	0	0.918204	NaN	0	0	1	FALSE	Q12417	Q12417	Pre-mRNA-splicing factor PRP46	3715	XVI	266180	267535	NA	NA	NA	NA	NA
IZH2	YOL002C	NaN	0.186805	-0.259895	-0.395791		biological regulation;carboxylic acid metabolic process;cation homeostasis;cellular cation homeostasis;cellular chemical homeostasis;cellular divalent inorganic cation homeostasis;cellular homeostasis;cellular ion homeostasis;cellular ketone metabolic process;cellular lipid metabolic process;cellular metabolic process;cellular process;cellular zinc ion homeostasis;chemical homeostasis;divalent in…	cell part;integral to membrane;intrinsic to membrane;membrane;membrane part;plasma membrane	4724900000	2284900000	2440000000	0	1	NaN	0	0	1	NaN	0	0	0.917892	NaN	0	0	1	FALSE	Q12442	Q12442	ADIPOR-like receptor IZH2	3726	XV	323411	324364	NA	NA	NA	NA	NA
LAS17	YOR181W	NaN	NaN	-0.0186894	-0.27205		actin cortical patch localization;actin cytoskeleton organization;actin filament organization;actin filament polymerization;actin filament-based process;actin nucleation;actin polymerization or depolymerization;biological regulation;cellular component assembly;cellular component assembly at cellular level;cellular component organization;cellular component organization at cellular level;cellular c…	actin cortical patch;cell cortex part;cell part;cytoplasmic part;cytoskeletal part;intracellular organelle part;intracellular part;organelle part	1959200000	1299200000	660060000	NaN	1	0	NaN	0	1	NaN	0	0	0.918502	NaN	0	NaN	0.618609	FALSE	Q12446	Q12446	Proline-rich protein LAS17	3729	XV	675939	677840	NA	NA	NA	NA	NA
PEX11	YOL147C	NaN	NaN	-0.00881549	0.315091		biological regulation;carboxylic acid metabolic process;cellular component organization;cellular component organization at cellular level;cellular component organization or biogenesis;cellular component organization or biogenesis at cellular level;cellular ketone metabolic process;cellular lipid metabolic process;cellular metabolic process;cellular process;cellular response to stimulus;fatty acid…	cell part;cytoplasmic part;endoplasmic reticulum;integral to membrane;integral to organelle membrane;integral to peroxisomal membrane;intracellular membrane-bounded organelle;intracellular organelle;intracellular organelle part;intracellular part;intrinsic to membrane;intrinsic to organelle membrane;intrinsic to peroxisomal membrane;membrane;membrane part;membrane-bounded organelle;microbody;micr…	1547800000	1015600000	532200000	NaN	1	0	NaN	0	1	NaN	0	0	0.916035	NaN	0	NaN	0.717128	FALSE	Q12462	Q12462	Peroxisomal membrane protein PMP27	3742	XV	47933	48643	NA	NA	NA	NA	NA
ARP6	YLR085C	NaN	NaN	0.181915	0.0167661		ATP-dependent chromatin remodeling;biological regulation;biosynthetic process;cellular biosynthetic process;cellular component organization;cellular component organization at cellular level;cellular component organization or biogenesis;cellular component organization or biogenesis at cellular level;cellular macromolecular complex subunit organization;cellular macromolecule biosynthetic process;ce…	cell part;chromatin remodeling complex;chromosomal part;cytoplasm;intracellular organelle part;intracellular part;macromolecular complex;nuclear chromosome part;nuclear part;organelle part;protein complex;Swr1 complex	1310900000	793130000	517760000	NaN	1	0	NaN	0	1	NaN	0	0	0.921312	NaN	0	NaN	0.7005	FALSE	Q12509	Q12509	Actin-like protein ARP6	3764	XII	300673	301989	NA	NA	NA	NA	NA
DNF2	YDR093W	0.122484	0.0100404	-0.0206582	NaN		biological regulation;cellular component organization;cellular component organization or biogenesis;cellular membrane organization;cellular process;cellular process involved in reproduction;cellular response to chemical stimulus;cellular response to stimulus;endocytosis;establishment of localization;establishment of localization in cell;establishment of protein localization;establishment or maint…	cell part;cell projection part;integral to membrane;intrinsic to membrane;mating projection tip membrane;membrane;membrane part;plasma membrane;plasma membrane part	4942100000	2984000000	1958100000	0.47535	0.302276	0.384443	1.14663	0.660138	0.110383	0.416462	1.55094	0	0.920986	NaN	0	1.13549	0.507231	FALSE	Q12675	Q12675	Phospholipid-transporting ATPase DNF2	3779	IV	631282	636120	NA	NA	NA	NA	NA
FOL3	YMR113W	NaN	-0.28902	0.0843645	0.199819		aromatic compound biosynthetic process;biosynthetic process;cellular aromatic compound metabolic process;cellular biosynthetic process;cellular metabolic process;cellular nitrogen compound biosynthetic process;cellular nitrogen compound metabolic process;cellular process;coenzyme biosynthetic process;coenzyme metabolic process;cofactor biosynthetic process;cofactor metabolic process;dihydrofolate…	cell part;cytoplasm;intracellular part	1870800000	994340000	876460000	0	1	NaN	0	0	0.999073	NaN	0	0	0.919122	NaN	0	0	0.992434	FALSE	Q12676	Q12676	Dihydrofolate synthetase	3780	XIII	494999	496282	NA	NA	NA	NA	NA
YPK9	YOR291W	NaN	NaN	-0.303256	-0.359856		cation transport;establishment of localization;ion transport;transport	cell part;cytoplasmic part;fungal-type vacuole membrane;integral to membrane;intracellular organelle part;intracellular part;intrinsic to membrane;membrane;membrane part;organelle membrane;organelle part;vacuolar membrane;vacuolar part	1338500000	858360000	480150000	NaN	1	0	NaN	0	0.997958	NaN	0	0	0.920383	NaN	0	NaN	0.734421	FALSE	Q12697	Q12697	Vacuolar cation-transporting ATPase YPK9	3784	XV	861175	865593	NA	NA	NA	NA	NA
RTP1	YMR185W	NaN	-0.772404	0.605605	0.25885			cell part;cytoplasm;intracellular;intracellular part	987400000	542360000	445040000	0	1	NaN	0	0	0.998707	NaN	0	0	0.919749	NaN	0	0	0.997871	FALSE	Q12751	Q12751	RNA polymerase II assembly factor RTP1	3788	XIII	629025	631970	NA	NA	NA	NA	NA
YBR255C-A	YBR255C-A	NaN	NaN	-0.784923	-0.376545			cell part;integral to membrane;intrinsic to membrane;membrane part	1205600000	600530000	605110000	NaN	1	0	NaN	0	0.999767	NaN	0	0	0.911417	NaN	0	NaN	0.669714	FALSE	Q3E776	Q3E776	Uncharacterized protein YBR255C-A	3803	II	726618	727074	NA	NA	NA	NA	NA
MHF2	YDL160C-A	NaN	-0.231039	-1.85674	-1.45876		cellular component assembly;cellular component assembly at cellular level;cellular component organization;cellular component organization at cellular level;cellular component organization or biogenesis;cellular component organization or biogenesis at cellular level;cellular macromolecular complex assembly;cellular macromolecular complex subunit organization;cellular macromolecule metabolic proces…	cell part;FANCM-MHF complex;intracellular organelle part;intracellular part;macromolecular complex;nuclear part;nucleoplasm part;organelle part;protein complex	3819200000	1600000000	2219200000	0	1	NaN	0	0	1	NaN	0	0	0.91051	NaN	0	0	0.998222	FALSE	Q3E829	Q3E829	MHF histone-fold complex subunit 2	3819	IV	169366	169608	-0.485643	0.327946	0.141669	-1.65612	0.172544
YCR075W-A	YCR075W-A	1.68676	0.680157	0.129521	NaN	2N_1N			3410200000	1993100000	1417100000	2.07816	0.00595973	-0.60667	-4.84776	0	0.999419	-1.13112	0	0	0.910201	NaN	0	2.07816	0.213183	FALSE	Q3E830	Q3E830	Uncharacterized protein YCR075W-A	3820	III	248975	249202	NA	NA	NA	NA	NA
MHF1	YOL086W-A	0.667539	0.430363	NaN	NaN		cellular macromolecule metabolic process;cellular metabolic process;cellular nitrogen compound metabolic process;cellular process;cellular response to stimulus;cellular response to stress;DNA metabolic process;DNA repair;macromolecule metabolic process;metabolic process;nitrogen compound metabolic process;nucleic acid metabolic process;nucleobase-containing compound metabolic process;primary meta…	cell part;FANCM-MHF complex;intracellular organelle part;intracellular part;macromolecular complex;nuclear part;nucleoplasm part;organelle part;protein complex	650280000	332120000	318170000	0.153722	0.808407	0.0783454	0.421292	0	0.996575	NaN	0	0	0.909573	NaN	0	0.153722	1	FALSE	Q3E835	Q3E835	MHF histone-fold complex subunit 1	3822	XV	159173	159445	NA	NA	NA	NA	NA
LAG2	YOL025W	NaN	NaN	0.608624	0.846314		aging;biological regulation;cell aging;cellular process;developmental process;negative regulation of biological process;negative regulation of catalytic activity;negative regulation of cellular metabolic process;negative regulation of cellular process;negative regulation of cellular protein metabolic process;negative regulation of ligase activity;negative regulation of macromolecule metabolic pro…		906560000	590760000	315800000	NaN	1	0	NaN	0	0.997603	NaN	0	0	0.911116	NaN	0	NaN	0.683707	FALSE	Q92325	Q92325	Cullin-associated NEDD8-dissociated protein 1 homolog	3835	XV	274957	276939	NA	NA	NA	NA	NA
YOS9	YDR057W	NaN	-1.40452	-0.0734459	-0.0310311		biological regulation;catabolic process;cellular catabolic process;cellular macromolecule catabolic process;cellular macromolecule metabolic process;cellular metabolic process;cellular process;cellular response to chemical stimulus;cellular response to organic substance;cellular response to stimulus;cellular response to stress;cellular response to topologically incorrect protein;cellular response…	cell part;cytoplasmic part;endoplasmic reticulum lumen;endoplasmic reticulum membrane;endoplasmic reticulum part;intracellular organelle lumen;intracellular organelle part;intracellular part;luminal surveillance complex;macromolecular complex;membrane;membrane part;membrane-enclosed lumen;organelle lumen;organelle membrane;organelle part;protein complex	2854100000	1719400000	1134700000	0	1	NaN	0	0	1	NaN	0	0	0.915718	NaN	0	0	0.982661	FALSE	Q99220	Q99220	Protein OS-9 homolog	3847	IV	565927	567555	NA	NA	NA	NA	NA
YPR147C	YPR147C	-1.11056	NaN	NaN	3.253			cell part;cytoplasmic part;integral to membrane;intracellular part;intrinsic to membrane;lipid particle;membrane part	892670000	763700000	128960000	0	1	NaN	0	0	0.906942	NaN	0	0	0.926693	4.85795	0	0	0.928808	FALSE	Q06522	Q06522	Uncharacterized protein YPR147C	3313	XVI	825645	826559	NA	NA	NA	NA	NA
SLT2	YHR030C	-1.95784	-0.912601	0.356422	0.473415	3N_1N;4N_1N	autophagy;barrier septum formation;biological regulation;catabolic process;cell wall biogenesis;cell wall organization or biogenesis;cellular catabolic process;cellular cell wall organization or biogenesis;cellular component assembly;cellular component assembly at cellular level;cellular component biogenesis;cellular component biogenesis at cellular level;cellular component organization;cellular …	cell part;cell projection part;cellular bud neck;cellular bud tip;cytoplasmic part;intracellular membrane-bounded organelle;intracellular organelle;intracellular part;mating projection tip;membrane-bounded organelle;mitochondrion;nucleus;organelle;site of polarized growth	6066200000	4097900000	1968300000	0.988877	0.0600996	1.25677	2.32522	2.12175	0.00333652	2.6957	6.45093	2.23159	0.000525478	3.07199	7.04944	5.34221	0.0440713	FALSE	Q00772	Q00772	Mitogen-activated protein kinase SLT2/MPK1	2810	VIII	168890	170344	1.0449	-3.26866	2.81683e-05	7.76144	0.000120969
VPS35	YJL154C	-2.51309	-0.389737	-0.455157	-0.00908872		biological regulation;cellular process;endosome transport;establishment of localization;establishment of localization in cell;establishment of protein localization;intracellular transport;maintenance of location;maintenance of location in cell;maintenance of protein location;maintenance of protein location in cell;protein retention in Golgi apparatus;protein transport;regulation of biological qua…	cell part;cytoplasmic part;endosome;fungal-type vacuole membrane;intracellular membrane-bounded organelle;intracellular organelle;intracellular organelle part;intracellular part;macromolecular complex;membrane;membrane part;membrane-bounded organelle;organelle;organelle membrane;organelle part;protein complex;retromer complex;retromer complex. inner shell;vacuolar membrane;vacuolar part	2702300000	1471200000	1231100000	0	0.995973	2.30837	0	0	0.985179	2.65555	0	0	1	2.99839	0	0	0.943476	FALSE	P34110	P34110	Vacuolar protein sorting-associated protein 35	1183	X	131101	133935	0.754316	-2.6755	0.0111223	3.42087	0.0174827
VPS52	YDR484W	-2.29485	-0.637726	-0.0436815	0.162503		actin filament-based process;cellular process;endosome transport;establishment of localization;establishment of localization in cell;establishment of protein localization;Golgi to vacuole transport;Golgi vesicle transport;intracellular transport;post-Golgi vesicle-mediated transport;protein transport;retrograde transport. endosome to Golgi;transport;vacuolar transport;vesicle-mediated transport	cell part;cytoplasmic part;cytoplasmic vesicle part;cytoskeleton;endosomal part;endosome membrane;GARP complex;Golgi apparatus;Golgi apparatus part;intracellular membrane-bounded organelle;intracellular non-membrane-bounded organelle;intracellular organelle;intracellular organelle part;intracellular part;macromolecular complex;membrane;membrane-bounded organelle;non-membrane-bounded organelle;org…	1503200000	680340000	822900000	0	0.894887	1.99264	0	0	0.980269	2.76888	0	0	0.855162	2.96979	0	0	0.96199	FALSE	P39904	P39904	Vacuolar protein sorting-associated protein 52	1799	IV	1422763	1424688	0.818974	-2.77693	0.00149006	5.04384	0.00305468
NUP188	YML103C	-1.72637	-1.07661	0.297814	0.468338	3N_1N;4N_1N	cellular component organization;cellular component organization at cellular level;cellular component organization or biogenesis;cellular component organization or biogenesis at cellular level;cellular macromolecular complex subunit organization;cellular process;cellular response to heat;cellular response to stimulus;cellular response to stress;establishment of localization;establishment of locali…	cell part;intracellular organelle part;intracellular part;macromolecular complex;membrane;membrane part;nuclear membrane;nuclear part;nuclear pore;organelle membrane;organelle part;pore complex;protein complex	36786000000	21611000000	15175000000	0.933692	0.0699681	1.03224	2.18779	2.72441	0.00162372	2.44102	10.4205	2.61263	0.000419197	2.78677	9.54407	6.27074	0.0446151	FALSE	P52593	P52593	Nucleoporin NUP188	2427	XIII	62582	67549	0.963911	-3.03216	1.88871e-05	8.16012	9.07774e-05
ERG9	YHR190W	-1.94448	-1.19417	-0.192782	0.214061	2N_1N;3N_1N;4N_1N	alcohol biosynthetic process;alcohol metabolic process;biosynthetic process;cellular alcohol biosynthetic process;cellular alcohol metabolic process;cellular biosynthetic process;cellular lipid metabolic process;cellular metabolic process;cellular process;ergosterol biosynthetic process;ergosterol metabolic process;isoprenoid biosynthetic process;isoprenoid metabolic process;lipid biosynthetic pr…	cell part;cytoplasmic part;endoplasmic reticulum membrane;endoplasmic reticulum part;integral to membrane;intracellular organelle part;intracellular part;intrinsic to membrane;membrane;membrane part;organelle membrane;organelle part	34251000000	17990000000	16261000000	4.27984	0	1.1072	18.2956	6.20836	0	2.15023	55.7694	6.4627	0	2.69107	64.5713	16.9509	0.3656	FALSE	P29704	P29704	Squalene synthase	863	VIII	484845	486179	0.911625	-3.21757	1.87166e-09	20.2818	3.07284e-07
RBD2	YPL246C	-1.87639	-0.899573	-0.242299	0.151019	2N_1N;3N_1N;4N_1N		cell part;cytoplasmic part;Golgi apparatus part;Golgi membrane;integral to membrane;intracellular organelle part;intracellular part;intrinsic to membrane;membrane;membrane part;organelle membrane;organelle part	3426000000	1740300000	1685700000	2.7464	0.00211111	1.28584	10.6018	3.15619	0.000722662	2.07575	14.5923	2.89955	0.000111111	2.58732	11.9507	8.80214	0.0653548	TRUE	Q12270	Q12270	Rhomboid protein 2	3654	XVI	84509	85297	0.82852	-2.91009	1.34796e-06	11.2338	1.39723e-05
ABD1	YBR236C	-1.98282	-0.810324	0.127348	0.158965	3N_1N;4N_1N	cellular macromolecule metabolic process;cellular metabolic process;cellular nitrogen compound metabolic process;cellular process;macromolecule metabolic process;metabolic process;mRNA capping;mRNA metabolic process;mRNA processing;nitrogen compound metabolic process;nucleic acid metabolic process;nucleobase-containing compound metabolic process;primary metabolic process;RNA capping;RNA metabolic…	cell part;cytoplasmic part;cytosol;intracellular membrane-bounded organelle;intracellular organelle;intracellular part;membrane-bounded organelle;nucleus;organelle	5318900000	2931500000	2387400000	0.823795	0.097527	1.88899	1.92405	1.27227	0.0158973	2.50572	3.09693	1.20603	0.0181966	2.45733	2.90545	3.30209	0.0864343	FALSE	P32783	P32783	mRNA cap guanine-N7 methyltransferase	1054	II	690383	691693	0.731736	-2.51505	0.0125386	3.10902	0.0194835
CBK1	YNL161W	-1.54956	-0.58079	0.348894	0.386415		actin cytoskeleton organization;actin filament-based process;biological regulation;budding cell apical bud growth;budding cell bud growth;cellular component organization;cellular component organization at cellular level;cellular component organization or biogenesis;cellular component organization or biogenesis at cellular level;cellular macromolecule metabolic process;cellular metabolic process;c…	cell cortex;cell part;cell projection part;cellular bud;cellular bud neck;cellular bud tip;cytoplasm;cytoplasmic part;incipient cellular bud site;intracellular membrane-bounded organelle;intracellular organelle;intracellular part;mating projection tip;membrane-bounded organelle;nucleus;organelle;site of polarized growth	2194100000	1154100000	1040000000	0	0.91212	1.43284	0	0	0.91106	2.11238	0	0	0.972411	2.43037	0	0	0.95686	TRUE	P53894	P53894	Serine/threonine-protein kinase CBK1	2702	XIV	332597	334867	0.715959	-2.20881	0.00175082	4.90115	0.00350572
ELP3	YPL086C	-1.4805	-0.252243	0.322168	0.425649	2N_1N;3N_1N;4N_1N	biological regulation;biosynthetic process;cellular biosynthetic process;cellular component organization;cellular component organization at cellular level;cellular component organization or biogenesis;cellular component organization or biogenesis at cellular level;cellular macromolecule biosynthetic process;cellular macromolecule metabolic process;cellular metabolic process;cellular nitrogen comp…	cell part;cytoplasm;Elongator holoenzyme complex;intracellular membrane-bounded organelle;intracellular organelle;intracellular organelle part;intracellular part;macromolecular complex;membrane-bounded organelle;nuclear part;nucleoplasm;nucleus;organelle;organelle part;protein complex	5536600000	3314500000	2222100000	2.85094	0.00158294	1.49869	11.5056	1.83757	0.00497547	1.93501	5.10538	4.36826	0	2.40194	37.1707	9.05677	0.0697159	FALSE	Q02908	Q02908	Elongator complex protein 3	2901	XVI	384773	386446	0.723443	-2.26807	0.000123301	6.41351	0.000389999
KAP104	YBR017C	-1.49384	-0.551893	0.178762	0.351736	2N_1N;3N_1N;4N_1N	cell cycle process;cellular process;establishment of localization;establishment of localization in cell;establishment of protein localization;establishment of RNA localization;exit from mitosis;intracellular protein transport;intracellular transport;mRNA transport;mRNA-binding (hnRNP) protein import into nucleus;nuclear import;nuclear transport;nucleic acid transport;nucleobase-containing compoun…	cell part;cellular bud neck;cellular bud tip;cytoplasmic part;cytosol;intracellular organelle part;intracellular part;macromolecular complex;membrane part;nuclear part;nuclear pore;organelle part;pore complex;protein complex;site of polarized growth	5237400000	3002200000	2235200000	3.68691	0.000925373	1.3694	12.9418	4.48798	0	2.16514	20.6463	4.54564	0	2.38524	21.3485	12.7205	0.187953	TRUE	P38217	P38217	Importin subunit beta-2	1472	II	270947	273703	0.795145	-2.54715	2.8655e-06	9.37394	2.37047e-05
SKI6	YGR195W	-1.37811	-0.750707	0.371962	0.476344		catabolic process;cellular catabolic process;cellular macromolecule catabolic process;cellular macromolecule metabolic process;cellular metabolic process;cellular nitrogen compound metabolic process;cellular process;cleavage involved in rRNA processing;CUT catabolic process;CUT metabolic process;exonucleolytic nuclear-transcribed mRNA catabolic process involved in deadenylation-dependent decay;ex…	cell part;cytoplasmic exosome (RNase complex);cytoplasmic part;exosome (RNase complex);intracellular non-membrane-bounded organelle;intracellular organelle;intracellular organelle part;intracellular part;macromolecular complex;non-membrane-bounded organelle;nuclear exosome (RNase complex);nuclear part;nucleolus;organelle;organelle part;protein complex	851720000	455270000	396450000	0	0.889022	0.96292	0	0	0.886855	2.14831	0	0	0.862856	2.34885	0	0	0.907512	FALSE	P46948	P46948	Exosome complex component SKI6	2210	VII	888882	889622	NA	NA	NA	NA	NA
ADH5	YBR145W	-0.0788545	1.66413	1.81202	1.75841		alcohol biosynthetic process;alcohol metabolic process;amine catabolic process;amine metabolic process;amino acid catabolic process to alcohol via Ehrlich pathway;amino acid catabolic process via Ehrlich pathway;biosynthetic process;carboxylic acid catabolic process;carboxylic acid metabolic process;catabolic process;cellular amine metabolic process;cellular amino acid catabolic process;cellular …		1613900000	1242800000	371160000	0	0.971018	2.0785	0	0	0.995888	2.28911	0	0	0.880342	2.33166	0	0	0.924209	FALSE	P38113	P38113	Alcohol dehydrogenase 5	1422	II	533762	534817	NA	NA	NA	NA	NA
ERG5	YMR015C	-1.96828	-0.704997	-0.121985	-0.242503	2N_1N;3N_1N;4N_1N	alcohol biosynthetic process;alcohol metabolic process;biosynthetic process;cellular alcohol biosynthetic process;cellular alcohol metabolic process;cellular biosynthetic process;cellular metabolic process;cellular process;ergosterol biosynthetic process;ergosterol metabolic process;lipid biosynthetic process;lipid metabolic process;metabolic process;phytosteroid biosynthetic process;phytosteroid…		16692000000	9283700000	7407900000	3.52193	0.000708571	1.63067	11.7448	4.47357	0	2.27034	20.4744	4.25752	0	2.323	18.0597	12.253	0.168695	FALSE	P54781	P54781	Cytochrome P450 61	2760	XIII	300869	302485	0.760866	-2.84622	6.8803e-05	6.50173	0.000244601
GND1	YHR183W	-1.53085	-0.660515	-0.280386	0.22238	2N_1N;3N_1N;4N_1N	alcohol metabolic process;aldonic acid metabolic process;carbohydrate metabolic process;carboxylic acid metabolic process;cellular carbohydrate metabolic process;cellular ketone metabolic process;cellular metabolic process;cellular process;cellular response to chemical stimulus;cellular response to oxidative stress;cellular response to stimulus;cellular response to stress;D-gluconate metabolic pr…	cell part;cytoplasm;intracellular part	698250000000	358960000000	339290000000	3.73785	0.00104202	1.27632	13.3344	4.30856	0	1.72016	18.6036	4.79256	0	2.30796	24.6314	12.839	0.194836	TRUE	P38720	P38720	6-phosphogluconate dehydrogenase. decarboxylating 1	1591	VIII	470960	472429	0.73677	-2.58594	2.73707e-07	12.0834	5.30459e-06
NOC4	YPR144C	-1.15014	-1.07264	0.397118	0.575279	3N_1N;4N_1N	cellular component biogenesis;cellular component biogenesis at cellular level;cellular component organization or biogenesis;cellular component organization or biogenesis at cellular level;cellular macromolecule metabolic process;cellular metabolic process;cellular nitrogen compound metabolic process;cellular process;cleavage involved in rRNA processing;endonucleolytic cleavage in 5'-ETS of tricis…	cell part;cytoplasmic part;cytosol;intracellular membrane-bounded organelle;intracellular non-membrane-bounded organelle;intracellular organelle;intracellular organelle part;intracellular part;macromolecular complex;membrane-bounded organelle;Noc complex;Noc4p-Nop14p complex;non-membrane-bounded organelle;nuclear part;nucleolar part;nucleolus;nucleus;organelle;organelle part;preribosome;preriboso…	1490100000	913820000	576250000	0.727766	0.130956	0.413011	1.97342	1.95183	0.00410037	1.94549	9.38108	2.84048	0.000106548	2.30051	11.4119	5.52007	0.0436124	FALSE	Q06512	Q06512	Nucleolar complex protein 4	3312	XVI	819765	821423	0.82903	-2.54178	3.87282e-05	9.13456	0.000154973
PEP3	YLR148W	-1.31517	NaN	0.167863	0.462058		biological regulation;cellular component organization;cellular component organization at cellular level;cellular component organization or biogenesis;cellular component organization or biogenesis at cellular level;cellular membrane fusion;cellular membrane organization;cellular process;endosome transport;establishment of localization;establishment of localization in cell;establishment of protein …	cell part;CORVET complex;cytoplasmic part;endosomal part;extrinsic to membrane;extrinsic to organelle membrane;extrinsic to vacuolar membrane;fungal-type vacuole membrane;HOPS complex;intracellular organelle part;intracellular part;macromolecular complex;membrane;membrane part;organelle membrane;organelle part;protein complex;vacuolar membrane;vacuolar part	1591000000	1052400000	538530000	0	0.950226	NaN	0	0	0.925076	1.90482	0	0	1	2.27162	0	0	1	FALSE	P27801	P27801	Vacuolar membrane protein PEP3	813	XII	434641	437397	NA	NA	NA	NA	NA
TYR1	YBR166C	-1.46922	-0.303769	0.828874	0.496446	2N_1N;3N_1N;4N_1N	amine biosynthetic process;amine metabolic process;aromatic amino acid family biosynthetic process;aromatic amino acid family biosynthetic process. prephenate pathway;aromatic amino acid family metabolic process;aromatic compound biosynthetic process;biosynthetic process;carboxylic acid biosynthetic process;carboxylic acid metabolic process;cellular amine metabolic process;cellular amino acid bio…		7017900000	4317600000	2700300000	1.60519	0.0142218	1.09164	3.50337	3.0516	0.000655172	2.37535	8.8813	3.50133	0.000174863	2.26608	11.603	8.15812	0.0578788	FALSE	P20049	P20049	Prephenate dehydrogenase [NADP(+)]	528	II	569842	571200	0.808193	-2.34117	6.29574e-05	6.57202	0.000227263
RTG2	YGL252C	-1.48075	-0.78868	0.144248	0.256057	2N_1N;3N_1N;4N_1N	biological regulation;biosynthetic process;cell communication;cellular biosynthetic process;cellular component organization;cellular component organization at cellular level;cellular component organization or biogenesis;cellular component organization or biogenesis at cellular level;cellular macromolecule biosynthetic process;cellular macromolecule metabolic process;cellular metabolic process;cel…	cell part;chromatin;chromosomal part;cytoplasm;histone acetyltransferase complex;intracellular organelle part;intracellular part;macromolecular complex;nuclear part;nucleoplasm part;organelle part;protein complex;SAGA-type complex;SLIK (SAGA-like) complex;transcriptionally active chromatin	15474000000	8171100000	7302600000	3.46658	0.000632653	1.05769	11.3674	5.79729	0	2.03757	44.0036	5.54042	0	2.26387	37.9438	14.8043	0.306632	TRUE	P32608	P32608	Retrograde regulation protein 2	1026	VII	25718	27484	0.777149	-2.56848	3.43903e-07	11.7934	6.1313e-06
MRPL7	YDR237W	-1.57855	-0.945076	-0.164561	0.195769	2N_1N;3N_1N;4N_1N	biosynthetic process;cellular biosynthetic process;cellular component organization;cellular component organization at cellular level;cellular component organization or biogenesis;cellular component organization or biogenesis at cellular level;cellular macromolecule biosynthetic process;cellular macromolecule metabolic process;cellular metabolic process;cellular process;cellular protein metabolic …	cell part;cytoplasmic part;intracellular organelle part;intracellular part;large ribosomal subunit;macromolecular complex;mitochondrial large ribosomal subunit;mitochondrial part;organellar large ribosomal subunit;organelle part;ribonucleoprotein complex	3347900000	1968000000	1379800000	1.92776	0.00825584	1.14775	4.38705	3.74262	0	1.80128	13.3718	4.3582	0	2.23795	19.1481	10.0286	0.0897903	TRUE	P36519	P36519	54S ribosomal protein L7. mitochondrial	1360	IV	936615	937493	0.73674	-2.55682	1.92796e-06	9.79126	1.80948e-05
ARO1	YDR127W	-1.44589	-0.866478	-0.0916864	0.256687	2N_1N;3N_1N;4N_1N	amine biosynthetic process;amine metabolic process;aromatic amino acid family biosynthetic process;aromatic amino acid family metabolic process;aromatic compound biosynthetic process;biosynthetic process;carboxylic acid biosynthetic process;carboxylic acid metabolic process;cellular amine metabolic process;cellular amino acid biosynthetic process;cellular amino acid metabolic process;cellular aro…	cell part;cytoplasm;intracellular part	259410000000	138640000000	120760000000	4.25721	0	0.917456	18.0565	6.70265	0	1.73867	74.1427	6.51841	0	2.22453	66.6774	17.4783	0.377206	TRUE	P08566	P08566	Pentafunctional AROM polypeptide;3-dehydroquinate synthase;3-phosphoshikimate 1-carboxyvinyltransferase;Shikimate kinase;3-dehydroquinate dehydratase;Shikimate dehydrogenase	246	IV	704484	709250	0.749481	-2.57408	8.0411e-10	22.1079	2.07541e-07
GNT1	YOR320C	-1.59527	-0.952644	0.141659	0.134791	3N_1N	carbohydrate metabolic process;cellular carbohydrate metabolic process;cellular macromolecule metabolic process;cellular metabolic process;cellular process;cellular protein metabolic process;glycosylation;macromolecule glycosylation;macromolecule metabolic process;macromolecule modification;metabolic process;primary metabolic process;protein glycosylation;protein metabolic process;protein modific…	cell part;cytoplasmic part;Golgi apparatus part;Golgi cisterna;Golgi medial cisterna;Golgi membrane;integral to membrane;intracellular organelle part;intracellular part;intrinsic to membrane;membrane;membrane part;organelle membrane;organelle part;organelle subcompartment;vacuolar membrane;vacuolar part	719810000	340280000	379540000	0.690276	0.145988	0.978142	1.85949	1.91808	0.0041913	2.16641	5.45938	0	0.902531	2.22445	0	2.60835	0.139477	FALSE	Q12096	Q12096	Glucose N-acetyltransferase 1	3578	XV	913619	915094	NA	NA	NA	NA	NA
FKS1	YLR342W	-1.58237	-0.855638	0.140208	0.141031	2N_1N;3N_1N;4N_1N	1.3-beta-D-glucan biosynthetic process;1.3-beta-D-glucan metabolic process;beta-glucan biosynthetic process;beta-glucan metabolic process;biological regulation;biosynthetic process;carbohydrate biosynthetic process;carbohydrate metabolic process;cell wall organization;cell wall organization or biogenesis;cellular biosynthetic process;cellular carbohydrate biosynthetic process;cellular carbohydrat…	1.3-beta-D-glucan synthase complex;actin cortical patch;cell cortex part;cell part;cellular bud neck;cellular bud tip;cytoplasmic part;cytoskeletal part;integral to membrane;intracellular membrane-bounded organelle;intracellular organelle;intracellular organelle part;intracellular part;intrinsic to membrane;macromolecular complex;membrane;membrane part;membrane-bounded organelle;mitochondrion;org…	282210000000	165430000000	116770000000	4.17275	0	1.0883	17.1906	6.29336	0	2.10265	58.5688	6.47216	0	2.20212	64.9241	16.9383	0.362809	TRUE	P38631	P38631	1.3-beta-glucan synthase component FKS1	1565	XII	809997	815627	0.762071	-2.5994	1.54485e-06	10.0312	1.53948e-05
DPM1	YPR183W	-1.54418	-0.72467	-0.0725193	0.106085	2N_1N;3N_1N;4N_1N	biosynthetic process;carbohydrate metabolic process;cellular biosynthetic process;cellular carbohydrate metabolic process;cellular lipid metabolic process;cellular macromolecule metabolic process;cellular metabolic process;cellular process;cellular protein metabolic process;glycerolipid biosynthetic process;glycerolipid metabolic process;glycerophospholipid biosynthetic process;glycerophospholipi…	cell part;cytoplasmic part;endoplasmic reticulum;endoplasmic reticulum membrane;endoplasmic reticulum part;integral to membrane;intracellular membrane-bounded organelle;intracellular organelle;intracellular organelle part;intracellular part;intrinsic to membrane;membrane;membrane part;membrane-bounded organelle;nuclear outer membrane-endoplasmic reticulum membrane network;organelle;organelle memb…	71416000000	37159000000	34257000000	3.52671	0.000716763	1.20547	11.7779	4.38537	0	1.9147	19.4526	4.61687	0	2.202	22.2483	12.5289	0.178142	TRUE	P14020	P14020	Dolichol-phosphate mannosyltransferase	391	XVI	900755	901558	0.731523	-2.56119	8.55621e-07	10.6953	1.04662e-05
SEH1	YGL100W	-1.42592	-0.306213	0.0504303	0.227312	2N_1N;3N_1N;4N_1N	establishment of localization;establishment of localization in cell;establishment of protein localization;establishment of RNA localization;intracellular transport;mRNA transport;nuclear transport;nucleic acid transport;nucleobase-containing compound transport;nucleocytoplasmic transport;protein transport;RNA transport;transport	cell part;cytoplasmic part;fungal-type vacuole membrane;intracellular organelle part;intracellular part;macromolecular complex;membrane;membrane part;nuclear part;nuclear pore;Nup107-160 complex;organelle membrane;organelle part;plasma membrane;pore complex;protein complex;Seh1-associated complex;vacuolar membrane;vacuolar part	7917100000	4756100000	3160900000	2.83181	0.00206005	1.44707	11.3349	3.1042	0.000682635	1.91311	14.0148	3.15561	0.00013278	2.20163	14.5856	9.09162	0.0703039	FALSE	P53011	P53011	Nucleoporin SEH1	2443	VII	313234	314283	0.664073	-2.13166	7.27418e-05	6.87412	0.00025509
OST2	YOR103C	-0.861231	-0.599407	NaN	0.840881		carbohydrate metabolic process;cellular carbohydrate metabolic process;cellular macromolecule metabolic process;cellular metabolic process;cellular process;cellular protein metabolic process;glycosylation;macromolecule glycosylation;macromolecule metabolic process;macromolecule modification;metabolic process;primary metabolic process;protein glycosylation;protein metabolic process;protein modific…	cell part;cytoplasmic part;endoplasmic reticulum part;integral to membrane;intracellular organelle part;intracellular part;intrinsic to membrane;macromolecular complex;membrane part;oligosaccharyltransferase complex;organelle part;protein complex	6208700000	4190000000	2018700000	0	0.891059	0.597341	0	0	0.885693	NaN	0	0	0.868577	2.19651	0	0	0.914877	FALSE	P46964	P46964	Dolichyl-diphosphooligosaccharide--protein glycosyltransferase subunit OST2	2218	XV	516449	516841	NA	NA	NA	NA	NA
PRR1	YKL116C	-1.75077	NaN	0.473479	-0.068139		biological regulation;cellular process;cellular response to chemical stimulus;cellular response to organic substance;cellular response to pheromone;cellular response to stimulus;negative regulation of biological process;negative regulation of biosynthetic process;negative regulation of cellular biosynthetic process;negative regulation of cellular macromolecule biosynthetic process;negative regula…	cell part;cytoplasm;intracellular part	682750000	381140000	301610000	0	0.952229	NaN	0	0	0.941904	2.62248	0	0	1	2.17702	0	0	1	FALSE	P28708	P28708	Serine/threonine-protein kinase PRR1	837	XI	221344	222900	NA	NA	NA	NA	NA
KTI12	YKL110C	-0.862719	-0.162091	0.968017	0.715648	2N_1N;3N_1N;4N_1N	biological regulation;biosynthetic process;cell growth;cellular biosynthetic process;cellular macromolecule biosynthetic process;cellular macromolecule metabolic process;cellular metabolic process;cellular nitrogen compound metabolic process;cellular process;growth;macromolecule biosynthetic process;macromolecule metabolic process;macromolecule modification;metabolic process;ncRNA metabolic proce…	cell part;cytoplasm;intracellular membrane-bounded organelle;intracellular organelle;intracellular part;membrane-bounded organelle;nucleus;organelle	6859600000	4739300000	2120300000	1.15951	0.0394437	1.32904	2.46575	2.03342	0.00352672	2.39166	4.70713	1.81681	0.00360638	2.15995	4.06807	5.00974	0.0453203	FALSE	P34253	P34253	Protein KTI12	1212	XI	228939	229880	0.754248	-1.92264	0.0008715	4.67698	0.0019176
ECM31	YBR176W	-1.32869	-0.0385127	0.0756068	0.336076	2N_1N;3N_1N;4N_1N	amine biosynthetic process;amine metabolic process;biosynthetic process;carboxylic acid biosynthetic process;carboxylic acid metabolic process;cellular amine metabolic process;cellular amino acid biosynthetic process;cellular amino acid metabolic process;cellular biosynthetic process;cellular ketone metabolic process;cellular metabolic process;cellular modified amino acid biosynthetic process;cel…	cell part;cytoplasmic part;intracellular membrane-bounded organelle;intracellular organelle;intracellular part;membrane-bounded organelle;mitochondrion;organelle	2670900000	1602000000	1068800000	2.38041	0.00357738	1.62569	15.447	2.80552	0.00142243	1.73739	11.1041	3.95445	0	2.15486	27.0351	9.14038	0.0709708	FALSE	P38122	P38122	3-methyl-2-oxobutanoate hydroxymethyltransferase	1427	II	583720	584658	0.635674	-2.02404	0.000432824	5.74225	0.00107209
UBX2	YML013W	-1.64834	-0.74353	0.152285	0.0114801		catabolic process;cellular catabolic process;cellular component organization;cellular component organization at cellular level;cellular component organization or biogenesis;cellular component organization or biogenesis at cellular level;cellular macromolecule catabolic process;cellular macromolecule metabolic process;cellular metabolic process;cellular process;ER-associated protein catabolic proc…	cell part;cytoplasmic part;cytoplasmic ubiquitin ligase complex;Doa10p ubiquitin ligase complex;endoplasmic reticulum part;ER ubiquitin ligase complex;Hrd1p ubiquitin ligase complex;Hrd1p ubiquitin ligase ERAD-L complex;integral to endoplasmic reticulum membrane;integral to membrane;integral to organelle membrane;integral to plasma membrane;intracellular organelle part;intracellular part;intrinsi…	2231200000	1257800000	973350000	0	1	1.24032	0	0	0.89268	1.8564	0	0	0.922562	2.15421	0	0	0.90638	TRUE	Q04228	Q04228	UBX domain-containing protein 2	3080	XIII	244149	245903	NA	NA	NA	NA	NA
RPN9	YDR427W	-1.4816	-0.896121	0.0691491	0.187084	2N_1N;3N_1N;4N_1N	catabolic process;cellular catabolic process;cellular component assembly;cellular component assembly at cellular level;cellular component organization;cellular component organization at cellular level;cellular component organization or biogenesis;cellular component organization or biogenesis at cellular level;cellular macromolecular complex assembly;cellular macromolecular complex subunit organiz…	cell part;cytoplasmic part;cytosol;cytosolic part;cytosolic proteasome complex;intracellular membrane-bounded organelle;intracellular organelle;intracellular part;macromolecular complex;membrane-bounded organelle;nucleus;organelle;proteasome complex;proteasome regulatory particle. lid subcomplex;proteasome storage granule;protein complex	40805000000	25554000000	15251000000	2.72471	0.00204132	0.853559	7.2871	5.42169	0	1.95322	35.4311	5.64682	0	2.15286	40.3459	13.7932	0.25283	TRUE	Q04062	Q04062	26S proteasome regulatory subunit RPN9	3053	IV	1322205	1323386	0.755825	-2.5864	3.47873e-07	11.779	6.1313e-06
ODC2	YOR222W	-1.27593	-0.361101	-0.050184	0.394803	2N_1N;3N_1N;4N_1N	carboxylic acid transport;dicarboxylic acid transport;establishment of localization;establishment of localization in cell;intracellular transport;mitochondrial transport;organic acid transport;organic substance transport;transport	cell part;cytoplasmic part;integral to membrane;intracellular organelle part;intracellular part;intrinsic to membrane;membrane;membrane part;mitochondrial inner membrane;mitochondrial membrane;mitochondrial part;organelle inner membrane;organelle membrane;organelle part	18581000000	10595000000	7986200000	3.75798	0.00105983	1.18867	13.4927	4.06231	0	1.53689	16.1194	4.37839	0	2.15123	19.3739	12.1987	0.165756	TRUE	Q99297	Q99297	Mitochondrial 2-oxodicarboxylate carrier 2	3857	XV	758330	759253	0.680191	-2.1765	4.00948e-07	11.6019	6.50847e-06
KAP120	YPL125W	-1.26852	-0.53106	0.319497	0.349905		establishment of localization;establishment of localization in cell;establishment of protein localization;intracellular protein transport;intracellular transport;nuclear import;nuclear transport;nucleocytoplasmic transport;protein import;protein import into nucleus;protein targeting;protein transport;transcription factor import into nucleus;transport	cell part;cytoplasm;intracellular membrane-bounded organelle;intracellular organelle;intracellular part;membrane-bounded organelle;nucleus;organelle	1196500000	623100000	573370000	0	0.919539	1.05712	0	0	0.918319	1.98625	0	0	0.904957	2.14151	0	0	0.979041	TRUE	Q02932	Q02932	Importin beta-like protein KAP120	2903	XVI	313388	316486	NA	NA	NA	NA	NA
POS5	YPL188W	-1.18337	-0.480025	0.229068	0.573228	2N_1N;3N_1N;4N_1N	biosynthetic process;cellular biosynthetic process;cellular metabolic process;cellular nitrogen compound biosynthetic process;cellular nitrogen compound metabolic process;cellular process;cellular response to chemical stimulus;cellular response to oxidative stress;cellular response to stimulus;cellular response to stress;coenzyme biosynthetic process;coenzyme metabolic process;cofactor biosynthet…	cell part;cytoplasmic part;intracellular organelle lumen;intracellular organelle part;intracellular part;membrane-enclosed lumen;mitochondrial matrix;mitochondrial part;organelle lumen;organelle part	5536200000	3170800000	2365400000	2.47005	0.00319094	1.05124	6.22652	5.12817	0	1.77215	29.907	3.89985	0	2.13058	14.661	11.4981	0.135692	TRUE	Q06892	Q06892	NADH kinase POS5. mitochondrial	3363	XVI	191406	192650	0.711266	-2.1824	8.01119e-07	10.7715	9.91626e-06
ARC35	YNR035C	-1.55576	-0.914135	-0.145229	0.122231	2N_1N;3N_1N;4N_1N	actin cytoskeleton organization;actin filament organization;actin filament-based process;actin nucleation;Arp2/3 complex-mediated actin nucleation;biological regulation;cellular component organization;cellular component organization at cellular level;cellular component organization or biogenesis;cellular component organization or biogenesis at cellular level;cellular localization;cellular membran…	actin cortical patch;Arp2/3 protein complex;cell cortex part;cell part;cytoplasmic part;cytoskeletal part;cytosol;intracellular organelle part;intracellular part;macromolecular complex;organelle part;protein complex	20754000000	10742000000	10012000000	2.25437	0.00466754	1.00453	5.43346	4.19145	0	1.7953	17.3788	4.54862	0	2.12773	21.3854	10.9944	0.117498	TRUE	P53731	P53731	Actin-related protein 2/3 complex subunit 2	2648	XIV	693019	694047	0.717396	-2.54246	3.7496e-07	11.6852	6.40908e-06
CHC1	YGL206C	-1.52248	-0.847418	-0.228909	0.103249	2N_1N;3N_1N;4N_1N	cellular component organization;cellular component organization or biogenesis;cellular membrane organization;cellular process;endocytosis;establishment of localization;establishment of localization in cell;establishment of protein localization;intracellular protein transport;intracellular transport;membrane invagination;membrane organization;protein transport;transport;vesicle-mediated transport	cell part;clathrin coat;clathrin coat of coated pit;clathrin coat of trans-Golgi network vesicle;clathrin vesicle coat;cytoplasmic part;cytoplasmic vesicle part;Golgi apparatus part;intracellular organelle part;intracellular part;macromolecular complex;membrane coat;membrane part;organelle part;plasma membrane part;protein complex;vesicle coat	334900000000	175490000000	159410000000	3.44794	0.00062	0.957652	11.243	5.01908	0	1.69303	28.0797	5.34296	0	2.11863	33.8569	13.81	0.254182	TRUE	P22137	P22137	Clathrin heavy chain	591	VII	102543	107504	0.709126	-2.57786	1.00361e-08	17.0701	7.84941e-07
PBY1	YBR094W	-1.22908	-0.478519	0.0952578	0.359894	2N_1N;3N_1N;4N_1N	cellular macromolecule metabolic process;cellular metabolic process;cellular process;cellular protein metabolic process;macromolecule metabolic process;macromolecule modification;metabolic process;primary metabolic process;protein metabolic process;protein modification process	cell part;cytoplasmic mRNA processing body;cytoplasmic part;intracellular non-membrane-bounded organelle;intracellular organelle;intracellular part;macromolecular complex;non-membrane-bounded organelle;organelle;ribonucleoprotein complex;RNA granule	10578000000	6014900000	4563300000	3.14461	0.00149833	1.05317	9.38976	4.22859	0	1.75153	17.7584	4.63503	0	2.1141	22.4838	12.0082	0.156526	TRUE	P38254	P38254	Probable tubulin--tyrosine ligase PBY1	1492	II	432036	434297	0.704068	-2.22721	1.58895e-07	12.7998	4.06048e-06
CPR8	YNR028W	-1.39652	NaN	NaN	0.205729		cellular macromolecule metabolic process;cellular metabolic process;cellular process;cellular protein metabolic process;macromolecule metabolic process;metabolic process;primary metabolic process;protein folding;protein metabolic process		1177200000	589750000	587440000	0	0.913044	NaN	0	0	0.860167	NaN	0	0	0.9685	2.09664	0	0	0.971936	FALSE	P53728	P53728	Peptidyl-prolyl cis-trans isomerase CYP8	2645	XIV	676177	677103	NA	NA	NA	NA	NA
NRD1	YNL251C	-1.50121	-0.158803	-0.0699094	0.139109	2N_1N;3N_1N;4N_1N	antisense RNA metabolic process;antisense RNA transcript catabolic process;biosynthetic process;catabolic process;cellular biosynthetic process;cellular catabolic process;cellular macromolecule catabolic process;cellular macromolecule metabolic process;cellular metabolic process;cellular nitrogen compound metabolic process;cellular process;CUT catabolic process;CUT metabolic process;macromolecule…	cell part;intracellular membrane-bounded organelle;intracellular organelle;intracellular part;macromolecular complex;membrane-bounded organelle;Nrd1 complex;nucleus;organelle;protein complex	10047000000	5567500000	4479500000	2.20154	0.00475758	1.56806	5.25233	2.47866	0.00177132	1.7633	6.26006	2.72222	0.000211399	2.09407	7.27597	7.40241	0.0504897	FALSE	P53617	P53617	Protein NRD1	2627	XIV	172588	174315	0.647745	-2.13347	0.000253017	5.52433	0.000678831
KTR1	YOR099W	-1.82455	-1.106	-0.391263	-0.178164	2N_1N;3N_1N;4N_1N	carbohydrate metabolic process;cellular carbohydrate metabolic process;cellular macromolecule metabolic process;cellular metabolic process;cellular process;cellular protein metabolic process;glycosylation;macromolecule glycosylation;macromolecule metabolic process;macromolecule modification;metabolic process;primary metabolic process;protein glycosylation;protein metabolic process;protein modific…	cell part;cytoplasmic part;Golgi apparatus;Golgi apparatus part;Golgi membrane;integral to membrane;intracellular membrane-bounded organelle;intracellular organelle;intracellular organelle part;intracellular part;intrinsic to membrane;membrane;membrane part;membrane-bounded organelle;organelle;organelle membrane;organelle part	19711000000	10552000000	9159100000	3.21883	0.00124088	1.09223	9.8147	4.842	0	1.81168	25.3463	4.86126	0	2.09035	25.6304	12.9221	0.200574	TRUE	P27810	P27810	Alpha-1.2 mannosyltransferase KTR1	815	XV	511825	513006	0.69905	-2.76109	5.56801e-07	11.2013	7.72637e-06
RKM1	YPL208W	-1.24165	-0.65664	0.100099	0.336927	3N_1N;4N_1N	cellular macromolecule metabolic process;cellular metabolic process;cellular process;cellular protein metabolic process;macromolecule metabolic process;macromolecule methylation;macromolecule modification;metabolic process;methylation;one-carbon metabolic process;peptidyl-amino acid modification;peptidyl-lysine dimethylation;peptidyl-lysine methylation;peptidyl-lysine modification;peptidyl-lysine…	cell part;cytoplasm;intracellular membrane-bounded organelle;intracellular organelle;intracellular part;membrane-bounded organelle;nucleus;organelle	1692100000	1005300000	686770000	0.848567	0.0898316	0.920528	2.36522	1.97054	0.0038635	1.80872	5.70114	2.25084	0.000528	2.08576	7.15935	5.06995	0.0450309	TRUE	Q08961	Q08961	Ribosomal lysine N-methyltransferase 1	3517	XVI	157842	159593	0.700295	-2.25185	3.65284e-05	8.2004	0.000147774
CHO2	YGR157W	-1.55417	-0.630475	-0.118706	0.0545425	2N_1N;3N_1N;4N_1N	alcohol metabolic process;amine metabolic process;biosynthetic process;cellular amine metabolic process;cellular biogenic amine metabolic process;cellular biosynthetic process;cellular lipid metabolic process;cellular metabolic process;cellular nitrogen compound metabolic process;cellular process;ethanolamine-containing compound metabolic process;glycerolipid biosynthetic process;glycerolipid met…	cell part;integral to membrane;intrinsic to membrane;membrane part	32309000000	17239000000	15070000000	4.00592	0	1.28851	15.5979	5.86509	0	1.81353	45.7577	6.68092	0	2.08063	73.2205	16.5519	0.352059	TRUE	P05374	P05374	Phosphatidylethanolamine N-methyltransferase	128	VII	802440	805049	0.676691	-2.40496	4.65654e-06	8.88245	3.20494e-05
TRM732	YMR259C	-1.30222	-0.796258	0.381223	0.251252	2N_1N;3N_1N;4N_1N	cellular macromolecule metabolic process;cellular metabolic process;cellular nitrogen compound metabolic process;cellular process;macromolecule metabolic process;macromolecule methylation;macromolecule modification;metabolic process;methylation;ncRNA metabolic process;ncRNA processing;nitrogen compound metabolic process;nucleic acid metabolic process;nucleobase-containing compound metabolic proce…	cell part;cytoplasm;intracellular part	4020900000	2261800000	1759100000	3.70953	0.000992	0.855345	22.3853	2.92283	0.000871595	2.21772	12.1698	2.77029	0.000102236	2.07828	10.8021	9.40266	0.0759246	FALSE	Q03496	Q03496	tRNA (cytidine(32)-2-O)-methyltransferase non-catalytic subunit TRM732	2970	XIII	784621	788883	0.740384	-2.32108	0.000146077	6.27017	0.000435868
PAN6	YIL145C	-1.32823	-0.502807	0.241121	0.397831	2N_1N;3N_1N;4N_1N	amine biosynthetic process;amine metabolic process;biosynthetic process;carboxylic acid biosynthetic process;carboxylic acid metabolic process;cellular amine metabolic process;cellular amino acid biosynthetic process;cellular amino acid metabolic process;cellular biosynthetic process;cellular ketone metabolic process;cellular metabolic process;cellular modified amino acid biosynthetic process;cel…	cell part;cytoplasm;intracellular membrane-bounded organelle;intracellular organelle;intracellular part;membrane-bounded organelle;nucleus;organelle	10986000000	5878900000	5107200000	1.18449	0.0368406	0.941581	2.51953	2.22036	0.00308562	1.82968	5.3163	2.41864	0.000374126	2.07534	6.02928	5.82349	0.0437452	TRUE	P40459	P40459	Pantoate--beta-alanine ligase	1975	IX	76354	77283	0.711412	-2.22614	1.4991e-05	7.78172	7.59246e-05
RPP0	YLR340W	-1.33233	-0.429655	0.39863	0.2388	2N_1N;3N_1N;4N_1N	biosynthetic process;cellular biosynthetic process;cellular component assembly;cellular component assembly at cellular level;cellular component organization;cellular component organization at cellular level;cellular component organization or biogenesis;cellular component organization or biogenesis at cellular level;cellular macromolecular complex assembly;cellular macromolecular complex subunit o…	cell part;cytoplasm;cytosolic large ribosomal subunit;intracellular organelle part;intracellular part;large ribosomal subunit;macromolecular complex;organelle part;ribonucleoprotein complex	615810000000	330290000000	285520000000	4.85095	0	1.20546	25.4778	6.53486	0	2.1289	67.3123	6.32	0	2.06864	59.475	17.7058	0.380224	TRUE	P05317	P05317	60S acidic ribosomal protein P0	124	XII	805887	806825	0.712937	-2.23616	1.72632e-05	7.65622	8.46635e-05
MTR10	YOR160W	-1.30922	-0.528424	0.445944	0.257218		establishment of localization;establishment of localization in cell;establishment of protein localization;establishment of RNA localization;intracellular protein transport;intracellular transport;localization;macromolecule localization;mRNA-binding (hnRNP) protein import into nucleus;nuclear import;nuclear transport;nucleic acid transport;nucleobase-containing compound transport;nucleocytoplasmic…	cell part;cytoplasm;intracellular membrane-bounded organelle;intracellular organelle;intracellular part;membrane-bounded organelle;nucleus;organelle	1565100000	960030000	605080000	0	1	1.15517	0	0	0.997249	2.1534	0	0	0.914463	2.06083	0	0	0.993748	TRUE	Q99189	Q99189	mRNA transport regulator MTR10	3842	XV	633839	636757	NA	NA	NA	NA	NA
ALG11	YNL048W	-1.44825	-0.548217	0.207648	0.127761		carbohydrate metabolic process;cellular carbohydrate metabolic process;cellular lipid metabolic process;cellular macromolecule metabolic process;cellular metabolic process;cellular oligosaccharide metabolic process;cellular process;cellular protein metabolic process;glycosylation;lipid metabolic process;macromolecule glycosylation;macromolecule metabolic process;macromolecule modification;metabol…	cell part;cytoplasmic part;endoplasmic reticulum membrane;endoplasmic reticulum part;integral to membrane;intracellular organelle part;intracellular part;intrinsic to membrane;membrane;membrane part;organelle membrane;organelle part	4501300000	2478700000	2022600000	0	0.914888	1.26351	0	0	0.913471	2.05559	0	0	0.913237	2.05673	0	0	0.947676	TRUE	P53954	P53954	GDP-Man:Man(3)GlcNAc(2)-PP-Dol alpha-1.2-mannosyltransferase	2735	XIV	538173	539819	0.583869	-1.94219	0.00110006	4.96494	0.00235037
MVP1	YMR004W	-1.32021	-0.960874	0.0143977	0.202903		cellular process;endosome transport;establishment of localization;establishment of localization in cell;establishment of protein localization;establishment of protein localization to organelle;establishment of protein localization to vacuole;intracellular protein transport;intracellular transport;protein targeting;protein targeting to vacuole;protein transport;retrograde transport. endosome to Go…	cell part;cytoplasm;cytoplasmic part;endosome;intracellular membrane-bounded organelle;intracellular organelle;intracellular part;membrane;membrane-bounded organelle;nucleus;organelle	5294100000	3213800000	2080300000	0	0.882332	0.676994	0	0	0.871269	1.74895	0	0	0.876217	2.04796	0	0	0.95038	TRUE	P40959	P40959	Sorting nexin MVP1	2062	XIII	274017	275552	0.708046	-2.43242	2.81668e-05	8.49946	0.000120969
EMW1	YNL313C	-1.16437	-0.372401	0.484791	0.492235	2N_1N;3N_1N;4N_1N	cell wall organization;cell wall organization or biogenesis;cellular cell wall organization;cellular cell wall organization or biogenesis;cellular component organization;cellular component organization or biogenesis;cellular component organization or biogenesis at cellular level;cellular process;external encapsulating structure organization;fungal-type cell wall organization;fungal-type cell wall…	cell part;cytoplasm;intracellular membrane-bounded organelle;intracellular organelle;intracellular part;membrane-bounded organelle;nucleus;organelle	13264000000	7698700000	5565300000	2.3292	0.00357483	0.99322	5.69857	3.52397	0.00076652	1.91181	11.7589	3.40506	0.00016	2.0435	10.9616	9.25823	0.0739024	TRUE	P42842	P42842	Essential for maintenance of the cell wall protein 1	2116	XIV	45308	48022	0.70491	-2.02459	3.33038e-06	9.21947	2.55542e-05
TRZ1	YKR079C	-1.54326	0.101553	0.428263	0.208209	2N_1N;3N_1N;4N_1N	cellular macromolecule metabolic process;cellular metabolic process;cellular nitrogen compound metabolic process;cellular process;macromolecule metabolic process;metabolic process;ncRNA 3'-end processing;ncRNA metabolic process;ncRNA processing;nitrogen compound metabolic process;nucleic acid metabolic process;nucleic acid phosphodiester bond hydrolysis;nucleobase-containing compound metabolic pr…	cell part;cytoplasmic part;intracellular membrane-bounded organelle;intracellular organelle;intracellular part;membrane-bounded organelle;mitochondrion;nucleus;organelle	2956900000	1832300000	1124600000	3.40945	0.000571429	1.92647	17.7553	3.30671	0.000627027	2.46505	16.3983	1.70011	0.00510415	2.04177	4.54513	8.41627	0.0606396	FALSE	P36159	P36159	Ribonuclease Z	1347	XI	586789	589305	0.586989	-1.80809	0.0165506	2.93762	0.0248355
SEC11	YIR022W	-1.28325	-1.09958	0.0924137	0.263176		cellular macromolecule metabolic process;cellular metabolic process;cellular process;cellular protein metabolic process;establishment of localization;establishment of localization in cell;establishment of protein localization;establishment of protein localization in endoplasmic reticulum;establishment of protein localization to organelle;intracellular protein transport;intracellular transport;mac…	cell part;cytoplasmic part;endoplasmic reticulum;endoplasmic reticulum part;integral to membrane;intracellular membrane-bounded organelle;intracellular organelle;intracellular organelle part;intracellular part;intrinsic to membrane;macromolecular complex;membrane part;membrane-bounded organelle;organelle;organelle part;protein complex;signal peptidase complex	2551400000	993580000	1557800000	0	0.966525	0.500887	0	0	0.960957	1.7739	0	0	1	2.04082	0	0	0.985153	FALSE	P15367	P15367	Signal peptidase complex catalytic subunit SEC11	423	IX	398733	399236	NA	NA	NA	NA	NA
MRI1	YPR118W	-1.03374	-0.389135	0.216494	0.494339	2N_1N;3N_1N;4N_1N	amine biosynthetic process;amine metabolic process;amino acid salvage;aspartate family amino acid biosynthetic process;aspartate family amino acid metabolic process;biosynthetic process;carboxylic acid biosynthetic process;carboxylic acid metabolic process;cellular amine metabolic process;cellular amino acid biosynthetic process;cellular amino acid metabolic process;cellular biosynthetic process;…	cell part;cytoplasm;intracellular membrane-bounded organelle;intracellular organelle;intracellular part;membrane-bounded organelle;nucleus;organelle	24769000000	14412000000	10357000000	3.12814	0.00146405	1.06594	9.29781	6.05907	0	1.66662	51.1717	6.04779	0	2.03162	50.84	15.235	0.316853	TRUE	Q06489	Q06489	Methylthioribose-1-phosphate isomerase	3302	XVI	767752	768987	0.669555	-2.00364	2.84901e-07	12.0321	5.36737e-06
UTP9	YHR196W	-0.736169	-0.033208	0.437312	0.745507	2N_1N;3N_1N;4N_1N	biological regulation;biosynthetic process;cellular biosynthetic process;cellular macromolecule biosynthetic process;cellular macromolecule metabolic process;cellular metabolic process;cellular nitrogen compound metabolic process;cellular process;macromolecule biosynthetic process;macromolecule metabolic process;maturation of SSU-rRNA;maturation of SSU-rRNA from tricistronic rRNA transcript (SSU-…	cell part;chromatin;chromosomal part;heterochromatin;intracellular non-membrane-bounded organelle;intracellular organelle;intracellular organelle part;intracellular part;macromolecular complex;non-membrane-bounded organelle;nuclear part;nucleolar part;nucleolus;organelle;organelle part;preribosome;protein complex;rDNA heterochromatin;ribonucleoprotein complex;small-subunit processome;t-UTP complex	63242000000	34495000000	28747000000	2.13626	0.00581384	1.01972	5.03513	3.188	0.000743883	1.6665	9.63602	3.45093	0.000169312	2.02612	11.2629	8.77518	0.0647046	TRUE	P38882	P38882	U3 small nucleolar RNA-associated protein 9	1682	VIII	491931	493658	0.672514	-1.78896	1.12388e-06	10.3843	1.24495e-05
GCN1	YGL195W	-1.29479	-0.773633	0.20526	0.259368	2N_1N;3N_1N;4N_1N	biological regulation;posttranscriptional regulation of gene expression;regulation of biological process;regulation of biosynthetic process;regulation of cellular biosynthetic process;regulation of cellular macromolecule biosynthetic process;regulation of cellular metabolic process;regulation of cellular process;regulation of cellular protein metabolic process;regulation of gene expression;regula…	cell part;cytoplasmic part;cytosol;cytosolic part;cytosolic ribosome;intracellular non-membrane-bounded organelle;intracellular organelle;intracellular part;macromolecular complex;non-membrane-bounded organelle;organelle;ribonucleoprotein complex;ribosome	152110000000	83612000000	68500000000	2.48261	0.00301468	0.816272	6.27552	3.91148	0	1.8275	14.7609	4.02294	0	2.0212	15.7535	10.417	0.0983457	TRUE	P33892	P33892	Translational activator GCN1	1176	VII	131525	139543	0.707484	-2.3133	3.98229e-07	11.6104	6.50524e-06
IRA2	YOL081W	-1.56588	NaN	0.3241	-0.0496983		biological regulation;cellular process;cellular response to chemical stimulus;cellular response to cold;cellular response to hydrogen peroxide;cellular response to inorganic substance;cellular response to metal ion;cellular response to oxidative stress;cellular response to reactive oxygen species;cellular response to stimulus;cellular response to stress;negative regulation of biological process;n…	cell part;cytoplasmic part;endoplasmic reticulum membrane;endoplasmic reticulum part;intracellular membrane-bounded organelle;intracellular organelle;intracellular organelle part;intracellular part;membrane;membrane part;membrane-bounded organelle;mitochondrion;organelle;organelle membrane;organelle part	1512400000	751690000	760710000	0	0.961036	NaN	0	0	0.952236	2.28822	0	0	1	2.01058	0	0	1	FALSE	P19158	P19158	Inhibitory regulator protein IRA2	507	XV	171070	180309	NA	NA	NA	NA	NA
SEC28	YIL076W	-1.57034	-0.933645	-0.126764	0.0283018	2N_1N;3N_1N;4N_1N	cellular component organization;cellular component organization at cellular level;cellular component organization or biogenesis;cellular component organization or biogenesis at cellular level;cellular process;endosome transport;endosome transport via multivesicular body sorting pathway;ER to Golgi vesicle-mediated transport;establishment of localization;establishment of localization in cell;estab…	cell part;COPI vesicle coat;cytoplasmic part;cytoplasmic vesicle part;Golgi apparatus part;intracellular organelle part;intracellular part;macromolecular complex;membrane coat;membrane part;organelle part;protein complex;vesicle coat	29300000000	14885000000	14415000000	2.48519	0.00302455	0.914449	6.28562	3.57799	0.000807425	1.76365	12.1391	3.72954	0	2.00514	13.2695	9.79272	0.0853641	TRUE	P40509	P40509	Coatomer subunit epsilon	2009	IX	216658	217548	0.686462	-2.51807	3.91424e-07	11.6318	6.43482e-06
REP1		-1.61225	-0.15421	-0.351415	0.208751	2N_1N;3N_1N;4N_1N	2-micrometer plasmid partitioning;cellular localization;cellular macromolecule localization;cellular process;cellular protein localization;localization;macromolecule localization;plasmid maintenance;plasmid partitioning;protein localization	cell part;intracellular membrane-bounded organelle;intracellular organelle;intracellular part;membrane-bounded organelle;nucleus;organelle	3875700000	1979100000	1896700000	1.1939	0.0355285	1.81482	2.5399	1.05944	0.0298091	1.59746	2.25451	1.1126	0.0231866	2.00205	2.36595	3.36595	0.0827187	FALSE	P03871	P03871	Partitioning protein REP1	95				0.57888	-2.11509	0.0223405	2.69929	0.032485
PSE1	YMR308C	-1.08514	-0.618042	0.500492	0.388958	2N_1N;3N_1N;4N_1N	biological regulation;establishment of localization;establishment of localization in cell;establishment of protein localization;establishment of RNA localization;intracellular protein transport;intracellular transport;mRNA export from nucleus;mRNA transport;nuclear export;nuclear import;nuclear transport;nucleic acid transport;nucleobase-containing compound transport;nucleocytoplasmic transport;p…	cell part;cytoplasm;intracellular membrane-bounded organelle;intracellular organelle;intracellular part;membrane-bounded organelle;nucleus;organelle	21786000000	12990000000	8795900000	2.47485	0.0032065	0.870956	6.2452	4.14792	0	2.00183	16.9439	4.11825	0	1.99839	16.6536	10.741	0.107254	FALSE	P32337	P32337	Importin subunit beta-3	919	XIII	888952	892221	0.712605	-2.15395	5.18922e-06	8.77568	3.46709e-05
PDE2	YOR360C	-1.25838	NaN	0.345755	0.263725		biological regulation;cAMP-mediated signaling;cellular process;cellular response to stimulus;cyclic-nucleotide-mediated signaling;intracellular signal transduction;metabolic process;regulation of biological process;regulation of cellular process;response to stimulus;second-messenger-mediated signaling;signal transduction		1630400000	945000000	685410000	0	0.960361	NaN	0	0	0.945439	1.98611	0	0	1	1.98742	0	0	1	FALSE	P06776	P06776	3.5-cyclic-nucleotide phosphodiesterase 2	171	XV	1013241	1014821	NA	NA	NA	NA	NA
YPK2	YMR104C	-1.8875	-0.767282	0.117052	-0.128893	3N_1N;4N_1N	biological regulation;cell wall organization;cell wall organization or biogenesis;cellular component assembly;cellular component assembly at cellular level;cellular component organization;cellular component organization at cellular level;cellular component organization or biogenesis;cellular component organization or biogenesis at cellular level;cellular macromolecular complex assembly;cellular m…	cell part;cytoplasm;intracellular membrane-bounded organelle;intracellular organelle;intracellular part;membrane-bounded organelle;nucleus;organelle	3726900000	1968100000	1758800000	0.747263	0.1244	1.14602	1.74708	1.82921	0.00511654	2.19405	4.10287	1.79233	0.00371731	1.98351	3.99992	4.3688	0.0515208	FALSE	P18961	P18961	Serine/threonine-protein kinase YPK2/YKR2	502	XIII	473420	475453	0.705969	-2.49894	0.00166812	4.42127	0.00337232
ARL1	YBR164C	-0.989051	-0.338234	0.254715	0.577114	2N_1N;3N_1N;4N_1N	biological regulation;cellular component organization;cellular component organization or biogenesis;cellular membrane organization;cellular process;cellular response to stimulus;endocytosis;establishment of localization;establishment of localization in cell;establishment of protein localization;establishment of protein localization to organelle;establishment of protein localization to vacuole;Gol…	cell part;cytoplasmic part;cytosol;Golgi apparatus;Golgi apparatus part;intracellular membrane-bounded organelle;intracellular organelle;intracellular organelle part;intracellular part;membrane-bounded organelle;organelle;organelle part;trans-Golgi network	12375000000	7616500000	4758200000	2.34917	0.00365143	0.849741	5.7711	3.91297	0	1.60798	14.7738	4.26699	0	1.98304	18.1595	10.5291	0.101229	TRUE	P38116	P38116	ADP-ribosylation factor-like protein 1	1424	II	567875	568426	0.670735	-1.97316	4.7914e-08	14.5155	1.81862e-06
TRM12	YML005W	-1.25306	NaN	-0.391472	0.473578		cellular macromolecule metabolic process;cellular metabolic process;cellular nitrogen compound metabolic process;cellular process;guanosine metabolic process;heterocycle metabolic process;macromolecule metabolic process;macromolecule methylation;macromolecule modification;metabolic process;methylation;ncRNA metabolic process;ncRNA processing;nitrogen compound metabolic process;nucleic acid metabo…	cell part;cytoplasm;intracellular part	1217300000	777670000	439650000	0	1	NaN	0	0	0.894484	1.25983	0	0	0.926082	1.9781	0	0	0.906671	FALSE	Q04235	Q04235	tRNA wybutosine-synthesizing protein 2	3082	XIII	260221	261609	NA	NA	NA	NA	NA
ARP7	YPR034W	-1.36726	-0.810474	0.0500043	0.0742787	2N_1N;3N_1N;4N_1N	ATP-dependent chromatin remodeling;biological regulation;biosynthetic process;cellular biosynthetic process;cellular component disassembly;cellular component disassembly at cellular level;cellular component organization;cellular component organization at cellular level;cellular component organization or biogenesis;cellular component organization or biogenesis at cellular level;cellular macromolec…	cell part;chromatin remodeling complex;intracellular membrane-bounded organelle;intracellular organelle;intracellular organelle part;intracellular part;macromolecular complex;membrane-bounded organelle;nuclear part;nucleus;organelle;organelle part;protein complex;RSC complex;SWI/SNF complex;SWI/SNF-type complex	9883500000	5768100000	4115400000	3.91781	0	0.953051	14.8157	4.93361	0	1.8502	26.7257	5.07001	0	1.97805	28.9186	13.9214	0.267034	TRUE	Q12406	Q12406	Actin-related protein 7	3712	XVI	639525	640958	0.683129	-2.39119	9.45221e-07	10.5808	1.1039e-05
CEX1	YOR112W	-1.18332	-0.500397	-0.0104496	0.167268	2N_1N;3N_1N;4N_1N	establishment of localization;establishment of localization in cell;establishment of RNA localization;intracellular transport;nuclear export;nuclear transport;nucleic acid transport;nucleobase-containing compound transport;nucleocytoplasmic transport;RNA export from nucleus;RNA transport;transport;tRNA export from nucleus;tRNA transport	cell part;cytoplasm;intracellular part	7903200000	3982100000	3921100000	1.82056	0.0100192	1.16924	4.07856	2.48869	0.00178341	1.73212	6.29935	2.71488	0.000210744	1.97415	7.24341	7.02413	0.0478979	TRUE	Q12453	Q12453	Cytoplasmic export protein 1	3735	XV	531508	533793	0.648532	-2.18072	2.44824e-05	7.35191	0.000109115
VPH1	YOR270C	-1.29407	-0.813838	0.0887117	0.169343	2N_1N;3N_1N;4N_1N	ATP hydrolysis coupled proton transport;biological regulation;cation homeostasis;cation transport;cell growth;cellular cation homeostasis;cellular chemical homeostasis;cellular component assembly;cellular component organization;cellular component organization or biogenesis;cellular homeostasis;cellular ion homeostasis;cellular metabolic process;cellular monovalent inorganic cation homeostasis;cel…	cell part;cytoplasmic part;fungal-type vacuole;fungal-type vacuole membrane;integral to membrane;intracellular membrane-bounded organelle;intracellular organelle;intracellular organelle part;intracellular part;intrinsic to membrane;lytic vacuole;macromolecular complex;membrane;membrane part;membrane-bounded organelle;organelle;organelle membrane;organelle part;protein complex;proton-transporting …	58073000000	32751000000	25323000000	4.96135	0	0.791233	27.1579	7.13637	0	1.79796	95.1809	7.14187	0	1.97387	95.483	19.2396	0.38329	TRUE	P32563	P32563	V-type proton ATPase subunit a. vacuolar isoform	999	XV	828052	830574	0.692832	-2.35989	1.90569e-07	12.5562	4.47936e-06
PDS5	YMR076C	-1.20924	-0.587445	0.0245414	0.240392	2N_1N;3N_1N;4N_1N	cell cycle phase;cell cycle process;cell division;cellular component organization;cellular component organization at cellular level;cellular component organization or biogenesis;cellular component organization or biogenesis at cellular level;cellular macromolecule metabolic process;cellular metabolic process;cellular nitrogen compound metabolic process;cellular process;cellular response to stimul…	cell part;chromosome;condensed chromosome;condensed nuclear chromosome;cytoplasmic part;cytosol;intracellular membrane-bounded organelle;intracellular non-membrane-bounded organelle;intracellular organelle;intracellular organelle part;intracellular part;membrane-bounded organelle;non-membrane-bounded organelle;nuclear chromosome;nuclear part;nucleus;organelle;organelle part	6845000000	3934700000	2910300000	2.33498	0.0036	1.03077	5.7195	2.89376	0.00123038	1.71171	8.07594	3.38691	0.000157119	1.97354	10.8445	8.61565	0.0628118	TRUE	Q04264	Q04264	Sister chromatid cohesion protein PDS5	3083	XIII	416196	420029	0.660155	-2.19718	3.25258e-06	9.24361	2.55165e-05
FMP25	YLR077W	-1.37338	-0.412006	-0.00936052	0.155484	2N_1N;3N_1N;4N_1N	cellular component assembly;cellular component assembly at cellular level;cellular component biogenesis;cellular component organization;cellular component organization at cellular level;cellular component organization or biogenesis;cellular component organization or biogenesis at cellular level;cellular macromolecular complex assembly;cellular macromolecular complex subunit organization;cellular …	cell part;cytoplasmic part;integral to membrane;integral to mitochondrial inner membrane;integral to mitochondrial membrane;integral to organelle membrane;intracellular organelle part;intracellular part;intrinsic to membrane;intrinsic to mitochondrial inner membrane;intrinsic to organelle membrane;membrane part;mitochondrial membrane part;mitochondrial part;organelle part	65008000000	38409000000	26599000000	2.68736	0.00219685	1.35548	10.1219	3.49864	0.00075162	1.80056	19.0226	3.25434	0.000140556	1.97116	15.7464	9.44035	0.077059	TRUE	Q08023	Q08023	Protein FMP25. mitochondrial	3422	XII	283872	285623	0.593071	-2.01046	0.0001958	6.02747	0.000551773
PET9	YBL030C	-1.42733	-0.736694	-0.284219	0.00910698	2N_1N;3N_1N;4N_1N	adenine nucleotide transport;ADP transport;aerobic respiration;anaerobic respiration;apoptosis;ATP transport;cell death;cellular metabolic process;cellular process;cellular respiration;cofactor transport;death;energy derivation by oxidation of organic compounds;establishment of localization;establishment of localization in cell;generation of precursor metabolites and energy;heme transport;intrace…	cell part;cytoplasmic part;integral to membrane;intracellular membrane-bounded organelle;intracellular organelle;intracellular organelle part;intracellular part;intrinsic to membrane;membrane;membrane part;membrane-bounded organelle;mitochondrial inner membrane;mitochondrial membrane;mitochondrial part;mitochondrion;organelle;organelle inner membrane;organelle membrane;organelle part	454890000000	237780000000	217110000000	2.69095	0.00220553	1.04242	7.13803	3.4004	0.000681018	1.57773	10.9314	3.78014	0	1.9711	13.669	9.87149	0.08749	TRUE	P18239;P18238	P18239	ADP.ATP carrier protein 2	489	II	163041	163997	0.64486	-2.40297	4.04792e-07	11.5901	6.5298e-06
MLH1	YMR167W	-0.901827	0.0777813	0.183175	0.574472		cell cycle process;cellular macromolecule metabolic process;cellular metabolic process;cellular nitrogen compound metabolic process;cellular process;cellular response to stimulus;cellular response to stress;DNA metabolic process;DNA recombination;DNA repair;heteroduplex formation;macromolecule metabolic process;meiotic heteroduplex formation;meiotic mismatch repair;metabolic process;mismatch repa…	cell part;intracellular organelle part;intracellular part;macromolecular complex;mismatch repair complex;MutLalpha complex;nuclear part;organelle part;protein complex	1154700000	656710000	498010000	0	0.897539	1.31513	0	0	0.961952	1.48324	0	0	0.890742	1.97069	0	0	0.980334	TRUE	P38920	P38920	DNA mismatch repair protein MLH1	1699	XIII	594886	597195	NA	NA	NA	NA	NA
COG5	YNL051W	-1.39609	0.151327	-0.0187282	0.219852		cellular process;CVT pathway;establishment of localization;establishment of localization in cell;establishment of protein localization;establishment of protein localization to organelle;establishment of protein localization to vacuole;Golgi vesicle transport;intracellular protein transport;intracellular transport;intra-Golgi vesicle-mediated transport;protein targeting;protein targeting to vacuol…	cell part;cytoplasmic part;Golgi apparatus part;Golgi membrane;Golgi transport complex;intracellular organelle part;intracellular part;macromolecular complex;membrane;organelle membrane;organelle part;protein complex	1976300000	1181900000	794410000	0	0.914573	1.8136	0	0	0.913168	1.77559	0	0	0.971865	1.96629	0	0	0.946743	FALSE	P53951	P53951	Conserved oligomeric Golgi complex subunit 5	2732	XIV	532659	533870	NA	NA	NA	NA	NA
SAH1	YER043C	-1.25877	-0.514524	-0.0942571	0.164506	2N_1N;3N_1N;4N_1N	acylglycerol metabolic process;alcohol metabolic process;amine catabolic process;amine metabolic process;aspartate family amino acid metabolic process;biosynthetic process;carboxylic acid catabolic process;carboxylic acid metabolic process;catabolic process;cellular amine metabolic process;cellular amino acid catabolic process;cellular amino acid metabolic process;cellular biogenic amine metaboli…		1019100000000	521720000000	497410000000	3.68978	0.000932331	1.07191	12.9636	4.60989	0	1.58049	22.1586	5.04346	0	1.96432	28.4782	13.3431	0.230738	TRUE	P39954	P39954	Adenosylhomocysteinase	1815	V	235770	237119	0.640154	-2.21599	2.9785e-07	11.9753	5.57065e-06
PPX1	YHR201C	-1.18515	-0.251471	0.152696	0.302977	2N_1N;3N_1N;4N_1N	catabolic process;cellular catabolic process;cellular metabolic process;cellular process;metabolic process;phosphate-containing compound metabolic process;phosphorus metabolic process;polyphosphate catabolic process;polyphosphate metabolic process	cell part;cytoplasm;cytoplasmic part;cytosol;intracellular organelle lumen;intracellular organelle part;intracellular part;membrane;membrane-enclosed lumen;mitochondrial matrix;mitochondrial part;organelle lumen;organelle part;plasma membrane	16700000000	10339000000	6360500000	2.16823	0.00546979	1.26177	5.14061	2.66811	0.00154615	1.73062	7.03872	2.86948	0.000107744	1.96162	7.95814	7.70583	0.0527349	TRUE	P38698	P38698	Exopolyphosphatase	1577	VIII	499950	501143	0.63537	-2.00554	3.39401e-05	7.07534	0.000139268
GPI16	YHR188C	-1.73991	-0.681864	-0.309329	-0.276728		attachment of GPI anchor to protein;cellular macromolecule metabolic process;cellular metabolic process;cellular process;cellular protein metabolic process;macromolecule metabolic process;macromolecule modification;metabolic process;primary metabolic process;protein metabolic process;protein modification process	cell part;cytoplasmic part;endoplasmic reticulum part;GPI-anchor transamidase complex;intracellular organelle part;intracellular part;macromolecular complex;membrane part;organelle part;protein complex	1428800000	593880000	834950000	0	0.898743	1.39356	0	0	0.964059	1.82882	0	0	0.890168	1.95758	0	0	0.979336	FALSE	P38875	P38875	GPI transamidase component GPI16	1677	VIII	482005	483837	NA	NA	NA	NA	NA
MET13	YGL125W	-1.66553	-0.73275	0.0846551	-0.207758		amine biosynthetic process;amine metabolic process;aspartate family amino acid biosynthetic process;aspartate family amino acid metabolic process;biosynthetic process;carboxylic acid biosynthetic process;carboxylic acid metabolic process;cellular amine metabolic process;cellular amino acid biosynthetic process;cellular amino acid metabolic process;cellular aromatic compound metabolic process;cell…		3991100000	555940000	3435200000	0.910712	0.0747604	1.35853	2.1316	0.87957	0.0502599	2.14842	2.47257	0.790275	0.05978	1.95216	2.17116	2.58056	0.142394	TRUE	P53128	P53128	Methylenetetrahydrofolate reductase 2	2488	VII	272520	274322	0.65046	-2.3633	0.0166343	3.12894	0.0249176
RTT106	YNL206C	-1.25005	-0.592416	0.104838	0.243963		biological regulation;biosynthetic process;cellular biosynthetic process;cellular component assembly;cellular component assembly at cellular level;cellular component organization;cellular component organization at cellular level;cellular component organization or biogenesis;cellular component organization or biogenesis at cellular level;cellular macromolecular complex assembly;cellular macromolec…	cell part;chromosome;intracellular membrane-bounded organelle;intracellular non-membrane-bounded organelle;intracellular organelle;intracellular part;membrane-bounded organelle;non-membrane-bounded organelle;nucleus;organelle	4984200000	2771900000	2212300000	0	0.90565	0.980131	0	0	0.975455	1.7751	0	0	0.851114	1.952	0	0	0.946128	TRUE	P40161	P40161	Histone chaperone RTT106	1909	XIV	256788	258155	0.597911	-1.98388	4.82934e-05	7.88874	0.000185208
STO1	YMR125W	-1.55077	-0.75703	0.202607	0.179082	2N_1N;3N_1N;4N_1N	catabolic process;cellular catabolic process;cellular macromolecule catabolic process;cellular macromolecule metabolic process;cellular metabolic process;cellular nitrogen compound metabolic process;cellular process;establishment of localization;establishment of RNA localization;macromolecule catabolic process;macromolecule metabolic process;metabolic process;mRNA capping;mRNA catabolic process;m…	cell part;commitment complex;cytoplasmic part;intracellular organelle part;intracellular part;macromolecular complex;nuclear cap binding complex;nuclear part;organelle part;perinuclear region of cytoplasm;polysome;protein complex;ribonucleoprotein complex;RNA cap binding complex;spliceosomal complex;U2-type spliceosomal complex	13861000000	7687000000	6174500000	1.26178	0.029909	0.839638	2.68875	2.50772	0.00172393	1.877	6.37447	2.55958	0.00040492	1.94165	6.58306	6.32908	0.0448109	TRUE	P34160	P34160	Nuclear cap-binding protein complex subunit 1	1185	XIII	517539	520446	0.686232	-2.31662	2.0177e-05	7.51927	9.43419e-05
VMA13	YPR036W	-1.32142	-0.923992	-0.0415518	0.13632	2N_1N;3N_1N;4N_1N	ATP hydrolysis coupled proton transport;biological regulation;cation homeostasis;cation transport;cellular cation homeostasis;cellular chemical homeostasis;cellular homeostasis;cellular ion homeostasis;cellular monovalent inorganic cation homeostasis;cellular process;chemical homeostasis;energy coupled proton transport. against electrochemical gradient;establishment of localization;homeostatic pr…	cell part;cytoplasmic part;fungal-type vacuole membrane;intracellular organelle part;intracellular part;macromolecular complex;membrane;membrane part;organelle membrane;organelle part;protein complex;proton-transporting two-sector ATPase complex. catalytic domain;proton-transporting V-type ATPase. V1 domain;vacuolar membrane;vacuolar part;vacuolar proton-transporting V-type ATPase. V1 domain	164500000000	90653000000	73848000000	3.2849	0.000995984	0.700576	10.208	4.89135	0	1.66401	26.0805	4.73937	0	1.94097	23.8844	12.9156	0.198895	TRUE	P41807	P41807	V-type proton ATPase subunit H	2086	XVI	643836	645272	0.678634	-2.40137	3.89163e-08	14.8336	1.62005e-06
GDT1	YBR187W	-1.24356	-0.380389	0.24923	0.201671		biological regulation;calcium ion homeostasis;cation homeostasis;cellular calcium ion homeostasis;cellular cation homeostasis;cellular chemical homeostasis;cellular divalent inorganic cation homeostasis;cellular homeostasis;cellular ion homeostasis;cellular metal ion homeostasis;cellular process;chemical homeostasis;divalent inorganic cation homeostasis;homeostatic process;ion homeostasis;metal i…	cell part;cis-Golgi network;cytoplasmic part;fungal-type vacuole;Golgi apparatus;Golgi apparatus part;Golgi cisterna;Golgi medial cisterna;Golgi membrane;integral to membrane;intracellular membrane-bounded organelle;intracellular organelle;intracellular organelle part;intracellular part;intrinsic to membrane;lytic vacuole;membrane;membrane part;membrane-bounded organelle;organelle;organelle membr…	1814300000	1030300000	784030000	0	0.977711	1.19869	0	0	0.969217	1.89103	0	0	0.892902	1.93963	0	0	0.969413	TRUE	P38301	P38301	GCR1-dependent translation factor 1	1514	II	602634	603476	NA	NA	NA	NA	NA
	YJR111C	-0.994114	-1.08697	0.429629	0.447705	3N_1N			1998800000	1098500000	900390000	0.368719	0.439282	0.853238	0.914608	1.34686	0.0134586	1.66473	3.32184	0	0.868013	1.93621	0	1.71558	0.294239	FALSE	P47148	P47148	Uncharacterized protein YJR111C	2306	X	635855	636706	0.712905	-2.07495	0.0318224	2.67383	0.044662
POL30	YBR088C	-1.27451	-1.07512	-0.135901	0.195215	2N_1N;3N_1N;4N_1N	biological regulation;biosynthetic process;cell cycle;cell cycle process;cellular biosynthetic process;cellular component organization;cellular component organization at cellular level;cellular component organization or biogenesis;cellular component organization or biogenesis at cellular level;cellular macromolecule biosynthetic process;cellular macromolecule metabolic process;cellular metabolic …	cell part;chromosomal part;intracellular membrane-bounded organelle;intracellular organelle;intracellular organelle part;intracellular part;macromolecular complex;membrane-bounded organelle;nucleus;organelle;organelle part;PCNA complex;protein complex;replication fork	48388000000	24913000000	23475000000	2.31162	0.00351099	0.488066	5.63536	4.43917	0	1.50015	20.0698	4.8982	0	1.93462	26.184	11.649	0.140035	TRUE	P15873	P15873	Proliferating cell nuclear antigen	440	II	424990	425766	0.681593	-2.43717	8.67126e-09	17.3293	7.44907e-07
RPB2	YOR151C	-1.24825	-0.552967	0.128816	0.176181	2N_1N;3N_1N;4N_1N	biosynthetic process;cellular biosynthetic process;cellular macromolecule biosynthetic process;cellular macromolecule metabolic process;cellular metabolic process;cellular nitrogen compound metabolic process;cellular process;macromolecule biosynthetic process;macromolecule metabolic process;metabolic process;nitrogen compound metabolic process;nucleic acid metabolic process;nucleobase-containing …	cell part;DNA-directed RNA polymerase complex;DNA-directed RNA polymerase II. core complex;intracellular organelle part;intracellular part;macromolecular complex;nuclear DNA-directed RNA polymerase complex;nuclear part;nucleoplasm part;organelle part;protein complex;RNA polymerase complex	47547000000	26363000000	21184000000	2.94024	0.00175328	1.1768	8.30591	5.15433	0	1.81332	30.3624	5.83284	0	1.92866	44.9148	13.9274	0.268542	TRUE	P08518	P08518	DNA-directed RNA polymerase II subunit RPB2	241	XV	612997	616671	0.642251	-2.11744	1.2455e-05	7.94884	6.62813e-05
AIP1	YMR092C	-1.32126	-0.783199	-0.215394	0.0815947	2N_1N;3N_1N;4N_1N	actin cytoskeleton organization;actin filament capping;actin filament depolymerization;actin filament organization;actin filament-based process;actin polymerization or depolymerization;barbed-end actin filament capping;biological regulation;cellular component disassembly;cellular component disassembly at cellular level;cellular component organization;cellular component organization at cellular le…	actin cortical patch;actin filament;cell cortex part;cell part;cytoplasmic part;cytoskeletal part;intracellular organelle part;intracellular part;macromolecular complex;organelle part;protein complex	67811000000	35213000000	32598000000	3.90661	0	0.927979	14.719	5.77473	0	1.52747	43.4348	6.61889	0	1.91534	70.6504	16.3002	0.344406	TRUE	P46680	P46680	Actin-interacting protein 1	2203	XIII	451632	453479	0.634552	-2.30264	2.40392e-08	15.5954	1.32011e-06
	YNL040W	-1.17417	-0.814659	-0.0411523	0.289481	3N_1N;4N_1N	alanyl-tRNA aminoacylation;amine metabolic process;amino acid activation;biological regulation;carboxylic acid metabolic process;cellular amine metabolic process;cellular amino acid metabolic process;cellular ketone metabolic process;cellular macromolecule metabolic process;cellular metabolic process;cellular nitrogen compound metabolic process;cellular process;macromolecule metabolic process;met…		5234700000	2830500000	2404200000	0.828154	0.0966844	0.687015	1.93429	2.27363	0.00292069	1.54846	7.29148	2.33621	0.000448536	1.91311	7.66592	5.43799	0.0437944	TRUE	P53960	P53960	Putative alanyl-tRNA editing protein alaX	2738	XIV	553380	554750	0.653944	-2.23862	1.3507e-05	8.50675	7.0003e-05
FAA1	YOR317W	-1.32736	-0.490247	-0.11959	0.0920064	2N_1N;3N_1N;4N_1N	acyl-CoA metabolic process;carboxylic acid metabolic process;carboxylic acid transport;cellular ketone metabolic process;cellular lipid metabolic process;cellular metabolic process;cellular process;coenzyme metabolic process;cofactor metabolic process;establishment of localization;fatty acid metabolic process;fatty acid transport;fatty-acyl-CoA metabolic process;lipid metabolic process;lipid tran…	cell part;cytoplasmic part;intracellular part;lipid particle	336470000000	185270000000	151200000000	4.47819	0	1.21328	20.5294	5.55784	0	1.60418	38.327	5.78683	0	1.90917	43.7388	15.8229	0.337078	TRUE	P30624	P30624	Long-chain-fatty-acid--CoA ligase 1	867	XV	909343	911445	0.611842	-2.15485	5.00719e-06	8.81077	3.3743e-05
ENT1	YDL161W	-1.1336	-0.741726	-0.162725	0.166001	2N_1N;3N_1N;4N_1N	actin cortical patch assembly;actin cytoskeleton organization;actin filament organization;actin filament-based process;cellular component assembly;cellular component assembly at cellular level;cellular component organization;cellular component organization at cellular level;cellular component organization or biogenesis;cellular component organization or biogenesis at cellular level;cellular membr…	actin cortical patch;cell cortex part;cell part;cytoplasmic part;cytoskeletal part;intracellular organelle part;intracellular part;membrane;organelle part	7359000000	3633600000	3725400000	2.18091	0.00508189	0.793859	5.18292	2.2721	0.00291566	1.3502	5.49535	3.8696	0	1.9084	14.404	8.32262	0.0595663	TRUE	Q12518	Q12518	Epsin-1	3773	IV	167714	169078	0.628154	-2.28117	4.41686e-07	11.4826	6.83711e-06
CDC55	YGL190C	-1.1206	-0.328022	0.148405	0.151459	2N_1N;3N_1N;4N_1N	biological regulation;cellular macromolecule metabolic process;cellular metabolic process;cellular process;cellular protein metabolic process;cellular response to stimulus;dephosphorylation;macromolecule metabolic process;macromolecule modification;metabolic process;negative regulation of biological process;negative regulation of cell cycle process;negative regulation of cellular process;negative…	cell part;cell projection part;cellular bud neck;cellular bud tip;cytoplasm;cytoplasmic part;fungal-type vacuole membrane;intracellular membrane-bounded organelle;intracellular organelle;intracellular organelle part;intracellular part;macromolecular complex;mating projection tip;membrane;membrane-bounded organelle;nucleus;organelle;organelle membrane;organelle part;protein complex;protein phospha…	23447000000	14163000000	9283900000	2.96069	0.0017861	1.21594	8.40894	3.43315	0.000705882	1.7344	11.1452	3.77519	0	1.90637	13.6294	10.169	0.0926344	TRUE	Q00362	Q00362	Protein phosphatase PP2A regulatory subunit B	2800	VII	145809	147389	0.623758	-2.03528	1.91372e-05	7.56552	9.11698e-05
MSS116	YDR194C	-1.34389	-0.573929	0.111325	0.00602808	2N_1N;3N_1N;4N_1N	biological regulation;biosynthetic process;cellular biosynthetic process;cellular macromolecule metabolic process;cellular metabolic process;cellular nitrogen compound metabolic process;cellular process;Group I intron splicing;Group II intron splicing;macromolecule metabolic process;metabolic process;mRNA metabolic process;mRNA processing;nitrogen compound metabolic process;nucleic acid metabolic…	cell part;cytoplasmic part;intracellular organelle lumen;intracellular organelle part;intracellular part;membrane-enclosed lumen;mitochondrial matrix;mitochondrial part;organelle lumen;organelle part	29828000000	17332000000	12496000000	3.15903	0.00114865	1.17521	9.47094	4.01161	0	1.8672	15.6498	3.99277	0	1.90398	15.4787	11.1634	0.123163	TRUE	P15424	P15424	ATP-dependent RNA helicase MSS116. mitochondrial	424	IV	845952	847946	0.640393	-2.20687	2.01557e-05	7.52019	9.43419e-05
RPN5	YDL147W	-1.23156	-0.586484	-0.0128975	0.197314	2N_1N;3N_1N;4N_1N	catabolic process;cellular catabolic process;cellular macromolecule catabolic process;cellular macromolecule metabolic process;cellular metabolic process;cellular process;cellular protein metabolic process;cullin deneddylation;macromolecule catabolic process;macromolecule metabolic process;macromolecule modification;metabolic process;modification-dependent macromolecule catabolic process;modifica…	cell part;cytoplasmic part;cytosolic part;cytosolic proteasome complex;intracellular organelle part;intracellular part;macromolecular complex;nuclear part;organelle part;proteasome complex;proteasome regulatory particle. lid subcomplex;proteasome storage granule;protein complex;signalosome	63779000000	36305000000	27474000000	4.63797	0	0.991332	22.5221	5.74988	0	1.61973	42.8166	5.97354	0	1.90354	48.7101	16.3614	0.349471	TRUE	Q12250	Q12250	26S proteasome regulatory subunit RPN5	3646	IV	190924	192261	0.633903	-2.15163	2.13109e-07	12.4085	4.56692e-06
MRH1	YDR033W	-0.854861	-0.836066	0.065558	0.437488	2N_1N;3N_1N;4N_1N		cell part;cellular bud;cytoplasmic part;integral to membrane;intracellular membrane-bounded organelle;intracellular organelle;intracellular part;intrinsic to membrane;membrane;membrane part;membrane-bounded organelle;mitochondrion;organelle;plasma membrane	68321000000	36784000000	31538000000	1.15052	0.0404819	0.330282	2.44651	3.68429	0	1.37176	12.9218	3.63754	0	1.9001	12.5718	8.47235	0.0613051	TRUE	Q12117	Q12117	Protein MRH1	3585	IV	508147	509109	0.674177	-2.14757	2.12906e-07	12.4098	4.56692e-06
GLY1	YEL046C	-0.708935	-0.265407	0.382974	0.61816	2N_1N;3N_1N;4N_1N	amine biosynthetic process;amine catabolic process;amine metabolic process;aspartate family amino acid catabolic process;aspartate family amino acid metabolic process;biosynthetic process;carboxylic acid biosynthetic process;carboxylic acid catabolic process;carboxylic acid metabolic process;catabolic process;cellular amine metabolic process;cellular amino acid biosynthetic process;cellular amino…	cell part;cytoplasmic part;cytosol;intracellular part	134990000000	84797000000	50190000000	2.34999	0.00347926	0.874021	5.77409	3.4322	0.000704453	1.5812	11.1389	3.71419	0	1.89914	13.1506	9.49639	0.0779903	TRUE	P37303	P37303	Low specificity L-threonine aldolase	1388	V	67629	68792	0.640461	-1.78496	1.72614e-07	12.6883	4.20298e-06
ERV41	YML067C	-1.4951	-0.19078	0.249181	-0.0343262	2N_1N;3N_1N;4N_1N	cellular process;ER to Golgi vesicle-mediated transport;establishment of localization;establishment of localization in cell;establishment of protein localization;Golgi vesicle transport;intracellular transport;protein transport;transport;vesicle-mediated transport	cell part;coated vesicle;cytoplasmic membrane-bounded vesicle;cytoplasmic part;cytoplasmic vesicle;endoplasmic reticulum part;endoplasmic reticulum-Golgi intermediate compartment membrane;ER to Golgi transport vesicle;Golgi apparatus part;integral to endoplasmic reticulum membrane;integral to Golgi membrane;integral to membrane;integral to organelle membrane;intracellular membrane-bounded organel…	4271400000	2363300000	1908000000	2.43782	0.00325	1.60685	6.10224	2.84794	0.00133985	2.07674	7.85489	2.68195	0.000304878	1.89744	7.09872	7.9677	0.0554406	FALSE	Q04651	Q04651	ER-derived vesicles protein ERV41	3132	XIII	139063	140214	0.616222	-2.0658	0.00121904	4.45846	0.00256635
CYS3	YAL012W	-0.965858	-0.0364113	0.346278	0.393128	2N_1N;3N_1N;4N_1N	amine biosynthetic process;amine metabolic process;biosynthetic process;carboxylic acid biosynthetic process;carboxylic acid metabolic process;cellular amine metabolic process;cellular amino acid biosynthetic process;cellular amino acid metabolic process;cellular biosynthetic process;cellular ketone metabolic process;cellular metabolic process;cellular nitrogen compound biosynthetic process;cellu…	cell part;cytoplasm;intracellular part	238960000000	141820000000	97143000000	2.51585	0.00309548	1.26519	6.40678	3.29582	0.000811388	1.76068	10.2744	3.40628	0.000160804	1.89608	10.9695	9.21795	0.0730361	TRUE	P31373	P31373	Cystathionine gamma-lyase	880	I	130799	131983	0.618372	-1.83645	4.67809e-05	6.8108	0.000180488
ZRT1	YGL255W	-2.79016	-1.87731	-1.55642	-0.883626	2N_1N;3N_1N;4N_1N	cation transport;cellular process;divalent inorganic cation transport;divalent metal ion transport;establishment of localization;high-affinity zinc ion transport;ion transmembrane transport;ion transport;metal ion transport;transition metal ion transport;transmembrane transport;transport;zinc ion transmembrane transport;zinc ion transport	cell part;integral to membrane;integral to plasma membrane;intrinsic to membrane;intrinsic to plasma membrane;membrane part;plasma membrane part	17726000000	5630000000	12096000000	3.20696	0.00123636	1.21982	9.74556	2.5753	0.00155328	1.79394	6.64744	1.57747	0.00685471	1.89579	3.43325	7.35973	0.0502734	TRUE	P32804	P32804	Zinc-regulated transporter 1	1069	VII	20978	22108	0.626149	-3.60035	0.00156949	4.29673	0.00319972
SIN4	YNL236W	-0.515544	0.118268	0.216637	0.890998		biological regulation;cellular component assembly;cellular component assembly at cellular level;cellular component organization;cellular component organization at cellular level;cellular component organization or biogenesis;cellular component organization or biogenesis at cellular level;cellular macromolecular complex assembly;cellular macromolecular complex subunit organization;cellular process;…	cell part;core mediator complex;intracellular organelle part;intracellular part;macromolecular complex;mediator complex;nuclear part;nucleoplasm part;organelle part;protein complex	2690000000	1767200000	922780000	0	0.946597	0.90674	0	0	0.941258	1.31973	0	0	0.997058	1.89462	0	0	1	TRUE	P32259	P32259	Mediator of RNA polymerase II transcription subunit 16	900	XIV	206930	209854	0.566281	-1.33665	0.000169964	6.59673	0.000494007
RRP1	YDR087C	-0.674089	-0.536681	0.495826	0.83307	3N_1N;4N_1N	cellular macromolecule metabolic process;cellular metabolic process;cellular nitrogen compound metabolic process;cellular process;macromolecule metabolic process;metabolic process;ncRNA metabolic process;ncRNA processing;nitrogen compound metabolic process;nucleic acid metabolic process;nucleobase-containing compound metabolic process;primary metabolic process;RNA metabolic process;RNA processing…	cell part;intracellular non-membrane-bounded organelle;intracellular organelle;intracellular organelle part;intracellular part;macromolecular complex;non-membrane-bounded organelle;nuclear part;nucleolus;organelle;organelle part;preribosome;preribosome. large subunit precursor;preribosome. small subunit precursor;ribonucleoprotein complex	4553600000	2878800000	1674900000	0.845811	0.0909994	0.422194	1.82153	4.21742	0	1.53887	17.6434	3.66571	0	1.89141	12.7816	8.72894	0.0640577	FALSE	P35178	P35178	Ribosomal RNA-processing protein 1	1224	IV	617470	618306	0.679091	-1.8714	2.3834e-06	9.56608	2.07123e-05
DPH5	YLR172C	-0.671414	-0.468403	0.208298	0.652277	2N_1N;3N_1N;4N_1N	biosynthetic process;cellular biosynthetic process;cellular macromolecule metabolic process;cellular metabolic process;cellular process;cellular protein metabolic process;macromolecule metabolic process;macromolecule modification;metabolic process;peptidyl-amino acid modification;peptidyl-diphthamide biosynthetic process from peptidyl-histidine;peptidyl-diphthamide metabolic process;peptidyl-hist…	cell part;cytoplasm;intracellular part	9682500000	5861500000	3821000000	2.03112	0.0065974	0.648111	4.69997	3.90462	0	1.32749	14.7019	4.37401	0	1.89014	19.3246	10.3097	0.0964597	TRUE	P32469	P32469	Diphthine synthase	964	XII	501260	502162	0.634981	-1.78977	3.77699e-09	18.8749	5.13074e-07
SAC1	YKL212W	-1.53183	-0.770405	0.10282	-0.0232654	2N_1N;3N_1N;4N_1N	cellular lipid metabolic process;cellular metabolic process;cellular process;dephosphorylation;glycerolipid metabolic process;glycerophospholipid metabolic process;lipid metabolic process;lipid modification;metabolic process;organophosphate metabolic process;phosphate-containing compound metabolic process;phosphatidylinositol dephosphorylation;phosphatidylinositol metabolic process;phospholipid d…	cell part;cytoplasmic part;endoplasmic reticulum palmitoyltransferase complex;endoplasmic reticulum part;Golgi apparatus part;Golgi cisterna;Golgi medial cisterna;integral to endoplasmic reticulum membrane;integral to Golgi membrane;integral to membrane;integral to organelle membrane;intracellular organelle part;intracellular part;intrinsic to endoplasmic reticulum membrane;intrinsic to Golgi mem…	53892000000	29479000000	24413000000	1.6309	0.0137029	0.877148	3.56915	3.09396	0.000677563	1.90066	9.10963	3.07509	0.000124031	1.88958	9.00727	7.79996	0.0539378	TRUE	P32368	P32368	Phosphoinositide phosphatase SAC1	936	XI	34543	36414	0.669224	-2.38023	1.87062e-05	7.5855	9.00759e-05
URA5	YML106W	-0.984904	-0.647166	0.17839	0.393725	2N_1N;3N_1N;4N_1N	biosynthetic process;cellular aromatic compound metabolic process;cellular biosynthetic process;cellular metabolic process;cellular nitrogen compound biosynthetic process;cellular nitrogen compound metabolic process;cellular process;'de novo' pyrimidine base biosynthetic process;'de novo' UMP biosynthetic process;heterocycle biosynthetic process;heterocycle metabolic process;metabolic process;nit…		59096000000	34662000000	24434000000	1.87259	0.00895558	0.642752	4.22631	3.29816	0.000812834	1.56412	10.2887	3.55893	0	1.88185	12.0036	8.72968	0.0641417	TRUE	P13298;P30402	P13298	Orotate phosphoribosyltransferase 1	380	XIII	56773	57453	0.656694	-2.06295	8.64944e-08	13.6457	2.6437e-06
VPS54	YDR027C	-1.16036	-0.0429241	0.192529	0.224639		anatomical structure formation involved in morphogenesis;ascospore wall assembly;cell wall assembly;cell wall organization;cell wall organization or biogenesis;cellular cell wall organization;cellular cell wall organization or biogenesis;cellular component assembly;cellular component assembly at cellular level;cellular component assembly involved in morphogenesis;cellular component organization;c…	cell part;cytoplasmic part;cytoplasmic vesicle part;endosomal part;endosome membrane;GARP complex;Golgi apparatus;Golgi apparatus part;intracellular membrane-bounded organelle;intracellular organelle;intracellular organelle part;intracellular part;macromolecular complex;membrane;membrane-bounded organelle;mitochondrial membrane;mitochondrial part;organelle;organelle membrane;organelle part;protei…	955800000	545730000	410070000	0	0.998572	1.45296	0	0	1	1.75113	0	0	0.90284	1.8794	0	0	1	FALSE	Q12071	Q12071	Vacuolar protein sorting-associated protein 54	3567	IV	494649	497318	NA	NA	NA	NA	NA
ECM21	YBL101C	-1.764	-0.326662	-0.794914	-0.351151	4N_1N	cell wall organization;cell wall organization or biogenesis;cellular component organization;cellular component organization or biogenesis;cellular membrane organization;cellular process;endocytosis;establishment of localization;membrane invagination;membrane organization;transport;ubiquitin-dependent endocytosis;vesicle-mediated transport	cell part;cytoplasm;intracellular part	1822000000	857340000	964620000	1.02432	0.0544257	1.7852	2.41545	0	0.99114	1.36732	0	1.11105	0.0231382	1.86942	2.64329	2.13537	0.203117	FALSE	P38167	P38167	Protein ECM21	1448	II	24946	28299	0.469077	-2.06447	0.0750097	2.08964	0.096655
ALG12	YNR030W	-1.5194	-0.707089	-0.278353	-0.053516	2N_1N;3N_1N;4N_1N	biosynthetic process;carbohydrate biosynthetic process;carbohydrate metabolic process;cellular carbohydrate metabolic process;cellular macromolecule metabolic process;cellular metabolic process;cellular process;cellular protein metabolic process;dolichol-linked oligosaccharide biosynthetic process;glycosylation;macromolecule glycosylation;macromolecule metabolic process;macromolecule modification…	cell part;cytoplasmic part;endoplasmic reticulum membrane;endoplasmic reticulum part;integral to membrane;intracellular organelle part;intracellular part;intrinsic to membrane;membrane;membrane part;organelle membrane;organelle part	4112900000	2256700000	1856200000	2.67727	0.00235937	1.02387	7.07837	3.17353	0.000733119	1.4723	9.55325	3.60314	0	1.86817	12.3201	9.45393	0.0772992	TRUE	P53730	P53730	Dol-P-Man:Man(7)GlcNAc(2)-PP-Dol alpha-1.6-mannosyltransferase	2647	XIV	678799	680454	0.605295	-2.27378	9.83352e-07	10.5356	1.13305e-05
QNS1	YHR074W	-1.30016	-0.992621	-0.165417	0.155354	2N_1N;3N_1N;4N_1N	biosynthetic process;cellular biosynthetic process;cellular metabolic process;cellular nitrogen compound biosynthetic process;cellular nitrogen compound metabolic process;cellular process;coenzyme biosynthetic process;coenzyme metabolic process;cofactor biosynthetic process;cofactor metabolic process;heterocycle biosynthetic process;heterocycle metabolic process;metabolic process;NAD biosynthetic…	cell part;cytoplasm;intracellular membrane-bounded organelle;intracellular organelle;intracellular part;membrane-bounded organelle;nucleus;organelle	11038000000	5903400000	5134700000	1.5793	0.014591	0.704208	3.43788	2.86853	0.00120596	1.54327	7.95357	3.09009	0.000125819	1.86743	9.08856	7.53793	0.0514626	TRUE	P38795	P38795	Glutamine-dependent NAD(+) synthetase	1630	VIII	246193	248337	0.644134	-2.32854	5.22132e-07	11.2788	7.48679e-06
YDL086W	YDL086W	-1.32046	-0.788908	-0.113013	0.115024	2N_1N;3N_1N;4N_1N	metabolic process		12171000000	6120300000	6050700000	1.69606	0.0123488	0.978477	3.73923	3.72672	0	1.52544	13.2476	4.13683	0	1.86551	16.8348	9.5596	0.0788039	TRUE	Q07505	Q07505	Putative carboxymethylenebutenolidase	3379	IV	301413	302234	0.614348	-2.20093	5.4714e-06	8.72385	3.60247e-05
SEY1	YOR165W	-1.25354	-0.393938	0.0784123	0.110651	2N_1N;3N_1N;4N_1N	cellular component organization;cellular component organization at cellular level;cellular component organization or biogenesis;cellular component organization or biogenesis at cellular level;cellular membrane fusion;cellular membrane organization;cellular process;endoplasmic reticulum inheritance;endoplasmic reticulum membrane fusion;endoplasmic reticulum organization;membrane fusion;membrane or…	cell cortex part;cell part;cortical endoplasmic reticulum;cytoplasmic part;endoplasmic reticulum;endoplasmic reticulum membrane;endoplasmic reticulum part;integral to membrane;intracellular membrane-bounded organelle;intracellular organelle;intracellular organelle part;intracellular part;intrinsic to membrane;membrane;membrane part;membrane-bounded organelle;organelle;organelle membrane;organelle…	50106000000	28716000000	21391000000	4.94157	0	1.20067	26.849	6.22206	0	1.73407	56.2114	6.19211	0	1.86461	55.2495	17.3557	0.374236	TRUE	Q99287	Q99287	Protein SEY1	3854	XV	644566	646896	0.612724	-2.05316	1.2082e-05	7.97651	6.52378e-05
GDH1	YOR375C	-1.17191	-0.865902	-0.177226	0.141176	2N_1N;3N_1N;4N_1N	amine biosynthetic process;amine metabolic process;ammonia assimilation cycle;biosynthetic process;carboxylic acid biosynthetic process;carboxylic acid metabolic process;cellular amine metabolic process;cellular amino acid biosynthetic process;cellular amino acid metabolic process;cellular biosynthetic process;cellular ketone metabolic process;cellular metabolic process;cellular nitrogen compound…	cell part;intracellular membrane-bounded organelle;intracellular organelle;intracellular part;membrane-bounded organelle;nucleus;organelle	535900000000	275620000000	260280000000	3.00105	0.00188701	0.716757	8.61572	4.66181	0	1.43969	22.8353	5.00263	0	1.86118	27.814	12.6655	0.185027	TRUE	P07262	P07262	NADP-specific glutamate dehydrogenase 1	204	XV	1041678	1043042	0.630648	-2.25515	9.81388e-10	21.6635	2.30269e-07
MCK1	YNL307C	-1.30539	-1.01916	-0.156342	0.00518951	2N_1N;3N_1N;4N_1N	anatomical structure development;anatomical structure formation involved in morphogenesis;ascospore formation;biological regulation;cell cycle phase;cell cycle process;cell development;cell differentiation;cellular component organization;cellular component organization at cellular level;cellular component organization or biogenesis;cellular component organization or biogenesis at cellular level;c…		22236000000	12308000000	9927500000	2.59608	0.00281101	0.648775	6.73333	5.50108	0	1.58061	37.0923	5.01522	0	1.85398	28.017	13.1124	0.20941	TRUE	P21965	P21965	Protein kinase MCK1	581	XIV	56446	57573	0.649377	-2.40351	5.73972e-08	14.2443	2.11632e-06
RET1	YOR207C	-0.771089	-0.0636698	0.610055	0.638911	2N_1N;3N_1N;4N_1N	biosynthetic process;cellular biosynthetic process;cellular macromolecule biosynthetic process;cellular macromolecule metabolic process;cellular metabolic process;cellular nitrogen compound metabolic process;cellular process;macromolecule biosynthetic process;macromolecule metabolic process;metabolic process;nitrogen compound metabolic process;nucleic acid metabolic process;nucleobase-containing …	cell part;DNA-directed RNA polymerase complex;DNA-directed RNA polymerase III complex;intracellular organelle part;intracellular part;macromolecular complex;nuclear DNA-directed RNA polymerase complex;nuclear part;nucleoplasm;nucleoplasm part;organelle part;protein complex;RNA polymerase complex	10775000000	6565800000	4208800000	4.39993	0	1.00942	19.6177	5.36987	0	1.73825	34.387	4.61446	0	1.85115	22.2173	14.3843	0.291583	TRUE	P22276	P22276	DNA-directed RNA polymerase III subunit RPC2	611	XV	730008	733457	0.628229	-1.65523	2.8883e-06	9.36574	2.38169e-05
ORC4	YPR162C	-0.762161	0.375013	0.58656	0.680699		biological regulation;cellular component assembly;cellular component assembly at cellular level;cellular component organization;cellular component organization at cellular level;cellular component organization or biogenesis;cellular component organization or biogenesis at cellular level;cellular macromolecular complex assembly;cellular macromolecular complex subunit organization;cellular macromol…	cell part;chromosomal part;DNA replication preinitiation complex;intracellular organelle part;intracellular part;macromolecular complex;nuclear chromosome part;nuclear origin of replication recognition complex;nuclear part;nucleoplasm part;organelle part;origin recognition complex;pre-replicative complex;protein complex;protein-DNA complex	1769000000	1155700000	613310000	0	0.9081	1.47269	0	0	0.909563	1.74696	0	0	0.911706	1.85062	0	0	0.952533	FALSE	P54791	P54791	Origin recognition complex subunit 4	2766	XVI	866715	868304	NA	NA	NA	NA	NA
	YGR125W	-1.25475	-0.983422	-0.233956	0.077584	2N_1N;3N_1N;4N_1N		cell part;cytoplasmic part;integral to membrane;intracellular organelle part;intracellular part;intrinsic to membrane;membrane;membrane part;organelle membrane;organelle part;vacuolar membrane;vacuolar part	2442500000	1263200000	1179300000	2.4316	0.00322981	0.660823	8.271	2.84523	0.00141636	1.41903	26.4333	4.4856	0	1.84617	40.6795	9.76243	0.0843789	TRUE	P53273	P53273	Uncharacterized vacuolar membrane protein YGR125W	2566	VII	742325	745435	0.620942	-2.30514	2.03e-08	21.8508	1.19078e-06
RSM23	YGL129C	-1.41439	-0.493327	-0.0862729	-0.0468638	2N_1N;3N_1N;4N_1N	biosynthetic process;cellular biosynthetic process;cellular component organization;cellular component organization at cellular level;cellular component organization or biogenesis;cellular component organization or biogenesis at cellular level;cellular macromolecule biosynthetic process;cellular macromolecule metabolic process;cellular metabolic process;cellular process;cellular protein metabolic …	cell part;cytoplasmic part;intracellular organelle part;intracellular part;macromolecular complex;mitochondrial part;mitochondrial small ribosomal subunit;organellar small ribosomal subunit;organelle part;ribonucleoprotein complex;small ribosomal subunit	13542000000	7570800000	5971700000	2.10472	0.00578035	1.17667	4.93276	2.67474	0.0015614	1.67317	7.0674	2.80428	0.000104009	1.845	7.64939	7.58375	0.0516585	TRUE	Q01163	Q01163	37S ribosomal protein S23. mitochondrial	2817	VII	267723	269075	0.603149	-2.16486	4.22559e-05	6.89392	0.000167018
CAB2	YIL083C	-1.19818	-1.35434	-0.0950274	0.312481	3N_1N;4N_1N	biosynthetic process;cellular biosynthetic process;cellular metabolic process;cellular nitrogen compound metabolic process;cellular process;coenzyme A biosynthetic process;coenzyme A metabolic process;coenzyme biosynthetic process;coenzyme metabolic process;cofactor biosynthetic process;cofactor metabolic process;heterocycle metabolic process;metabolic process;nitrogen compound metabolic process;…	cell part;cytoplasm;intracellular membrane-bounded organelle;intracellular organelle;intracellular part;membrane-bounded organelle;nucleus;organelle	7297900000	4173200000	3124600000	0.044651	0.955452	0.0340248	0.130736	2.22153	0.00309333	1.34496	5.3203	2.72713	0.000212279	1.83909	7.29787	4.99332	0.0454451	FALSE	P40506	P40506	Phosphopantothenate--cysteine ligase CAB2	2006	IX	203556	204653	0.682822	-2.39129	1.9593e-05	7.54492	9.24487e-05
DIP2	YLR129W	-0.524901	-0.619752	0.527943	0.757522	3N_1N;4N_1N	cellular macromolecule metabolic process;cellular metabolic process;cellular nitrogen compound metabolic process;cellular process;cleavage involved in rRNA processing;endonucleolytic cleavage in 5'-ETS of tricistronic rRNA transcript (SSU-rRNA. 5.8S rRNA. LSU-rRNA);endonucleolytic cleavage in ITS1 to separate SSU-rRNA from 5.8S rRNA and LSU-rRNA from tricistronic rRNA transcript (SSU-rRNA. 5.8S r…	cell part;intracellular non-membrane-bounded organelle;intracellular organelle;intracellular organelle part;intracellular part;macromolecular complex;non-membrane-bounded organelle;nuclear part;nucleolar part;nucleolus;organelle;organelle part;preribosome;protein complex;Pwp2p-containing subcomplex of 90S preribosome;ribonucleoprotein complex;small-subunit processome	35150000000	25638000000	9512500000	0.753681	0.122394	0.432995	1.6401	2.48562	0.00177821	1.66339	6.2873	2.37789	0.000367067	1.83782	5.8767	5.61719	0.0436447	FALSE	Q12220	Q12220	U3 small nucleolar RNA-associated protein 12	3632	XII	399657	402488	0.674386	-1.9096	1.72186e-05	7.65851	8.46499e-05
ERG4	YGL012W	-1.39058	-0.92579	-0.193622	0.00574849	2N_1N;3N_1N;4N_1N	alcohol biosynthetic process;alcohol metabolic process;biosynthetic process;cellular alcohol biosynthetic process;cellular alcohol metabolic process;cellular biosynthetic process;cellular metabolic process;cellular process;ergosterol biosynthetic process;ergosterol metabolic process;lipid biosynthetic process;lipid metabolic process;metabolic process;phytosteroid biosynthetic process;phytosteroid…	cell part;cytoplasmic part;endoplasmic reticulum;integral to membrane;intracellular membrane-bounded organelle;intracellular organelle;intracellular part;intrinsic to membrane;membrane part;membrane-bounded organelle;organelle	26103000000	13139000000	12964000000	1.62309	0.0141407	0.662872	3.54909	3.99167	0	1.55476	15.4688	4.28071	0	1.83731	18.3049	9.89547	0.0877806	TRUE	P25340	P25340	Delta(24(24(1)))-sterol reductase	706	VII	472855	474276	0.640383	-2.39346	3.14217e-07	11.9074	5.83449e-06
UTP8	YGR128C	-0.623468	-0.276287	0.684444	0.668512	2N_1N;3N_1N;4N_1N	biological regulation;biosynthetic process;cellular biosynthetic process;cellular macromolecule biosynthetic process;cellular macromolecule metabolic process;cellular metabolic process;cellular nitrogen compound metabolic process;cellular process;establishment of localization;establishment of localization in cell;establishment of RNA localization;intracellular transport;macromolecule biosynthetic…	cell part;chromatin;chromosomal part;heterochromatin;intracellular non-membrane-bounded organelle;intracellular organelle;intracellular organelle part;intracellular part;macromolecular complex;non-membrane-bounded organelle;nuclear part;nucleolar part;nucleolus;organelle;organelle part;preribosome;protein complex;rDNA heterochromatin;ribonucleoprotein complex;small-subunit processome;t-UTP complex	27152000000	12514000000	14638000000	2.03203	0.00660455	0.747741	4.70282	3.42213	0.000691849	1.77759	11.0728	3.28386	0.000144796	1.83618	10.2017	8.73802	0.0643953	TRUE	P53276	P53276	U3 small nucleolar RNA-associated protein 8	2569	VII	747950	750091	0.653838	-1.7359	4.58999e-06	8.89672	3.19265e-05
	YGR210C	-0.749471	-0.343002	0.294716	0.460956	3N_1N;4N_1N			8442100000	5441000000	3001100000	0.938525	0.0693397	0.872094	2.0069	1.63106	0.00709585	1.52849	3.56956	1.85926	0.00302915	1.83488	4.18812	4.42885	0.050587	TRUE	P42942	P42942	Uncharacterized GTP-binding protein YGR210C	2129	VII	913503	914738	0.616104	-1.78062	8.92438e-05	6.29862	0.00029953
VID30	YGL227W	-1.66536	-0.790164	NaN	-0.362252		biological regulation;catabolic process;cellular catabolic process;cellular macromolecule catabolic process;cellular macromolecule metabolic process;cellular metabolic process;cellular process;macromolecule catabolic process;macromolecule metabolic process;metabolic process;modification-dependent macromolecule catabolic process;modification-dependent protein catabolic process;negative regulation …	cell part;cytoplasm;GID complex;intracellular membrane-bounded organelle;intracellular organelle;intracellular part;macromolecular complex;membrane-bounded organelle;nucleus;organelle;protein complex	838480000	397620000	440860000	0	0.927393	1.21071	0	0	0.853046	NaN	0	0	0.952575	1.83465	0	0	1	FALSE	P53076	P53076	Vacuolar import and degradation protein 30	2462	VII	69671	72547	NA	NA	NA	NA	NA
ACT1	YFL039C	-1.07382	-0.523318	-0.160274	0.209259	2N_1N;3N_1N;4N_1N	actin filament-based movement;actin filament-based process;aging;anatomical structure formation involved in morphogenesis;ascospore wall assembly;budding cell bud growth;budding cell isotropic bud growth;cell aging;cell cycle process;cell wall assembly;cell wall organization;cell wall organization or biogenesis;cellular cell wall organization;cellular cell wall organization or biogenesis;cellular…	actin cortical patch;actin filament;actin filament bundle;actomyosin contractile ring;cell cortex part;cell division site part;cell part;cellular bud neck contractile ring;chromatin remodeling complex;chromosomal part;contractile ring;cytoplasmic part;cytoskeletal part;DNA helicase complex;H4/H2A histone acetyltransferase complex;histone acetyltransferase complex;Ino80 complex;intracellular organ…	610590000000	305410000000	305180000000	3.58591	0.000775	0.924442	12.1958	4.56494	0	1.3627	21.5886	5.05527	0	1.83378	28.6732	13.2061	0.216073	TRUE	P60010	P60010	Actin	2779	VI	53260	54696	0.59396	-2.04656	3.24391e-08	15.1174	1.49509e-06
SEC24	YIL109C	-0.927048	-1.28784	-0.00608783	0.176214	3N_1N;4N_1N	cargo loading into COPII-coated vesicle;cargo loading into vesicle;cellular component assembly;cellular component assembly at cellular level;cellular component organization;cellular component organization at cellular level;cellular component organization or biogenesis;cellular component organization or biogenesis at cellular level;cellular macromolecular complex assembly;cellular macromolecular c…	cell part;COPII vesicle coat;cytoplasmic part;cytoplasmic vesicle part;endoplasmic reticulum membrane;endoplasmic reticulum part;Golgi apparatus part;Golgi membrane;intracellular organelle part;intracellular part;macromolecular complex;membrane;membrane coat;membrane part;organelle membrane;organelle part;protein complex;vesicle coat	47480000000	25504000000	21975000000	0.134635	0.836788	0.139161	0.365219	1.85812	0.00460099	1.5546	4.18488	2.10368	0.00131424	1.83197	4.9294	4.09644	0.0561752	FALSE	P40482	P40482	Protein transport protein SEC24	1991	IX	157385	160165	0.691134	-2.42732	8.75244e-05	6.31366	0.000296049
YML082W	YML082W	-0.777111	-0.117173	0.368371	0.546871		amine biosynthetic process;amine metabolic process;aspartate family amino acid biosynthetic process;aspartate family amino acid metabolic process;biosynthetic process;carboxylic acid biosynthetic process;carboxylic acid metabolic process;cellular amine metabolic process;cellular amino acid biosynthetic process;cellular amino acid metabolic process;cellular biosynthetic process;cellular ketone met…		2863600000	1846000000	1017600000	0	1	0.939714	0	0	0.892093	1.52739	0	0	0.931488	1.82736	0	0	0.916005	TRUE	Q04533	Q04533	Putative cystathionine gamma-synthase YML082W	3122	XIII	101862	103811	0.545795	-1.48884	1.34762e-05	9.39714	6.99839e-05
CCA1	YER168C	-1.10448	-0.271619	0.295002	0.379167	2N_1N;3N_1N;4N_1N	cellular macromolecule metabolic process;cellular metabolic process;cellular nitrogen compound metabolic process;cellular process;macromolecule metabolic process;metabolic process;ncRNA 3'-end processing;ncRNA metabolic process;ncRNA processing;nitrogen compound metabolic process;nucleic acid metabolic process;nucleobase-containing compound metabolic process;primary metabolic process;RNA 3'-end p…	cell part;cytoplasm;cytoplasmic part;intracellular membrane-bounded organelle;intracellular organelle;intracellular organelle lumen;intracellular organelle part;intracellular part;membrane-bounded organelle;membrane-enclosed lumen;mitochondrial matrix;mitochondrial part;nucleus;organelle;organelle lumen;organelle part	15139000000	8969800000	6169600000	1.22338	0.0336479	1.03958	2.60411	1.83508	0.00505528	1.64754	4.11944	2.02396	0.00156522	1.82643	4.67779	5.08241	0.0449506	TRUE	P21269	P21269	CCA tRNA nucleotidyltransferase. mitochondrial	562	V	521029	522669	0.608726	-1.8265	0.000137335	5.97095	0.000419785
MET6	YER091C	-1.18698	-0.165372	-0.142623	0.156954	2N_1N;3N_1N;4N_1N	amine biosynthetic process;amine metabolic process;aspartate family amino acid biosynthetic process;aspartate family amino acid metabolic process;biosynthetic process;carboxylic acid biosynthetic process;carboxylic acid metabolic process;cellular amine metabolic process;cellular amino acid biosynthetic process;cellular amino acid metabolic process;cellular biosynthetic process;cellular ketone met…		1848000000000	979220000000	868810000000	5.26693	0	1.33823	32.4028	5.16392	0	1.43258	30.5311	5.87726	0	1.82411	46.08	16.3081	0.34692	FALSE	P05694	P05694	5-methyltetrahydropteroyltriglutamate--homocysteine methyltransferase	131	V	339864	342167	0.55667	-1.87817	5.66911e-05	6.65567	0.000209327
POL3	YDL102W	-1.11008	-0.469257	0.336066	0.331477	2N_1N;3N_1N;4N_1N	biosynthetic process;catabolic process;cellular biosynthetic process;cellular catabolic process;cellular macromolecule biosynthetic process;cellular macromolecule catabolic process;cellular macromolecule metabolic process;cellular metabolic process;cellular nitrogen compound metabolic process;cellular process;DNA biosynthetic process;DNA metabolic process;DNA replication;DNA replication. removal …	cell part;chromosomal part;cytoplasmic part;cytosol;delta DNA polymerase complex;DNA polymerase complex;intracellular organelle part;intracellular part;macromolecular complex;nuclear chromosome part;nuclear part;organelle part;protein complex;replication fork	5063400000	2930300000	2133100000	2.38408	0.00349701	0.892131	5.89969	3.52591	0.000768212	1.74615	11.7724	3.51865	0.000178771	1.82384	11.7221	9.42865	0.0766984	TRUE	P15436	P15436	DNA polymerase delta catalytic subunit	425	IV	276872	280165	0.632553	-1.95093	3.88291e-06	9.06388	2.79938e-05
MIR1	YJR077C	-1.53854	-1.46712	-0.251426	-0.245843	3N_1N;4N_1N	anion transport;cellular process;establishment of localization;inorganic anion transport;ion transmembrane transport;ion transport;phosphate ion transmembrane transport;phosphate ion transport;transmembrane transport;transport	cell part;cytoplasmic part;integral to membrane;integral to mitochondrial inner membrane;integral to mitochondrial membrane;integral to organelle membrane;intracellular membrane-bounded organelle;intracellular organelle;intracellular organelle part;intracellular part;intrinsic to membrane;intrinsic to mitochondrial inner membrane;intrinsic to organelle membrane;membrane;membrane part;membrane-bou…	136900000000	68075000000	68829000000	0.919485	0.0726459	0.361074	1.96855	3.43604	0.000711656	1.67631	11.1642	3.39218	0.000158155	1.82262	10.8784	7.7477	0.0532249	FALSE	P23641	P23641	Mitochondrial phosphate carrier protein;Mitochondrial phosphate carrier protein. N-terminally processed	658	X	577255	578190	0.678311	-2.73146	6.62286e-06	8.53891	4.03151e-05
POL2	YNL262W	-1.08102	-0.0931326	0.0419371	0.287638	2N_1N;3N_1N;4N_1N	base-excision repair;biological regulation;biosynthetic process;cell cycle checkpoint;cell cycle process;cellular biosynthetic process;cellular component organization;cellular component organization at cellular level;cellular component organization or biogenesis;cellular component organization or biogenesis at cellular level;cellular macromolecule biosynthetic process;cellular macromolecule metab…	cell part;chromosomal part;DNA polymerase complex;epsilon DNA polymerase complex;intracellular organelle part;intracellular part;macromolecular complex;nuclear chromosome part;nuclear part;organelle part;protein complex;replication fork	4963400000	2776800000	2186500000	1.41808	0.0196784	1.36595	3.54645	1.63157	0.00710045	1.52048	4.28491	1.85519	0.00302096	1.81915	5.18118	4.90484	0.0458326	TRUE	P21951	P21951	DNA polymerase epsilon catalytic subunit A	578	XIV	148212	154880	0.517554	-1.63399	0.00168183	4.41562	0.00339391
RKR1	YMR247C	-0.955756	-0.803271	0.366054	0.38392	3N_1N;4N_1N	biological regulation;catabolic process;cellular catabolic process;cellular component organization;cellular component organization at cellular level;cellular component organization or biogenesis;cellular component organization or biogenesis at cellular level;cellular macromolecule catabolic process;cellular macromolecule metabolic process;cellular metabolic process;cellular process;cellular prote…	cell part;intracellular membrane-bounded organelle;intracellular organelle;intracellular part;membrane-bounded organelle;nucleus;organelle	10164000000	6871600000	3292700000	0.426899	0.35703	0.388107	1.0415	1.84085	0.00497896	1.75346	5.11945	1.99002	0.00167236	1.80273	5.79325	4.25778	0.0532516	FALSE	Q04781	Q04781	E3 ubiquitin-protein ligase listerin	3148	XIII	763351	768039	0.681261	-2.14794	0.000229884	5.89714	0.000628528
MSN5	YDR335W	-0.981189	-0.803346	0.0747258	0.32357	2N_1N;3N_1N;4N_1N	establishment of localization;establishment of localization in cell;establishment of protein localization;establishment of RNA localization;intracellular protein transport;intracellular transport;nuclear export;nuclear transport;nucleic acid transport;nucleobase-containing compound transport;nucleocytoplasmic transport;protein export from nucleus;protein targeting;protein transport;RNA export fro…	cell part;cytoplasm;intracellular membrane-bounded organelle;intracellular organelle;intracellular part;membrane-bounded organelle;nucleus;organelle	7672300000	4465600000	3206700000	1.53081	0.0153628	0.555789	3.92348	3.57373	0.000798165	1.45996	20.1583	3.32952	0.000150235	1.79731	16.6905	8.43405	0.0609901	TRUE	P52918	P52918	Protein MSN5	2436	IV	1141168	1144842	0.628456	-2.06995	4.50332e-07	12.7773	6.83711e-06
CAM1	YPL048W	-1.34868	-0.684398	-0.0483291	0.00266207	2N_1N;3N_1N;4N_1N	biological regulation;biosynthetic process;cellular biosynthetic process;cellular component biogenesis;cellular component biogenesis at cellular level;cellular component organization or biogenesis;cellular component organization or biogenesis at cellular level;cellular macromolecule biosynthetic process;cellular macromolecule metabolic process;cellular metabolic process;cellular process;macromole…	cell part;cytoplasm;intracellular membrane-bounded organelle;intracellular organelle;intracellular part;membrane-bounded organelle;nucleus;organelle	359950000000	191600000000	168350000000	3.1796	0.00120567	0.908396	9.58793	5.3326	0	1.6477	33.655	5.17128	0	1.78218	30.6612	13.6835	0.24501	TRUE	P29547	P29547	Elongation factor 1-gamma 1	861	XVI	464401	465648	0.608584	-2.2135	1.38222e-06	10.1535	1.42435e-05
TMA108	YIL137C	-1.0851	-0.534599	0.0592593	0.150808	2N_1N;3N_1N;4N_1N	cellular component biogenesis;cellular component biogenesis at cellular level;cellular component organization or biogenesis;cellular component organization or biogenesis at cellular level;cellular process;ribonucleoprotein complex biogenesis;ribosome biogenesis	cell part;cytoplasm;intracellular part	17621000000	10008000000	7613600000	1.35895	0.0229512	0.919547	2.90819	2.24542	0.00304907	1.57157	5.40242	2.44626	0.000381122	1.7814	6.13458	6.05062	0.0438959	TRUE	P40462	P40462	Protein TMA108	1977	IX	89948	92788	0.599623	-2.03152	2.42326e-05	7.36072	0.000108773
	YDR341C	-0.847422	-0.358442	0.407712	0.431487	2N_1N;3N_1N;4N_1N	amine metabolic process;amino acid activation;arginyl-tRNA aminoacylation;carboxylic acid metabolic process;cellular amine metabolic process;cellular amino acid metabolic process;cellular ketone metabolic process;cellular macromolecule metabolic process;cellular metabolic process;cellular nitrogen compound metabolic process;cellular process;macromolecule metabolic process;metabolic process;ncRNA …	cell part;cytoplasm;intracellular part	197140000000	117220000000	79919000000	3.82548	0	0.826687	14.0368	5.11266	0	1.65566	29.6402	5.10342	0	1.77996	29.4823	14.0416	0.273172	TRUE	Q05506	Q05506	Arginine--tRNA ligase. cytoplasmic	3181	IV	1151803	1153626	0.616885	-1.80291	6.50644e-07	11.0155	8.68137e-06
NOP9	YJL010C	-1.22401	-0.205995	0.654615	0.334653	2N_1N;3N_1N;4N_1N	cellular localization;cellular macromolecule metabolic process;cellular metabolic process;cellular nitrogen compound metabolic process;cellular process;cleavage involved in rRNA processing;endonucleolytic cleavage in 5'-ETS of tricistronic rRNA transcript (SSU-rRNA. 5.8S rRNA. LSU-rRNA);endonucleolytic cleavage in ITS1 to separate SSU-rRNA from 5.8S rRNA and LSU-rRNA from tricistronic rRNA transc…	90S preribosome;cell part;intracellular non-membrane-bounded organelle;intracellular organelle;intracellular organelle part;intracellular part;macromolecular complex;non-membrane-bounded organelle;nuclear part;nucleolus;organelle;organelle part;preribosome;preribosome. small subunit precursor;ribonucleoprotein complex	16614000000	9231100000	7382800000	1.19831	0.0350362	0.982991	2.54946	2.18651	0.00313982	1.93627	5.20167	2.02049	0.00156295	1.77638	4.66708	5.40531	0.0439059	FALSE	P47077	P47077	Nucleolar protein 9	2264	X	417562	419562	0.628242	-1.73559	0.000337405	5.32071	0.000864789
RPN6	YDL097C	-1.09526	-0.933164	-0.0331358	0.174626	2N_1N;3N_1N;4N_1N	catabolic process;cellular catabolic process;cellular component assembly;cellular component assembly at cellular level;cellular component organization;cellular component organization at cellular level;cellular component organization or biogenesis;cellular component organization or biogenesis at cellular level;cellular macromolecular complex assembly;cellular macromolecular complex subunit organiz…	cell part;cytoplasmic part;cytosolic part;cytosolic proteasome complex;intracellular part;macromolecular complex;proteasome complex;proteasome regulatory particle. lid subcomplex;proteasome storage granule;protein complex	89527000000	47034000000	42493000000	2.63143	0.00266168	0.49371	6.88172	4.8029	0	1.41256	24.7792	4.84147	0	1.77227	25.3385	12.2758	0.1699	TRUE	Q12377	Q12377	26S proteasome regulatory subunit RPN6	3701	IV	285391	286695	0.623565	-2.17527	1.30018e-08	16.6199	8.83096e-07
TRM3	YDL112W	-0.561027	-0.277262	0.341754	0.350914	2N_1N;3N_1N;4N_1N	cellular macromolecule metabolic process;cellular metabolic process;cellular nitrogen compound metabolic process;cellular process;macromolecule metabolic process;macromolecule methylation;macromolecule modification;metabolic process;methylation;ncRNA metabolic process;ncRNA processing;nitrogen compound metabolic process;nucleic acid metabolic process;nucleobase-containing compound metabolic proce…	cell part;cytoplasm;intracellular part	10272000000	5513500000	4758700000	1.14797	0.0407684	0.975899	2.44108	1.84761	0.00471882	1.64815	4.15494	1.93504	0.00211158	1.77166	4.40857	4.93062	0.0457698	TRUE	Q07527	Q07527	tRNA (guanosine(18)-2-O)-methyltransferase	3381	IV	258915	263225	0.598723	-1.79606	0.000153368	5.88874	0.000452909
[truncated: 2,679 more rows]

## Sheet: Outliers
FigS3A	TOP25 Up							FigS3B	TOP25 Down
Gene names	1N	2N	3N	4N	Student's T-test significant	4N_x-y_1N		Gene names	1N	2N	3N	4N	Student's T-test significant	4N_x-y_1N
ADH5	-0.0788545161485672	1.66413140296936	1.81202363967896	1.7584125995636		1.83727		ADH4	-1.17873156070709	-1.37498390674591	-2.50862836837769	-3.71664428710938	3N_1N;4N_1N	-2.53791
ZRT1	-2.79016280174255	-1.87730860710144	-1.55641806125641	-0.883626282215118	2N_1N;3N_1N;4N_1N	1.90654		PET191	0.805892586708069	0.142694100737572	-0.387285202741623	-1.77153491973877	3N_1N;4N_1N	-2.57743
VPS35	-2.51308655738831	-0.389736622571945	-0.455156773328781	-0.00908871833235025		2.504		PHO90	0.867242693901062	0.535320401191711	0.124756932258606	-1.26992499828339	3N_1N	-2.13717
TRZ1	-1.54325890541077	0.101553127169609	0.428263336420059	0.208208739757538	2N_1N;3N_1N;4N_1N	1.75147		YNR034W-A	1.65899777412415	-0.368847340345383	-0.624248206615448	-1.88223564624786	2N_1N;3N_1N;4N_1N	-3.54123
[truncated: 48 more rows]
