# Supplementary material for: Sublinear scaling of the cellular proteome with ploidy
Source: Nat Commun. 2022 Oct 19;13:6182. doi: 10.1038/s41467-022-33904-7 (PMC9581932; doi:10.1038/s41467-022-33904-7)
Supplement: Supplementary file 5 — Supplementary Dataset 3 [file 41467_2022_33904_MOESM5_ESM.xlsx]

## Sheet: DOWN_GOBP_protein
Term	Overlap	P-value	Adjusted P-value	Old P-value	Old Adjusted P-value	Z-score	Combined Score	Genes
cytoplasmic translation (GO:0002181)	83/162	0.000445308	0.45555	0.903	1	-1.78999	13.8129	RPL30;RPL32;RPL26B;RPL14A;RPP2A;RPL14B;RPL22A;RPL34B;RPP2B;RPL22B;RPL42B;RPS0B;RPS0A;RPS15;RPL7B;RPS25A;RPS9A;RPS21B;RPL38;RPS17B;RPS29B;RPS13;RPS12;RPL37B;RPL13A;TMA46;RPS7B;RPP1B;RPL13B;RPP1A;RPL33A;RPL21A;RPL33B;RPL21B;RPL6A;RPS24B;RPS16B;RPL6B;RPS8B;RPL17B;RPL37A;RPL2B;RPL25;RPL29;RPL28;RPL40B;RPL10;RPL36A;RPS6B;RPL36B;RPL24A;RPL24B;RPL12B;RPL20B;RPS27B;TMA19;RPL16A;RPS7A;RPS11B;SSA1;RPS31;RP…
translation (GO:0006412)	107/297	0.00311377	1	0.999111	1	-1.40601	8.11539	RPL30;RPL32;RPP2A;RPL22A;RPL34B;RPP2B;RPL22B;RPS0B;RPS0A;RPS15;RPS25A;RPS9A;RPL38;RPS13;RPS12;RPS7B;RPP1B;RPP1A;RPL33A;RPL21A;RPL33B;RPL21B;RPS24B;RPS8B;RPL17B;RPL2B;NHP2;RPL25;RPL29;RPL28;MRPL19;SNU13;RPL20B;MRPL20;RPL16A;RPS11B;SSA1;RPS23B;RPS31;RPS19A;MNP1;RPL15B;TMA7;MRPL27;MRPL25;RPL43B;RPL31A;RPL31B;MMF1;MRPL31;RPS22B;RPS10A;RPL27A;RPS20;HCR1;RPS18B;STM1;RPL26B;RPL14A;RPL14B;RPL42B;MRPL33;R…
ribosomal large subunit biogenesis (GO:0042273)	39/104	0.00915671	1	0.897697	1	-1.57616	7.39736	RPL40B;TIF4631;NOP4;ALB1;RPL10;NIP7;MRPL19;MAK16;SDA1;RPL26B;RPL14A;RPL14B;RPL24A;RPL24B;SNU13;RPL12B;NOP7;RPL7B;RRS1;RRP14;TRM112;REI1;RRP15;EBP2;MRT4;NOP15;NOP16;RPL33A;RPL33B;RPL11B;NOG1;RPL6A;LOC1;NSA2;RPL6B;RSA3;NHP2;RPL25;RPL8A
regulation of Arp2/3 complex-mediated actin nucleation (GO:0034315)	7/13	0.0706406	1	0.511507	1	-1.97511	5.23433	BBC1;PAN1;LSB1;PIN3;AIM7;ABP1;CRN1
maturation of LSU-rRNA from tricistronic rRNA transcript (GO:0000463)	13/46	0.0709714	1	0.82501	1	-1.76052	4.65741	NOP4;NIP7;MAK16;RPL37B;RPL35B;SPB1;NOP7;DBP10;RPL7B;NSA2;RPL17B;RPL37A;RRP15
ribonucleoprotein complex assembly (GO:0022618)	51/156	0.0413998	1	0.992402	1	-1.43164	4.55903	NSR1;RPS0B;RPS0A;RPS15;TIF11;THO1;RPL38;RPS17B;BUD27;MRN1;RPL6A;RPL6B;RSA3;RPL25;SLU7;DCP2;RPL40B;TIF4631;TIF4632;FUN12;RPL10;NIP7;MRPL19;RPL24A;RPL24B;SUI3;RPL12B;SUI1;RPS27B;RPS11B;RPB4;RPS31;RPS19A;MRT4;SCD6;TMA20;TMA22;DBP10;RPL11B;LSM4;SMD2;LSM3;SMD3;NOG1;RPS14A;RPS26A;SKY1;RPS10A;STE20;ESF2;RSM19
regulation of double-strand break repair via nonhomologous end joining (GO:2001032)	1/6	0.187952	1	0.563495	1	-2.68732	4.49204	ULS1
ribosome biogenesis (GO:0042254)	52/176	0.0391445	1	0.995894	1	-1.36085	4.40984	NSR1;POP6;LTV1;RPL30;ALB1;DHR2;POP4;SDA1;RPL26B;RPL14A;RPL14B;RPL34B;YAR1;RPS0B;RPS0A;RPS15;RPL7B;RRP14;CGR1;RRP17;EBP2;IMP3;RPS7B;RPL33A;RPL33B;LOC1;NSA2;RPL40B;TIF4631;NOP4;FUN12;NOP6;NIP7;MAK16;NOP7;RPS7A;RRS1;RRP36;RPS31;TRM112;REI1;RPS19A;MRT4;NOP15;NOP16;TMA20;TMA23;NOG1;RPS26A;RPS10A;ESF1;RPS18B
gluconeogenesis (GO:0006094)	3/16	0.101702	1	0.612971	1	-1.85346	4.23648	GPM1;TDH2;TDH1
ribosomal small subunit biogenesis (GO:0042274)	25/67	0.0781816	1	0.916795	1	-1.63137	4.15791	NSR1;LTV1;NOP6;SNU13;YAR1;RPS0B;RPS0A;RPS15;RPS27B;RPS7A;RPS11B;RRP14;RRP36;RPS31;RPS17B;TRM112;RPS19A;IMP3;RPS7B;TMA23;LSM7;RPS14A;LSM6;RPS10A;RSM19
maturation of SSU-rRNA from tricistronic rRNA transcript (GO:0000462)	38/105	0.0677361	1	0.973652	1	-1.52775	4.11291	FAP7;FUN12;DHR2;FAF1;UTP23;RPS6B;FCF2;SNU13;EFG1;NOP7;KRI1;RPS0B;RPS0A;RPS27B;RPS9A;SAS10;FYV7;RPS21B;RPS11B;RPS23B;RRS1;BUD21;RRP36;SLX9;RPS13;UTP14;UTP11;NOP19;RPS24B;LOC1;RPS14A;RPS16B;RPS8B;ESF2;RPS20;HCR1;RPS18B;LCP5
maturation of LSU-rRNA (GO:0000470)	14/51	0.0954687	1	0.877104	1	-1.66032	3.90001	NOP4;NIP7;MAK16;RPL35B;SNU13;SPB1;NOP7;DBP10;RPL7B;NSA2;NHP2;TRM112;RPL8A;RRP15
NLS-bearing protein import into nucleus (GO:0006607)	6/19	0.135709	1	0.697516	1	-1.93417	3.86301	YRB1;NUP60;NSP1;NUP100;NUP1;NUP2
hexose biosynthetic process (GO:0019319)	3/16	0.101702	1	0.612971	1	-1.68239	3.84545	GPM1;TDH2;TDH1
cellular response to oxidative stress (GO:0034599)	21/95	0.105884	1	0.975761	1	-1.70412	3.82645	YAP1;LTV1;FAP7;GPX2;NQM1;GRX2;GRX1;TSA1;GRX5;DOT5;YAR1;MXR1;CMK2;MXR2;TRX1;HYR1;ATX1;TMA19;HSP12;TRX3;HSP31
ribosome assembly (GO:0042255)	26/72	0.0990403	1	0.941871	1	-1.65455	3.82569	NSR1;RPL40B;FUN12;RPL10;MRPL19;RPL24A;RPL24B;RPL12B;RPS0B;RPS0A;RPS15;RPS27B;RPS11B;RPS31;RPS17B;RPS19A;MRT4;RPL11B;RPL6A;RPS14A;RPL6B;RPS26A;RSA3;RPS10A;RPL25;RSM19
maturation of SSU-rRNA (GO:0030490)	30/87	0.0766744	1	0.956666	1	-1.48506	3.81393	FAP7;FUN12;DHR2;FAF1;RPS6B;SNU13;EFG1;NOP7;RPS27B;RPS9A;SAS10;FYV7;RPS11B;RPS23B;BUD21;RRP36;RPS31;SLX9;TRM112;RPS13;NOP19;RPS24B;LSM7;RPS14A;RPS16B;LSM6;RPS8B;RPS20;HCR1;LCP5
snoRNA transcription (GO:0009302)	2/6	0.187952	1	0.563495	1	-2.229	3.72592	CTR9;TBF1
peptide biosynthetic process (GO:0043043)	11/40	0.155032	1	0.873713	1	-1.95257	3.63982	RPS14A;RPS23B;NHP2;MRPL27;RPL24A;RPL24B;SNU13;RRF1;RPL8A;RPS0B;RPS0A
cortical actin cytoskeleton organization (GO:0030866)	4/21	0.159573	1	0.744945	1	-1.96216	3.60106	PAN1;SCD5;ABP1;ARC15
negative regulation of Arp2/3 complex-mediated actin nucleation (GO:0034316)	5/7	0.215652	1	0.61228	1	-2.31819	3.55632	BBC1;LSB1;PIN3;AIM7;CRN1
glycolytic process (GO:0006096)	3/20	0.147542	1	0.722083	1	-1.85432	3.54851	GPM1;TDH2;TDH1
cellular hyperosmotic response (GO:0071474)	1/6	0.187952	1	0.563495	1	-2.11939	3.54271	PBS2
protein localization to nucleolar rDNA repeats (GO:0034503)	2/6	0.187952	1	0.563495	1	-2.11542	3.53607	LRS4;CSM1
regulation of histone H3-K4 methylation (GO:0051569)	1/6	0.187952	1	0.563495	1	-2.09838	3.50759	CTR9
positive regulation of transcription from RNA polymerase II promoter in response to arsenic-containing substance (GO:0061395)	1/6	0.187952	1	0.563495	1	-2.09189	3.49673	YAP1
nucleolus organization (GO:0007000)	3/7	0.215652	1	0.61228	1	-2.27592	3.49147	NET1;LRS4;CSM1
regulation of histone H2B conserved C-terminal lysine ubiquitination (GO:2001173)	2/6	0.187952	1	0.563495	1	-2.08476	3.48481	CTR9;LEO1
maintenance of translational fidelity (GO:1990145)	2/6	0.187952	1	0.563495	1	-2.08003	3.47691	EFB1;SUI1
regulation of phosphate transport (GO:0010966)	1/6	0.187952	1	0.563495	1	-2.02426	3.38369	PHO90
pyrimidine-containing compound salvage (GO:0008655)	2/6	0.187952	1	0.563495	1	-2.01967	3.37602	CDD1;FCY1
transcription from RNA polymerase I promoter (GO:0006360)	12/38	0.138898	1	0.85191	1	-1.7085	3.3726	RPB8;REB1;RPC19;CTR9;RPB5;RPB10;RPA34;DST1;RPA12;RPO26;RPC10;RPA14
regulation of transcription from RNA polymerase II promoter in response to arsenic-containing substance (GO:0061394)	1/6	0.187952	1	0.563495	1	-2.00703	3.35489	YAP1
peptidyl-methionine modification (GO:0018206)	1/6	0.187952	1	0.563495	1	-1.99331	3.33195	MAK3
cytoplasmic mRNA processing body assembly (GO:0033962)	3/7	0.215652	1	0.61228	1	-2.16078	3.31483	SCD6;LSM4;LSM3
regulation of adenylate cyclase activity (GO:0045761)	1/6	0.187952	1	0.563495	1	-1.97517	3.30162	RAS2
N-terminal peptidyl-methionine acetylation (GO:0017196)	1/6	0.187952	1	0.563495	1	-1.95469	3.26739	MAK3
termination of RNA polymerase I transcription (GO:0006363)	2/7	0.215652	1	0.61228	1	-2.12671	3.26256	REB1;RPA12
superoxide metabolic process (GO:0006801)	2/6	0.187952	1	0.563495	1	-1.9499	3.25939	CCS1;SOD1
protein localization to cell cortex (GO:0072697)	1/7	0.215652	1	0.61228	1	-2.12125	3.25418	ABP1
regulation of protein metabolic process (GO:0051246)	2/6	0.187952	1	0.563495	1	-1.93312	3.23134	TFS1;PBI2
snRNA modification (GO:0040031)	3/7	0.215652	1	0.61228	1	-2.10376	3.22735	GAR1;NHP2;NOP10
regulation of translation in response to stress (GO:0043555)	3/6	0.187952	1	0.563495	1	-1.90029	3.17646	STM1;SBP1;EDC1
negative regulation of protein polymerization (GO:0032272)	4/6	0.187952	1	0.563495	1	-1.88577	3.15219	BIK1;AIM21;TDA2;BUD14
cellular response to fatty acid (GO:0071398)	2/6	0.187952	1	0.563495	1	-1.8851	3.15107	RTG1;CST6
negative regulation of ATPase activity (GO:0032780)	3/6	0.187952	1	0.563495	1	-1.88236	3.14648	YRA1;STF1;INH1
alditol metabolic process (GO:0019400)	2/7	0.215652	1	0.61228	1	-2.05098	3.14639	GPP2;TCO89
positive regulation of intracellular protein transport (GO:0090316)	3/6	0.187952	1	0.563495	1	-1.88048	3.14335	SKY1;SEC16;SAR1
cellular response to oleic acid (GO:0071400)	2/6	0.187952	1	0.563495	1	-1.87625	3.13628	RTG1;CST6
regulation of COPII vesicle coating (GO:0003400)	1/7	0.215652	1	0.61228	1	-2.02841	3.11176	SAR1
glyceraldehyde-3-phosphate metabolic process (GO:0019682)	3/7	0.215652	1	0.61228	1	-2.02429	3.10545	NQM1;TKL2;RPE1
actin filament organization (GO:0007015)	10/42	0.171715	1	0.892628	1	-1.75506	3.09228	BZZ1;ARC18;PBS2;TPM2;SCP1;TPM1;SCD5;COF1;RDI1;CRN1
nucleobase-containing compound biosynthetic process (GO:0034654)	2/7	0.215652	1	0.61228	1	-2.01071	3.08461	CDD1;FCY1
endonucleolytic cleavage of tricistronic rRNA transcript (SSU-rRNA, 5.8S rRNA, LSU-rRNA) (GO:0000479)	20/57	0.129336	1	0.921434	1	-1.50541	3.07907	UTP14;UTP11;NOP19;UTP23;RPL37B;FCF2;KRI1;RPS0B;RPS0A;LOC1;RPS27B;SAS10;RPS21B;RPL17B;RPL37A;RRS1;BUD21;ESF2;RPS18B;LCP5
regulation of ER to Golgi vesicle-mediated transport by GTP hydrolysis (GO:0090113)	1/7	0.215652	1	0.61228	1	-2.00015	3.06842	SAR1
L-serine metabolic process (GO:0006563)	1/8	0.242407	1	0.655621	1	-2.16268	3.06481	CHA1
attachment of spindle microtubules to kinetochore involved in homologous chromosome segregation (GO:0051455)	2/7	0.215652	1	0.61228	1	-1.99025	3.05322	LRS4;CSM1
response to oleic acid (GO:0034201)	2/6	0.187952	1	0.563495	1	-1.81988	3.04204	RTG1;CST6
nuclear export (GO:0051168)	7/24	0.196597	1	0.804063	1	-1.86387	3.03177	YRB2;YRB1;NUP60;NSP1;NUP100;NUP1;NUP2
nicotinamide nucleotide metabolic process (GO:0046496)	3/24	0.196597	1	0.804063	1	-1.81879	2.95844	GPM1;TDH2;TDH1
negative regulation of actin nucleation (GO:0051126)	5/7	0.215652	1	0.61228	1	-1.91414	2.93646	BBC1;LSB1;PIN3;AIM7;CRN1
endonucleolytic cleavage to generate mature 3'-end of SSU-rRNA from (SSU-rRNA, 5.8S rRNA, LSU-rRNA) (GO:0000461)	3/6	0.187952	1	0.563495	1	-1.75558	2.93457	RPS21B;RPS0B;RPS0A
negative regulation of actin filament polymerization (GO:0030837)	4/6	0.187952	1	0.563495	1	-1.75522	2.93396	AIM21;TDA2;PFY1;BUD14
positive regulation of actin nucleation (GO:0051127)	3/8	0.242407	1	0.655621	1	-2.06591	2.92768	PAN1;ABP1;CRN1
ATP generation from ADP (GO:0006757)	3/20	0.147542	1	0.722083	1	-1.52763	2.92335	GPM1;TDH2;TDH1
regulation of histone H2B ubiquitination (GO:2001166)	2/7	0.215652	1	0.61228	1	-1.8955	2.90787	CTR9;LEO1
positive regulation of MAP kinase activity (GO:0043406)	2/6	0.187952	1	0.563495	1	-1.7338	2.89816	PBS2;STE20
snRNA pseudouridine synthesis (GO:0031120)	3/7	0.215652	1	0.61228	1	-1.87029	2.8692	GAR1;NHP2;NOP10
tRNA transcription from RNA polymerase III promoter (GO:0042797)	11/19	0.135709	1	0.697516	1	-1.43217	2.86038	RPC37;RPB8;RPC17;RPC19;RPB5;RPC31;RPB10;RPC53;DST1;RPO26;RPC10
tRNA transcription (GO:0009304)	11/19	0.135709	1	0.697516	1	-1.42448	2.84504	RPC37;RPB8;RPC17;RPC19;RPB5;RPC31;RPB10;RPC53;DST1;RPO26;RPC10
transcription from RNA polymerase II promoter (GO:0006366)	29/123	0.12764	1	0.993021	1	-1.38129	2.84345	TFB5;REB1;CTR9;SUS1;RPB10;RPB11;DST1;ESS1;RPC10;LDB7;RBA50;RPB8;RTT102;RPB4;RPB5;LEO1;TFG2;TFG1;TAF14;TFA2;TAF13;TFA1;TOA2;TOA1;ELF1;SUB1;HPC2;RPO26;TBF1
regulation of vesicle targeting, to, from or within Golgi (GO:0048209)	1/8	0.242407	1	0.655621	1	-2.0048	2.84107	SAR1
positive regulation of Arp2/3 complex-mediated actin nucleation (GO:2000601)	3/8	0.242407	1	0.655621	1	-1.98423	2.81192	PAN1;ABP1;CRN1
rRNA pseudouridine synthesis (GO:0031118)	3/8	0.242407	1	0.655621	1	-1.98384	2.81138	GAR1;NHP2;NOP10
negative regulation of cytoskeleton organization (GO:0051494)	4/7	0.215652	1	0.61228	1	-1.8312	2.80923	EFB1;AIM21;TDA2;BUD14
Arp2/3 complex-mediated actin nucleation (GO:0034314)	2/7	0.215652	1	0.61228	1	-1.83115	2.80915	ARC18;ARC15
negative regulation of programmed cell death (GO:0043069)	2/7	0.215652	1	0.61228	1	-1.82902	2.80589	STM1;DRE2
negative regulation of cell aging (GO:0090344)	2/6	0.187952	1	0.563495	1	-1.67612	2.80175	SSA1;TSA1
transcription-dependent tethering of RNA polymerase II gene DNA at nuclear periphery (GO:0000972)	6/23	0.184126	1	0.785855	1	-1.63456	2.7659	NUP60;NUP100;LRP1;SUS1;NUP1;NUP2
transcription elongation from RNA polymerase I promoter (GO:0006362)	3/7	0.215652	1	0.61228	1	-1.7995	2.7606	CTR9;RPA34;DST1
regulation of response to endoplasmic reticulum stress (GO:1905897)	1/7	0.215652	1	0.61228	1	-1.79573	2.75481	YAP1
multivesicular body sorting pathway (GO:0071985)	3/8	0.242407	1	0.655621	1	-1.94029	2.74966	DID2;DID4;VPS24
regulation of cell aging (GO:0090342)	2/6	0.187952	1	0.563495	1	-1.64342	2.74708	SSA1;TSA1
regulation of nucleotide-excision repair (GO:2000819)	3/8	0.242407	1	0.655621	1	-1.92868	2.73321	CTR9;LEO1;SPT4
negative regulation of cellular process (GO:0048523)	4/7	0.215652	1	0.61228	1	-1.77171	2.71796	SSA1;TSA1;ESC1;DIG1
regulation of transcription-coupled nucleotide-excision repair (GO:0090262)	3/8	0.242407	1	0.655621	1	-1.91701	2.71666	CTR9;LEO1;SPT4
macromolecule biosynthetic process (GO:0009059)	2/7	0.215652	1	0.61228	1	-1.76266	2.70409	EFB1;SUI1
hydrogen peroxide catabolic process (GO:0042744)	2/7	0.215652	1	0.61228	1	-1.7534	2.68988	CTT1;TSA1
regulation of endoplasmic reticulum unfolded protein response (GO:1900101)	1/8	0.242407	1	0.655621	1	-1.85092	2.62301	YAP1
DNA-templated transcriptional start site selection (GO:0001173)	5/8	0.242407	1	0.655621	1	-1.81833	2.57682	TAF14;REB1;HMO1;TFG2;TFG1
cellular response to misfolded protein (GO:0071218)	4/22	0.171777	1	0.766177	1	-1.45875	2.56968	TMC1;SIS1;GIM3;UBC4
regulation of actin filament polymerization (GO:0030833)	4/8	0.242407	1	0.655621	1	-1.76776	2.50516	BZZ1;AIM21;TDA2;BUD14
transcriptional start site selection at RNA polymerase II promoter (GO:0001174)	5/8	0.242407	1	0.655621	1	-1.74189	2.46849	TAF14;REB1;HMO1;TFG2;TFG1
rDNA condensation (GO:0070550)	2/10	0.293215	1	0.72833	1	-2.00618	2.46128	LRS4;CSM1
nucleic acid metabolic process (GO:0090304)	2/8	0.242407	1	0.655621	1	-1.72963	2.45112	LSM12;RTC3
transcription initiation from RNA polymerase II promoter (GO:0006367)	16/46	0.206453	1	0.923015	1	-1.54324	2.43474	NCB2;TAF14;TFA2;REB1;TAF13;TFA1;HMO1;BUR6;TOA2;TOA1;NHP6A;DST1;MED11;RPB4;TFG2;TFG1
regulation of transcription from RNA polymerase II promoter in response to oxidative stress (GO:0043619)	2/8	0.242407	1	0.655621	1	-1.69874	2.40735	YAP1;SOD1
metallo-sulfur cluster assembly (GO:0031163)	8/24	0.196597	1	0.804063	1	-1.47723	2.40287	ISD11;ISU1;ISU2;JAC1;YAH1;GRX5;DRE2;ACP1
respiratory chain complex III assembly (GO:0017062)	4/9	0.268251	1	0.694125	1	-1.81496	2.38818	QCR7;MZM1;CBP6;CBP4
maturation of 5.8S rRNA from tricistronic rRNA transcript (SSU-rRNA, 5.8S rRNA, LSU-rRNA) (GO:0000466)	26/87	0.175764	1	0.981623	1	-1.36472	2.37272	LRP1;MAK16;UTP23;FCF2;KRI1;RPS0B;RPS0A;SAS10;RPS21B;RRS1;BUD21;RRP15;UTP14;UTP11;NOP19;RPL37B;SPB1;DBP10;MPP6;LOC1;NSA2;RPL17B;RPL37A;ESF2;RPS18B;LCP5
positive regulation of phosphorylation of RNA polymerase II C-terminal domain (GO:1901409)	1/9	0.268251	1	0.694125	1	-1.80072	2.36944	CTR9
negative regulation of transposition, RNA-mediated (GO:0010526)	1/9	0.268251	1	0.694125	1	-1.7898	2.35507	RTT103
transcription from RNA polymerase III promoter (GO:0006383)	11/27	0.234523	1	0.850684	1	-1.61118	2.33654	RPC37;RPB8;RPC17;RPC19;RPB5;RPC31;RPB10;RPC53;DST1;RPO26;RPC10
positive regulation of transcription by galactose (GO:0000411)	1/9	0.268251	1	0.694125	1	-1.77145	2.33092	RAS2
iron-sulfur cluster assembly (GO:0016226)	8/24	0.196597	1	0.804063	1	-1.42954	2.32529	ISD11;ISU1;ISU2;JAC1;YAH1;GRX5;DRE2;ACP1
protein localization to nuclear inner membrane (GO:0036228)	2/9	0.268251	1	0.694125	1	-1.72945	2.27566	NUP100;NUP2
negative regulation of transposition (GO:0010529)	1/9	0.268251	1	0.694125	1	-1.70572	2.24444	RTT103
mitochondrial respiratory chain complex III assembly (GO:0034551)	4/9	0.268251	1	0.694125	1	-1.69179	2.22611	QCR7;MZM1;CBP6;CBP4
endonucleolytic cleavage in ITS1 to separate SSU-rRNA from 5.8S rRNA and LSU-rRNA from tricistronic rRNA transcript (SSU-rRNA, 5.8S rRNA, LSU-rRNA) (GO:0000447)	16/44	0.188877	1	0.908964	1	-1.31762	2.19603	UTP14;UTP11;NOP19;UTP23;FCF2;KRI1;RPS0B;RPS0A;LOC1;SAS10;RPS21B;RRS1;BUD21;ESF2;RPS18B;LCP5
reticulophagy (GO:0061709)	1/10	0.293215	1	0.72833	1	-1.78391	2.18859	ATG8
intralumenal vesicle formation (GO:0070676)	3/8	0.242407	1	0.655621	1	-1.5424	2.1858	DID4;VPS24;SNF7
transcription, DNA-templated (GO:0006351)	21/92	0.205264	1	0.987748	1	-1.37905	2.18366	TFB5;TAF14;TFA2;RPC19;TAF13;TFA1;CTR9;RPB10;TOA1;RPB11;DST1;RPA12;RPC10;RPA14;RBA50;THO1;RPB8;RPB4;RPB5;LEO1;RPO26
hydrogen peroxide metabolic process (GO:0042743)	2/8	0.242407	1	0.655621	1	-1.53519	2.17558	CTT1;TSA1
mitochondrial respiratory chain complex III biogenesis (GO:0097033)	4/9	0.268251	1	0.694125	1	-1.63997	2.15792	QCR7;MZM1;CBP6;CBP4
ribose phosphate metabolic process (GO:0019693)	4/9	0.268251	1	0.694125	1	-1.63167	2.147	YSA1;NQM1;TKL2;RPE1
tubulin complex assembly (GO:0007021)	6/11	0.317329	1	0.758716	1	-1.86219	2.13745	RBL2;PAC10;YKE2;GIM4;GIM3;GIM5
membrane fusion (GO:0061025)	10/47	0.215376	1	0.929271	1	-1.3832	2.12372	TRX1;YHR138C;USO1;CMD1;VAM3;ATG8;MSO1;YKT6;PBI2;TRX2
ribosomal small subunit assembly (GO:0000028)	13/29	0.260037	1	0.875903	1	-1.5701	2.11482	NSR1;RPS0B;RPS0A;RPS15;RPS14A;RPS27B;RPS10A;RPS11B;ESF2;RPS31;RPS17B;RSM19;RPS19A
organelle membrane fusion (GO:0090174)	6/27	0.234523	1	0.850684	1	-1.43861	2.08628	SSO1;BOS1;TLG1;SSO2;VAM3;YKT6
chromatin assembly or disassembly (GO:0006333)	6/25	0.209168	1	0.820882	1	-1.33026	2.08135	ULS1;HHF1;HTA2;NHP6A;HHT1;HTB2
cofactor biosynthetic process (GO:0051188)	8/26	0.221816	1	0.836395	1	-1.38085	2.07943	ISD11;ISU1;ISU2;JAC1;YAH1;GRX5;DRE2;ACP1
threonine metabolic process (GO:0006566)	1/9	0.268251	1	0.694125	1	-1.57577	2.07344	CHA1
actin filament capping (GO:0051693)	1/9	0.268251	1	0.694125	1	-1.55005	2.0396	ABP1
N-terminal protein amino acid modification (GO:0031365)	2/9	0.268251	1	0.694125	1	-1.53193	2.01576	NAT5;MAK3
protein localization to nuclear envelope (GO:0090435)	3/10	0.293215	1	0.72833	1	-1.64174	2.01417	NUP100;MLP1;NUP2
ubiquitin-dependent catabolism of misfolded proteins by cytoplasm-associated proteasome (GO:0071629)	2/10	0.293215	1	0.72833	1	-1.63869	2.01043	GIM3;UBC4
positive regulation of cell growth (GO:0030307)	1/10	0.293215	1	0.72833	1	-1.63553	2.00655	RAS2
glycerol metabolic process (GO:0006071)	2/11	0.317329	1	0.758716	1	-1.74704	2.00529	GPP2;TCO89
response to reactive oxygen species (GO:0000302)	2/9	0.268251	1	0.694125	1	-1.52214	2.00287	YAP1;CTT1
regulation of organelle assembly (GO:1902115)	1/9	0.268251	1	0.694125	1	-1.5221	2.00283	RAS2
DNA-templated transcription, initiation (GO:0006352)	10/26	0.221816	1	0.836395	1	-1.32594	1.99674	TAF14;RPC17;TFA2;RPB4;TFG2;TFG1;RPC31;TOA2;TOA1;DST1
positive regulation of transcription elongation from RNA polymerase I promoter (GO:2001209)	3/10	0.293215	1	0.72833	1	-1.62582	1.99463	CTR9;LEO1;SPT4
positive regulation of protein kinase activity (GO:0045860)	6/28	0.247269	1	0.863827	1	-1.42299	1.98832	SKG3;PBS2;RPP1B;STE20;RPP1A;RPP2B
actin nucleation (GO:0045010)	3/10	0.293215	1	0.72833	1	-1.61988	1.98734	BZZ1;ARC18;ARC15
regulation of organelle organization (GO:0033043)	1/13	0.363119	1	0.809685	1	-1.95625	1.98173	SAR1
gene expression (GO:0010467)	17/92	0.205264	1	0.987748	1	-1.24544	1.97211	YRA1;NUP100;MRPL27;RPL24A;RPL24B;SNU13;GFD1;RRF1;RPS0B;RPS0A;SEM1;THO1;LSM7;RPS14A;RPS23B;NHP2;RPL8A
DNA-templated transcription, termination (GO:0006353)	7/29	0.260037	1	0.875903	1	-1.46343	1.97114	REB1;SUB1;CTR9;LEO1;RPB11;ESS1;RPA12
barbed-end actin filament capping (GO:0051016)	1/9	0.268251	1	0.694125	1	-1.46702	1.93035	ABP1
regulation of transcription initiation from RNA polymerase II promoter (GO:0060260)	4/13	0.363119	1	0.809685	1	-1.90218	1.92695	NCB2;SUB1;CTR9;DCP2
chaperone-mediated protein complex assembly (GO:0051131)	4/10	0.293215	1	0.72833	1	-1.55407	1.90661	YKE2;IRC25;SBA1;HSP10
assembly of large subunit precursor of preribosome (GO:1902626)	5/11	0.317329	1	0.758716	1	-1.65765	1.90268	NIP7;RPL24A;RPL24B;DBP10;NOG1
cellular response to nitrogen levels (GO:0043562)	1/12	0.340621	1	0.785708	1	-1.76442	1.90026	ATG8
carbohydrate catabolic process (GO:0016052)	4/28	0.247269	1	0.863827	1	-1.35914	1.8991	AMS1;GPM1;TDH2;TDH1
N-glycan processing (GO:0006491)	1/10	0.293215	1	0.72833	1	-1.52395	1.86966	OCH1
mitochondrial fission (GO:0000266)	2/10	0.293215	1	0.72833	1	-1.51852	1.863	FIS1;SAR1
rRNA processing (GO:0006364)	25/119	0.220887	1	0.996348	1	-1.22795	1.85434	NSR1;POP6;RPL30;POP4;MAK16;SNU13;RPL7B;RPS7A;RRP36;CGR1;RRP17;TRM112;RRP15;EBP2;MRT4;IMP3;RPS7B;NOG1;LSM7;NSA2;LSM6;NHP2;ESF1;RPL8A;NOP10
regulation of ATPase activity (GO:0043462)	3/11	0.317329	1	0.758716	1	-1.60674	1.84425	YRA1;STF1;INH1
stress granule assembly (GO:0034063)	5/12	0.340621	1	0.785708	1	-1.70351	1.83466	TIF4631;TIF4632;SCD6;STE20;DCP2
rRNA-containing ribonucleoprotein complex export from nucleus (GO:0071428)	8/29	0.260037	1	0.875903	1	-1.34498	1.81159	RPS15;RPS26A;RPS10A;RPS18B;RPS0B;RPS0A;RPS19A;NOG1
inner mitochondrial membrane organization (GO:0007007)	11/30	0.27281	1	0.886985	1	-1.39439	1.81128	ATP20;MIC19;TIM10;TIM9;TIM8;MIC12;TIM13;MIC10;TIM11;ATP14;MGR2
regulation of transcription elongation from RNA polymerase I promoter (GO:2001207)	3/10	0.293215	1	0.72833	1	-1.46724	1.80008	CTR9;LEO1;SPT4
positive regulation of transcription from RNA polymerase II promoter involved in cellular response to chemical stimulus (GO:1901522)	5/29	0.260037	1	0.875903	1	-1.30593	1.759	YAP1;PCC1;SUB1;CRZ1;SOD1
cellular response to oxygen-containing compound (GO:1901701)	1/11	0.317329	1	0.758716	1	-1.52545	1.75094	CST6
negative regulation of supramolecular fiber organization (GO:1902904)	5/10	0.293215	1	0.72833	1	-1.42515	1.74844	EFB1;BIK1;AIM21;TDA2;BUD14
mRNA export from nucleus in response to heat stress (GO:0031990)	4/11	0.317329	1	0.758716	1	-1.50666	1.72937	NUP60;NUP100;RPB4;NUP2
actomyosin contractile ring assembly (GO:0000915)	5/13	0.363119	1	0.809685	1	-1.70156	1.72372	NOP15;TPM2;TPM1;MLC1;PFY1
regulation of protein localization (GO:0032880)	7/29	0.260037	1	0.875903	1	-1.27922	1.72303	SUS1;RAS2;SPA2;EDE1;BUD14;YAR1;MAK3
regulation of cell cycle (GO:0051726)	6/51	0.251787	1	0.949895	1	-1.24846	1.72185	SEM1;SKG3;CDC33;PBS2;STE20;CMK2
cellular response to heat (GO:0034605)	14/72	0.230624	1	0.976531	1	-1.15929	1.70064	NCB2;NUP100;HCH1;BUR6;NUP2;NUP60;HSP26;PBS2;SSA4;RPB4;SSA1;UBC4;STE20;HSP12
positive regulation of pseudohyphal growth (GO:2000222)	1/12	0.340621	1	0.785708	1	-1.55665	1.67649	RAS2
hyperosmotic response (GO:0006972)	2/12	0.340621	1	0.785708	1	-1.55542	1.67516	PBS2;SUB1
transcription initiation from RNA polymerase III promoter (GO:0006384)	4/11	0.317329	1	0.758716	1	-1.45203	1.66667	RPC17;SUB1;RPC31;NHP6A
carbon catabolite activation of transcription (GO:0045991)	1/14	0.384851	1	0.830984	1	-1.72671	1.64883	RAS2
RNA 3'-end processing (GO:0031123)	2/29	0.260037	1	0.875903	1	-1.21352	1.63453	RTT103;CTR9
protein acetylation (GO:0006473)	3/11	0.317329	1	0.758716	1	-1.41967	1.62952	NAT5;HPA3;MAK3
protein localization to bud neck (GO:0097271)	1/12	0.340621	1	0.785708	1	-1.51203	1.62844	RAS2
protein import into mitochondrial inner membrane (GO:0045039)	5/13	0.363119	1	0.809685	1	-1.6066	1.62752	TIM10;TIM9;TIM8;TIM13;MGR2
protein import (GO:0017038)	8/54	0.279642	1	0.961525	1	-1.27698	1.62718	YRB1;NSP1;NUP100;MLP1;PBS2;CMD1;NUP1;NUP2
phosphate ion transport (GO:0006817)	1/11	0.317329	1	0.758716	1	-1.4145	1.62359	PHO90
endonucleolytic cleavage in 5'-ETS of tricistronic rRNA transcript (SSU-rRNA, 5.8S rRNA, LSU-rRNA) (GO:0000480)	9/32	0.298315	1	0.906449	1	-1.32518	1.60294	UTP14;LOC1;UTP11;SAS10;NOP19;UTP23;FCF2;ESF2;LCP5
cellular macromolecule biosynthetic process (GO:0034645)	15/80	0.290875	1	0.988186	1	-1.29463	1.59868	RFA3;STM1;MRPL27;RPL24A;RPL24B;SNU13;RRF1;RPS0B;RPS0A;EFB1;THO1;RPS14A;RPS23B;NHP2;RPL8A
pyrimidine-containing compound biosynthetic process (GO:0072528)	2/12	0.340621	1	0.785708	1	-1.47692	1.59062	CDD1;FCY1
regulation of signal transduction (GO:0009966)	2/12	0.340621	1	0.785708	1	-1.46899	1.58208	YAP1;YJU3
glucose metabolic process (GO:0006006)	3/32	0.298315	1	0.906449	1	-1.30474	1.57822	GPM1;TDH2;TDH1
axial cellular bud site selection (GO:0007120)	2/12	0.340621	1	0.785708	1	-1.46403	1.57674	PAN1;AXL2
establishment of protein localization to organelle (GO:0072594)	8/56	0.298368	1	0.967815	1	-1.2856	1.55484	YRB1;NSP1;NUP100;MLP1;PBS2;CMD1;NUP1;NUP2
regulation of apoptotic process (GO:0042981)	2/12	0.340621	1	0.785708	1	-1.43985	1.5507	STM1;STE20
phospholipid translocation (GO:0045332)	2/14	0.384851	1	0.830984	1	-1.62195	1.5488	MDM35;NEO1
regulation of transcription from RNA polymerase II promoter in response to stress (GO:0043618)	4/31	0.285575	1	0.897145	1	-1.21886	1.52754	YAP1;SUB1;HAA1;CST6
nucleosome mobilization (GO:0042766)	3/13	0.363119	1	0.809685	1	-1.50554	1.52515	TAF14;NHP10;DPB4
quinone biosynthetic process (GO:1901663)	1/13	0.363119	1	0.809685	1	-1.48584	1.50519	YAH1
glycoprotein metabolic process (GO:0009100)	1/12	0.340621	1	0.785708	1	-1.39733	1.50491	OCH1
protein complex assembly (GO:0006461)	5/12	0.340621	1	0.785708	1	-1.38055	1.48683	ATP20;SEC16;TIM11;ATP19;ATP18
aspartate family amino acid catabolic process (GO:0009068)	1/14	0.384851	1	0.830984	1	-1.55284	1.48281	CHA1
mitotic spindle elongation (GO:0000022)	3/14	0.384851	1	0.830984	1	-1.54514	1.47545	BIK1;UBC9;YHR127W
regulation of proteolysis (GO:0030162)	3/12	0.340621	1	0.785708	1	-1.36647	1.47167	NUP60;TFS1;PBI2
vacuole organization (GO:0007033)	6/32	0.298315	1	0.906449	1	-1.21144	1.46537	TRX1;TPM2;TPM1;STE20;NEO1;TRX2
regulation of protein dephosphorylation (GO:0035304)	4/12	0.340621	1	0.785708	1	-1.35704	1.46151	IGO1;IGO2;GLC8;ESS1
N-terminal protein amino acid acetylation (GO:0006474)	2/12	0.340621	1	0.785708	1	-1.34841	1.45222	NAT5;MAK3
formation of translation preinitiation complex (GO:0001731)	6/12	0.340621	1	0.785708	1	-1.33663	1.43954	TIF11;TMA20;TMA22;SUI3;SUI1;BUD27
mRNA transport (GO:0051028)	4/32	0.298315	1	0.906449	1	-1.18997	1.43939	YRA1;SEM1;NUP100;GFD1
endonucleolytic cleavage to generate mature 5'-end of SSU-rRNA from (SSU-rRNA, 5.8S rRNA, LSU-rRNA) (GO:0000472)	9/33	0.311019	1	0.914961	1	-1.21924	1.42396	UTP14;LOC1;UTP11;SAS10;NOP19;UTP23;BUD21;FCF2;ESF2
lipid translocation (GO:0034204)	2/15	0.405842	1	0.849902	1	-1.57422	1.41962	MDM35;NEO1
nuclear import (GO:0051170)	8/54	0.279642	1	0.961525	1	-1.102	1.40422	YRB1;NSP1;NUP100;MLP1;PBS2;CMD1;NUP1;NUP2
ubiquinone metabolic process (GO:0006743)	1/13	0.363119	1	0.809685	1	-1.38592	1.40398	YAH1
pyruvate metabolic process (GO:0006090)	3/33	0.311019	1	0.914961	1	-1.18879	1.38839	GPM1;TDH2;TDH1
vesicle budding from membrane (GO:0006900)	3/13	0.363119	1	0.809685	1	-1.36508	1.38286	DID4;VPS24;SNF7
mRNA-containing ribonucleoprotein complex export from nucleus (GO:0071427)	4/32	0.298315	1	0.906449	1	-1.14232	1.38175	YRA1;SEM1;NUP100;GFD1
cristae formation (GO:0042407)	6/13	0.363119	1	0.809685	1	-1.3516	1.3692	ATP20;MIC19;MIC12;MIC10;TIM11;ATP14
ubiquinone biosynthetic process (GO:0006744)	1/15	0.405842	1	0.849902	1	-1.49461	1.34783	YAH1
vesicle organization (GO:0016050)	10/58	0.31716	1	0.973126	1	-1.16651	1.33956	ATG27;SSO1;VPS51;BOS1;TLG1;SSO2;VAM3;SAR1;UBC1;YKT6
regulation of DNA-templated transcription in response to stress (GO:0043620)	2/14	0.384851	1	0.830984	1	-1.38898	1.32634	SUB1;CST6
polyphosphate metabolic process (GO:0006797)	2/14	0.384851	1	0.830984	1	-1.38479	1.32234	PHO90;DDP1
oxoacid metabolic process (GO:0043436)	1/12	0.340621	1	0.785708	1	-1.19862	1.29089	PHO90
pseudouridine synthesis (GO:0001522)	3/14	0.384851	1	0.830984	1	-1.3504	1.2895	GAR1;NHP2;NOP10
protein oligomerization (GO:0051259)	5/14	0.384851	1	0.830984	1	-1.34014	1.2797	ATP20;CLC1;TIM11;ATP19;ATP18
histone H3-K4 methylation (GO:0051568)	4/14	0.384851	1	0.830984	1	-1.33205	1.27198	SUS1;LEO1;SDC1;ESS1
mitochondrial transmembrane transport (GO:1990542)	5/14	0.384851	1	0.830984	1	-1.33178	1.27171	TIM10;TIM9;TIM8;TIM13;MGR2
ribosomal small subunit export from nucleus (GO:0000056)	5/15	0.405842	1	0.849902	1	-1.40404	1.26615	YRB2;LTV1;NSP1;SLX9;YAR1
pentose-phosphate shunt (GO:0006098)	3/14	0.384851	1	0.830984	1	-1.32434	1.26461	NQM1;TKL2;RPE1
rRNA 5'-end processing (GO:0000967)	9/35	0.336268	1	0.929851	1	-1.15723	1.26121	UTP14;LOC1;UTP11;SAS10;NOP19;UTP23;BUD21;FCF2;ESF2
RNA transport (GO:0050658)	4/15	0.405842	1	0.849902	1	-1.37556	1.24046	YRB1;NSP1;NUP100;NUP1
cellular copper ion homeostasis (GO:0006878)	4/16	0.426118	1	0.866707	1	-1.44691	1.23427	EMP70;HAA1;COA6;SOD1
positive regulation of nucleic acid-templated transcription (GO:1903508)	1/15	0.405842	1	0.849902	1	-1.36348	1.22958	NUP100
vesicle fusion (GO:0006906)	8/38	0.373584	1	0.947644	1	-1.23999	1.22091	SSO1;BOS1;TLG1;SSO2;USO1;VAM3;USE1;YKT6
regulation of RNA polymerase II transcriptional preinitiation complex assembly (GO:0045898)	3/15	0.405842	1	0.849902	1	-1.35269	1.21985	NCB2;DST1;ESS1
regulation of transcription from RNA polymerase II promoter by pheromones (GO:0046019)	4/15	0.405842	1	0.849902	1	-1.33851	1.20705	PCC1;SUB1;CRZ1;DIG1
regulation of cytoplasmic mRNA processing body assembly (GO:0010603)	2/14	0.384851	1	0.830984	1	-1.25874	1.20197	RAS2;CAF20
anion transmembrane transport (GO:0098656)	1/15	0.405842	1	0.849902	1	-1.32115	1.1914	PHO90
regulation of protein phosphorylation (GO:0001932)	2/15	0.405842	1	0.849902	1	-1.31917	1.18961	STE20;ESS1
protein catabolic process in the vacuole (GO:0007039)	4/13	0.363119	1	0.809685	1	-1.17352	1.18881	PRB1;APE1;REG1;PAI3
RNA polymerase II transcriptional preinitiation complex assembly (GO:0051123)	10/35	0.336268	1	0.929851	1	-1.08633	1.18393	MED11;NCB2;TAF14;TAF13;BUR6;TFG2;TFG1;TOA2;TOA1;NHP6A
mitochondrial electron transport, ubiquinol to cytochrome c (GO:0006122)	7/14	0.384851	1	0.830984	1	-1.23812	1.18228	QCR7;QCR6;CYC7;QCR10;CYC1;QCR8;RIP1
replication-born double-strand break repair via sister chromatid exchange (GO:1990414)	2/16	0.426118	1	0.866707	1	-1.3782	1.17566	LRS4;BUD27
protein targeting to mitochondrion (GO:0006626)	16/64	0.37346	1	0.984511	1	-1.19183	1.17388	MGE1;TOM5;OM14;PAM18;TIM9;TIM8;PAM16;STI1;ZIM17;TIM10;TOM22;SSA1;TIM13;HSP10;MGR2;MIA40
vacuole fusion (GO:0097576)	7/35	0.336268	1	0.929851	1	-1.07618	1.17287	TRX1;YHR138C;CMD1;VAM3;YKT6;PBI2;TRX2
protein complex localization (GO:0031503)	2/15	0.405842	1	0.849902	1	-1.29685	1.16949	BLM10;ATG8
protein import into nucleus (GO:0006606)	11/59	0.326565	1	0.975459	1	-1.02785	1.15029	YRB1;NUP60;NSP1;NUP100;MLP1;PBS2;SSA1;BLM10;CMD1;NUP1;NUP2
purine ribonucleotide biosynthetic process (GO:0009152)	4/15	0.405842	1	0.849902	1	-1.26178	1.13787	IMD2;CAB3;GUK1;ADK1
spliceosomal snRNP assembly (GO:0000387)	4/16	0.426118	1	0.866707	1	-1.33155	1.13586	MRN1;LSM4;SMD2;SMD3
mitochondrial membrane organization (GO:0007006)	1/15	0.405842	1	0.849902	1	-1.25854	1.13494	SAR1
DNA-templated transcription, elongation (GO:0006354)	12/62	0.354749	1	0.981358	1	-1.09456	1.13434	ELF1;TAF14;RTT102;HPC2;CTR9;SUS1;LEO1;TFG2;TFG1;RPA34;DST1;LDB7
regulation of microtubule polymerization (GO:0031113)	4/15	0.405842	1	0.849902	1	-1.25052	1.12771	BIK1;DAD3;DAD2;SPC19
vacuole fusion, non-autophagic (GO:0042144)	7/35	0.336268	1	0.929851	1	-1.03448	1.12743	TRX1;YHR138C;CMD1;VAM3;YKT6;PBI2;TRX2
protein localization to nucleus (GO:0034504)	8/59	0.326565	1	0.975459	1	-1.00691	1.12686	YRB1;NSP1;NUP100;MLP1;PBS2;CMD1;NUP1;NUP2
peptide transport (GO:0015833)	6/15	0.405842	1	0.849902	1	-1.23159	1.11064	YRB2;YRB1;DID2;DID4;VPS24;NUP2
chaperone mediated protein folding requiring cofactor (GO:0051085)	4/16	0.426118	1	0.866707	1	-1.29887	1.10799	SIS1;SSA4;SSA1;HSP10
DNA packaging (GO:0006323)	4/17	0.445703	1	0.881632	1	-1.34527	1.08712	HHO1;LRS4;HMO1;CSM1
glucose 6-phosphate metabolic process (GO:0051156)	2/16	0.426118	1	0.866707	1	-1.25173	1.06777	TKL2;RPE1
NADP metabolic process (GO:0006739)	2/17	0.445703	1	0.881632	1	-1.31972	1.06647	TKL2;RPE1
heme biosynthetic process (GO:0006783)	1/17	0.445703	1	0.881632	1	-1.29096	1.04323	YAH1
positive regulation of growth of unicellular organism as a thread of attached cells (GO:0070786)	1/16	0.426118	1	0.866707	1	-1.21958	1.04035	RAS2
cellular response to topologically incorrect protein (GO:0035967)	3/16	0.426118	1	0.866707	1	-1.21935	1.04015	TMC1;SSA4;SSA1
transfer RNA gene-mediated silencing (GO:0061587)	3/16	0.426118	1	0.866707	1	-1.21452	1.03604	HHF1;REG1;DOT6
'de novo' posttranslational protein folding (GO:0051084)	4/16	0.426118	1	0.866707	1	-1.21446	1.03598	SIS1;SSA4;SSA1;HSP10
telomere tethering at nuclear periphery (GO:0034398)	5/16	0.426118	1	0.866707	1	-1.20407	1.02711	NUP60;NUP100;MLP1;MPS3;ESC1
copper ion homeostasis (GO:0055070)	4/17	0.445703	1	0.881632	1	-1.24903	1.00934	EMP70;HAA1;COA6;SOD1
positive regulation of transcription initiation from RNA polymerase II promoter (GO:0060261)	4/16	0.426118	1	0.866707	1	-1.17987	1.00648	SUB1;DST1;ESS1;DCP2
nucleosome organization (GO:0034728)	12/61	0.345365	1	0.979561	1	-0.944038	1.00366	TAF14;CYC8;SWR1;RTT102;NHP10;FPR3;LYS20;NHP6A;HHT1;FPR4;LDB7;DPB4
RNA biosynthetic process (GO:0032774)	2/16	0.426118	1	0.866707	1	-1.16177	0.991036	CTR9;LEO1
telomere localization (GO:0034397)	5/16	0.426118	1	0.866707	1	-1.15658	0.986611	NUP60;NUP100;MLP1;MPS3;ESC1
replicative cell aging (GO:0001302)	3/42	0.421935	1	0.96478	1	-1.13233	0.977088	MDH1;RAS2;TSA1
cellular protein localization (GO:0034613)	13/122	0.403031	1	0.999095	1	-1.07219	0.97434	ATG27;ARF2;SSO1;TLG1;SSO2;USO1;RAS2;SAR1;EMP70;SML1;VAM3;ATG8;SLO1
regulation of transposition, RNA-mediated (GO:0010525)	1/16	0.426118	1	0.866707	1	-1.13946	0.972004	RTT103
mRNA catabolic process (GO:0006402)	4/17	0.445703	1	0.881632	1	-1.20181	0.971185	MRT4;LSM7;LSM4;EAP1
bipolar cellular bud site selection (GO:0007121)	3/17	0.445703	1	0.881632	1	-1.19229	0.963489	PAN1;SPA2;STE20
DNA-templated transcriptional preinitiation complex assembly (GO:0070897)	11/39	0.385838	1	0.952554	1	-0.996882	0.949369	MED11;NCB2;TAF14;TAF13;SUB1;BUR6;TFG2;TFG1;TOA2;TOA1;NHP6A
vesicle docking (GO:0048278)	5/17	0.445703	1	0.881632	1	-1.16801	0.94387	SSO1;TLG1;SSO2;USO1;VAM3
mitochondrial transport (GO:0006839)	15/66	0.392063	1	0.987149	1	-0.980187	0.917781	MGE1;TOM5;OM14;PAM18;MNP1;PAM16;STI1;ZIM17;MPC1;TOM22;SSA1;COX4;HSP10;MGR2;MIA40
organelle fission (GO:0048285)	3/17	0.445703	1	0.881632	1	-1.12593	0.909867	FIS1;SAR1;EBP2
establishment of protein localization to mitochondrion (GO:0072655)	12/42	0.421935	1	0.96478	1	-1.04873	0.904952	ZIM17;MGE1;TOM5;OM14;PAM18;TOM22;SSA1;PAM16;HSP10;MGR2;MIA40;STI1
mRNA 3'-end processing (GO:0031124)	5/40	0.397985	1	0.957022	1	-0.97991	0.90283	FIP1;RPB4;RTT103;CTR9;HRP1
endosome organization (GO:0007032)	3/17	0.445703	1	0.881632	1	-1.11307	0.899471	DID4;VPS24;SNF7
selective autophagy (GO:0061912)	2/17	0.445703	1	0.881632	1	-1.11069	0.897552	ATG8;BRE5
meiosis I (GO:0007127)	2/17	0.445703	1	0.881632	1	-1.10431	0.892393	LRS4;CSM1
cellular protein complex localization (GO:0034629)	2/17	0.445703	1	0.881632	1	-1.08474	0.876578	SEM1;ATG8
response to metal ion (GO:0010038)	1/17	0.445703	1	0.881632	1	-1.08473	0.876576	YAP1
mitochondrial electron transport, cytochrome c to oxygen (GO:0006123)	8/18	0.464621	1	0.894889	1	-1.14263	0.875866	COX9;COX6;CYC7;COX4;CYC1;COX13;COX5B;COX5A
protein localization to pre-autophagosomal structure (GO:0034497)	2/17	0.445703	1	0.881632	1	-1.08295	0.875135	ATG27;ATG8
late nucleophagy (GO:0044805)	1/18	0.464621	1	0.894889	1	-1.13764	0.872036	ATG8
sulfur compound biosynthetic process (GO:0044272)	3/19	0.482894	1	0.906663	1	-1.18359	0.861606	BIO4;BIO2;ACP1
cellular protein metabolic process (GO:0044267)	13/67	0.401313	1	0.988301	1	-0.924062	0.843681	MRPL27;RPL24A;RPL24B;SNU13;RRF1;RPS0B;RPS0A;RPS14A;CPR1;RPS23B;NHP2;RPL8A;HUB1
mitochondrial ATP synthesis coupled electron transport (GO:0042775)	14/40	0.397985	1	0.957022	1	-0.909658	0.838104	QCR10;COX5B;COX5A;QCR7;COX9;QCR6;COX6;CYC7;COX4;SDH5;CYC1;COX13;QCR8;RIP1
ATP export (GO:1904669)	4/18	0.464621	1	0.894889	1	-1.09103	0.836314	LTV1;DID4;VPS24;SNF7
mitochondrial respiratory chain complex assembly (GO:0033108)	14/40	0.397985	1	0.957022	1	-0.902633	0.831631	MDM35;CMC2;SDH7;SDH8;COX17;QCR7;MZM1;COX12;SDH5;COX14;CBP6;PET191;CBP4;COA6
macroautophagy (GO:0016236)	9/68	0.410523	1	0.989354	1	-0.926494	0.82488	ATG27;ARF2;SEC16;RAS2;RPL15B;RPL14A;VAM3;RPL13B;EGD1
ribosomal large subunit assembly (GO:0000027)	12/43	0.433725	1	0.968136	1	-0.963134	0.804548	RPL6A;RPL40B;MRT4;RPL6B;RPL10;RSA3;MRPL19;RPL25;RPL24A;RPL24B;RPL12B;RPL11B
cytoplasmic translational initiation (GO:0002183)	7/19	0.482894	1	0.906663	1	-1.09887	0.79993	TIF11;FUN12;TMA20;TMA22;SUI3;SUI1;BUD27
ATP biosynthetic process (GO:0006754)	10/18	0.464621	1	0.894889	1	-1.04122	0.798131	ATP20;ATP7;ATP5;ATP17;ATP16;ATP15;TIM11;ATP14;ATP19;ATP18
cellular response to nitrogen starvation (GO:0006995)	1/18	0.464621	1	0.894889	1	-1.02433	0.78518	ATG8
energy coupled proton transport, down electrochemical gradient (GO:0015985)	10/18	0.464621	1	0.894889	1	-1.01797	0.780308	ATP20;ATP7;ATP5;ATP17;ATP16;ATP15;TIM11;ATP14;ATP19;ATP18
regulation of gene expression (GO:0010468)	12/69	0.419688	1	0.990315	1	-0.897105	0.778906	ABF2;HHO1;SPN1;SKY1;CTR9;NHP10;CRZ1;STE20;GIM5;SPT4;NHP6A;BUD14
copper ion transport (GO:0006825)	3/19	0.482894	1	0.906663	1	-1.06944	0.778505	CCS1;ATX1;COX17
posttranscriptional tethering of RNA polymerase II gene DNA at nuclear periphery (GO:0000973)	5/19	0.482894	1	0.906663	1	-1.05537	0.768263	NUP60;NUP100;LRP1;SUS1;NUP2
regulation of mitotic cell cycle (GO:0007346)	4/44	0.445385	1	0.971183	1	-0.946221	0.765319	SKG3;PBS2;STE20;BFR1
snoRNA processing (GO:0043144)	1/18	0.464621	1	0.894889	1	-0.995629	0.763184	CTR9
actin cortical patch assembly (GO:0000147)	3/19	0.482894	1	0.906663	1	-1.04186	0.758432	PAN1;ABP1;ARC15
transcription of nuclear large rRNA transcript from RNA polymerase I promoter (GO:0042790)	3/18	0.464621	1	0.894889	1	-0.981416	0.752289	RPA34;RPA12;RPA14
rRNA export from nucleus (GO:0006407)	7/19	0.482894	1	0.906663	1	-1.0168	0.74019	RPS15;RPS26A;RPS10A;RPS18B;RPS0B;RPS0A;RPS19A
mRNA export from nucleus (GO:0006406)	14/68	0.410523	1	0.989354	1	-0.822155	0.731984	YRA1;NSP1;YRA2;NUP100;MLP1;SPN1;SUS1;NUP1;GFD1;NUP2;SEM1;THO1;NUP60;RPB4
SRP-dependent cotranslational protein targeting to membrane, translocation (GO:0006616)	6/18	0.464621	1	0.894889	1	-0.952192	0.729887	SEC65;SSA4;SSA1;SRP21;SRP14;SBH1
response to unfolded protein (GO:0006986)	4/20	0.500544	1	0.917121	1	-1.04843	0.725575	ZIM17;SSA4;SSA1;REG1
positive regulation of translation (GO:0045727)	8/44	0.445385	1	0.971183	1	-0.894788	0.72372	GIS2;HYP2;RPS9A;IMP3;RPB4;CBP6;EDC1;UPF3
inorganic anion transport (GO:0015698)	1/18	0.464621	1	0.894889	1	-0.936417	0.717795	PHO90
chromosome condensation (GO:0030261)	4/19	0.482894	1	0.906663	1	-0.982616	0.715305	HHO1;LRS4;HMO1;CSM1
regulation of chromatin silencing (GO:0031935)	4/20	0.500544	1	0.917121	1	-1.02531	0.709577	YRB2;HHO1;CTR9;TBF1
cellular protein complex assembly (GO:0043623)	22/98	0.430342	1	0.997675	1	-0.837576	0.706223	SEC65;TOM5;MDM35;CMC2;BLM10;BNI5;USO1;GIM4;CLC1;GIM3;GIM5;SEM1;RBL2;PAC10;YKE2;IRC25;SBA1;HSP10;DYN2;COX13;SKP1;BUD27
rRNA transport (GO:0051029)	7/19	0.482894	1	0.906663	1	-0.966743	0.703749	RPS15;RPS26A;RPS10A;RPS18B;RPS0B;RPS0A;RPS19A
nucleosome assembly (GO:0006334)	4/19	0.482894	1	0.906663	1	-0.957156	0.69677	HPC2;FPR3;HHT1;FPR4
regulation of translational initiation (GO:0006446)	5/19	0.482894	1	0.906663	1	-0.954163	0.694592	HYP2;FUN12;STM1;SCD6;RPB4
Rho protein signal transduction (GO:0007266)	2/18	0.464621	1	0.894889	1	-0.90611	0.694564	STE20;RDI1
mitochondrial respiratory chain complex IV biogenesis (GO:0097034)	5/21	0.517592	1	0.926408	1	-1.05375	0.693963	COX17;COX12;COX14;PET191;COA6
positive regulation of transcription from RNA polymerase II promoter in response to stress (GO:0036003)	6/43	0.433725	1	0.968136	1	-0.830262	0.693554	YAP1;NCB2;HAA1;BUR6;CRZ1;SOD1
mRNA metabolic process (GO:0016071)	4/21	0.517592	1	0.926408	1	-1.00013	0.658651	SGN1;SPT4;BFR1;EAP1
protein transport (GO:0015031)	16/100	0.445583	1	0.998071	1	-0.810812	0.655436	YRB2;YRB1;ARF2;SSO1;TLG1;SSO2;USO1;COF1;SAR1;NUP2;IMH1;DID2;DID4;VAM3;VPS24;SLO1
protein localization to chromosome (GO:0034502)	2/21	0.517592	1	0.926408	1	-0.988602	0.651061	LRS4;CSM1
organelle disassembly (GO:1903008)	2/20	0.500544	1	0.917121	1	-0.932221	0.645154	SSA1;ATG8
mitochondrial respiratory chain complex IV assembly (GO:0033617)	5/21	0.517592	1	0.926408	1	-0.970498	0.639139	COX17;COX12;COX14;PET191;COA6
RNA export from nucleus (GO:0006405)	14/70	0.428805	1	0.991192	1	-0.752538	0.637213	YRA1;YRB1;NSP1;NUP100;NUP1;GFD1;RPS0B;RPS0A;SEM1;RPS15;RPS26A;RPS10A;RPS18B;RPS19A
maturation of 5.8S rRNA (GO:0000460)	5/20	0.500544	1	0.917121	1	-0.920703	0.637182	NSA2;MAK16;SPB1;DBP10;RRP15
actin filament bundle organization (GO:0061572)	4/21	0.517592	1	0.926408	1	-0.963117	0.634278	LSB1;TPM2;TPM1;ABP140
regulation of autophagy (GO:0010506)	1/22	0.53406	1	0.934657	1	-1.0094	0.633144	ATG8
regulation of gluconeogenesis (GO:0006111)	2/19	0.482894	1	0.906663	1	-0.865381	0.629962	SDH7;TSA1
ncRNA 3'-end processing (GO:0043628)	1/19	0.482894	1	0.906663	1	-0.858915	0.625255	CTR9
actin filament bundle assembly (GO:0051017)	4/21	0.517592	1	0.926408	1	-0.948382	0.624574	LSB1;TPM2;TPM1;ABP140
respiratory electron transport chain (GO:0022904)	14/45	0.456909	1	0.973948	1	-0.797367	0.624555	QCR10;COX5B;COX5A;QCR7;COX9;QCR6;COX6;CYC7;COX4;SDH5;CYC1;COX13;QCR8;RIP1
intracellular protein transport (GO:0006886)	21/161	0.47116	1	0.99991	1	-0.824326	0.620352	YRB2;YRB1;NSP1;PEX19;ARF2;NUP100;SSO1;MLP1;TLG1;SSO2;USO1;CMD1;SAR1;NUP1;NUP2;NUP60;SIS1;PBS2;SSA1;VAM3;SLO1
respiratory chain complex IV assembly (GO:0008535)	5/22	0.53406	1	0.934657	1	-0.977949	0.613416	COX17;COX12;COX14;PET191;COA6
chromatin silencing at rDNA (GO:0000183)	3/23	0.549966	1	0.941982	1	-1.02285	0.611564	NET1;LRS4;DOT6
vacuole inheritance (GO:0000011)	5/19	0.482894	1	0.906663	1	-0.826405	0.601589	TRX1;TPM2;TPM1;STE20;TRX2
regulation of nucleic acid-templated transcription (GO:1903506)	9/46	0.468293	1	0.976456	1	-0.783705	0.594566	ABF2;HHO1;CTR9;NHP10;CRZ1;GIM5;SPT4;NHP6A;BUD14
heterocycle biosynthetic process (GO:0018130)	3/22	0.53406	1	0.934657	1	-0.944897	0.592685	BIO4;BIO2;ACP1
ATP synthesis coupled proton transport (GO:0015986)	11/20	0.500544	1	0.917121	1	-0.84686	0.586079	ATP20;ATP7;ATP5;COX4;ATP17;ATP16;ATP15;TIM11;ATP14;ATP19;ATP18
cellular response to nutrient levels (GO:0031669)	2/24	0.565329	1	0.948487	1	-1.02328	0.583625	PRB1;HSP31
activation of protein kinase activity (GO:0032147)	3/20	0.500544	1	0.917121	1	-0.841947	0.582678	SKG3;PBS2;STE20
ATP transport (GO:0015867)	4/22	0.53406	1	0.934657	1	-0.92554	0.580543	LTV1;DID4;VPS24;SNF7
nucleosome disassembly (GO:0006337)	2/21	0.517592	1	0.926408	1	-0.873795	0.575453	RTT102;LDB7
ribosomal subunit export from nucleus (GO:0000054)	13/49	0.501571	1	0.982658	1	-0.830499	0.573052	YRB2;LTV1;RPL40B;NSP1;ECM1;BUD20;SDA1;NUP1;YAR1;NOG1;LOC1;RRS1;SLX9
apoptotic process (GO:0006915)	3/22	0.53406	1	0.934657	1	-0.909235	0.570316	CPR3;FIS1;TDH2
chromatin disassembly (GO:0031498)	2/21	0.517592	1	0.926408	1	-0.849466	0.559431	RTT102;LDB7
protein import into mitochondrial matrix (GO:0030150)	6/24	0.565329	1	0.948487	1	-0.979617	0.558721	ZIM17;MGE1;PAM18;TOM22;PAM16;MGR2
regulation of pseudohyphal growth (GO:2000220)	2/23	0.549966	1	0.941982	1	-0.932416	0.557491	RAS2;DIG1
tRNA metabolic process (GO:0006399)	4/21	0.517592	1	0.926408	1	-0.845005	0.556493	POP6;POP4;DTD1;LHP1
protein-DNA complex disassembly (GO:0032986)	2/22	0.53406	1	0.934657	1	-0.874701	0.548655	RTT102;LDB7
SRP-dependent cotranslational protein targeting to membrane (GO:0006614)	6/21	0.517592	1	0.926408	1	-0.821618	0.541091	SEC65;SSA4;SSA1;SRP21;SRP14;SBH1
carbon catabolite activation of transcription from RNA polymerase II promoter (GO:0000436)	1/23	0.549966	1	0.941982	1	-0.891127	0.532804	CST6
homologous chromosome segregation (GO:0045143)	3/24	0.565329	1	0.948487	1	-0.926577	0.52847	LRS4;MPS3;CSM1
regulation of transcription elongation from RNA polymerase II promoter (GO:0034243)	10/49	0.501571	1	0.982658	1	-0.75862	0.523455	SUB1;YKE2;SPN1;PFD1;LEO1;GIM3;TFG2;GIM5;SPT4;DST1
posttranslational protein targeting to endoplasmic reticulum membrane (GO:0006620)	5/20	0.500544	1	0.917121	1	-0.755622	0.522936	EGD2;MDY2;SGT2;SBH1;EGD1
establishment of protein localization to mitochondrial membrane (GO:0090151)	6/23	0.549966	1	0.941982	1	-0.868176	0.519082	TIM10;TIM9;TOM22;TIM8;TIM13;MGR2
regulation of protein complex assembly (GO:0043254)	2/23	0.549966	1	0.941982	1	-0.864546	0.516911	SAR1;SKP1
intracellular mRNA localization (GO:0008298)	9/23	0.549966	1	0.941982	1	-0.855429	0.51146	NUP60;LOC1;LRP1;SHE3;TPM2;TPM1;SUS1;SPT4;BFR1
phospholipid transport (GO:0015914)	2/26	0.594504	1	0.959394	1	-0.975992	0.507543	MDM35;NEO1
positive regulation of gene expression (GO:0010628)	3/25	0.58017	1	0.954264	1	-0.923504	0.502788	NUP100;ESC1;UPF3
protein deubiquitination (GO:0016579)	3/26	0.594504	1	0.959394	1	-0.939212	0.488417	SEM1;SUS1;BRE5
positive regulation of cell cycle process (GO:0090068)	7/25	0.58017	1	0.954264	1	-0.896013	0.487821	IGO1;IGO2;CPR1;DAD3;DAD2;SPC19;EDE1
organelle assembly (GO:0070925)	14/80	0.516626	1	0.996647	1	-0.737073	0.486789	TIF4631;TIF4632;FUN12;ATG27;SCD6;BNI5;LSM4;LSM3;RPS26A;DYN2;STE20;ATG8;DCP2;SKP1
positive regulation of transcription from RNA polymerase I promoter (GO:0045943)	4/24	0.565329	1	0.948487	1	-0.846772	0.482954	DHR2;CTR9;LEO1;SPT4
aerobic respiration (GO:0009060)	12/51	0.522998	1	0.985878	1	-0.725178	0.470045	MIX14;QCR7;QCR6;MDH1;COX4;COX17;JAC1;QCR10;COX13;QCR8;RIP1;RIB3
chronological cell aging (GO:0001300)	5/24	0.565329	1	0.948487	1	-0.811537	0.462857	FIS1;NQM1;MDH1;SCP1;ACB1
positive regulation of DNA-templated transcription, elongation (GO:0032786)	10/51	0.522998	1	0.985878	1	-0.708893	0.459489	SUB1;YKE2;PFD1;CTR9;LEO1;GIM3;TFG2;GIM5;SPT4;DST1
TOR signaling (GO:0031929)	2/24	0.565329	1	0.948487	1	-0.804368	0.458768	STM1;TCO89
intracellular protein transmembrane transport (GO:0065002)	6/23	0.549966	1	0.941982	1	-0.737914	0.441198	SEC65;SSA4;SSA1;SRP21;SRP14;SBH1
protein-DNA complex assembly (GO:0065004)	4/25	0.58017	1	0.954264	1	-0.799941	0.435516	RAD52;FPR3;HHT1;FPR4
small GTPase mediated signal transduction (GO:0007264)	2/23	0.549966	1	0.941982	1	-0.727503	0.434973	CYR1;RDI1
response to salt stress (GO:0009651)	4/27	0.608349	1	0.96395	1	-0.874627	0.434695	CAB3;BZZ1;CTT1;TCO89
Golgi to vacuole transport (GO:0006896)	2/27	0.608349	1	0.96395	1	-0.872884	0.433829	BOS1;VAM3
endosome transport via multivesicular body sorting pathway (GO:0032509)	4/27	0.608349	1	0.96395	1	-0.841489	0.418225	DID2;IST1;DID4;VPS24
rRNA 3'-end processing (GO:0031125)	5/24	0.565329	1	0.948487	1	-0.731204	0.41704	LRP1;RPS21B;MPP6;RPS0B;RPS0A
termination of RNA polymerase II transcription (GO:0006369)	4/27	0.608349	1	0.96395	1	-0.82026	0.407674	REB1;SUB1;RPB11;ESS1
organic cyclic compound biosynthetic process (GO:1901362)	3/27	0.608349	1	0.96395	1	-0.817493	0.406299	BIO4;BIO2;ACP1
water-soluble vitamin biosynthetic process (GO:0042364)	4/26	0.594504	1	0.959394	1	-0.776734	0.403924	BIO4;BIO2;RIB3;RIB4
protein localization to membrane (GO:0072657)	3/29	0.63464	1	0.971587	1	-0.882298	0.401179	EMP70;NUP100;NUP2
protein targeting to ER (GO:0045047)	5/24	0.565329	1	0.948487	1	-0.702349	0.400583	EGD2;MDY2;SGT2;SRP14;EGD1
chromatin remodeling (GO:0006338)	14/81	0.525013	1	0.996961	1	-0.607738	0.391585	NCB2;TAF14;CHZ1;SWR1;NHP6A;MRN1;LDB7;ELF1;ABF2;CYC8;RTT102;CBF1;NHP10;DPB4
regulation of exit from mitosis (GO:0007096)	3/27	0.608349	1	0.96395	1	-0.781222	0.388272	NET1;STE20;SKP1
regulation of mitotic cell cycle phase transition (GO:1901990)	5/26	0.594504	1	0.959394	1	-0.738745	0.384168	NET1;IGO1;IGO2;STE20;SKP1
nuclear-transcribed mRNA catabolic process, nonsense-mediated decay (GO:0000184)	2/27	0.608349	1	0.96395	1	-0.771626	0.383503	CDC33;UPF3
regulation of macroautophagy (GO:0016241)	2/27	0.608349	1	0.96395	1	-0.750945	0.373224	VPS51;ATG8
phosphatidylinositol metabolic process (GO:0046488)	2/28	0.621722	1	0.967995	1	-0.78414	0.372672	MSS4;CMD1
chromatin assembly (GO:0031497)	4/28	0.621722	1	0.967995	1	-0.768474	0.365226	CYC8;FPR3;HHT1;FPR4
intracellular pH reduction (GO:0051452)	5/28	0.621722	1	0.967995	1	-0.758388	0.360433	VMA4;VMA7;VMA22;VMA10;SKP1
cellular response to osmotic stress (GO:0071470)	3/28	0.621722	1	0.967995	1	-0.757873	0.360188	CTT1;PBS2;HSP12
transition metal ion transport (GO:0000041)	2/30	0.647117	1	0.974776	1	-0.817257	0.355694	ATX1;COX17
transcription elongation from RNA polymerase II promoter (GO:0006368)	11/57	0.583465	1	0.992426	1	-0.656222	0.353553	ELF1;TAF14;RTT102;HPC2;CTR9;SUS1;LEO1;TFG2;TFG1;DST1;LDB7
RNA processing (GO:0006396)	3/29	0.63464	1	0.971587	1	-0.765864	0.348237	LSM7;SPT4;SLU7
vacuolar acidification (GO:0007035)	5/28	0.621722	1	0.967995	1	-0.730897	0.347367	VMA4;VMA7;VMA22;VMA10;SKP1
regulation of chromatin silencing at telomere (GO:0031938)	2/28	0.621722	1	0.967995	1	-0.730561	0.347207	YRB2;CTR9
mitochondrion organization (GO:0007005)	18/120	0.588531	1	0.999716	1	-0.638697	0.33859	FIS1;TOM5;OM14;MDM35;CMC2;SAR1;UTH1;STI1;EMI1;ZIM17;ABF2;SSA1;SML1;MAM3;ATP14;COX13;RIM1;ATP18
autophagosome organization (GO:1905037)	2/29	0.63464	1	0.971587	1	-0.730084	0.331967	ATG27;ATG8
RNA metabolic process (GO:0016070)	8/55	0.563955	1	0.990668	1	-0.575756	0.329783	KAE1;SGN1;LSM12;LSM7;PCC1;RTC3;BFR1;DPB4
cellular macromolecular complex assembly (GO:0034622)	4/30	0.647117	1	0.974776	1	-0.721499	0.314017	THO1;MIC12;RPL38;SKP1
ribosomal large subunit export from nucleus (GO:0000055)	8/29	0.63464	1	0.971587	1	-0.683996	0.311011	RPL40B;LOC1;NSP1;ECM1;BUD20;SDA1;RRS1;NUP1
sterol transport (GO:0015918)	3/30	0.647117	1	0.974776	1	-0.699667	0.304515	NPC2;YSP2;STE20
autophagosome assembly (GO:0000045)	2/32	0.670808	1	0.980123	1	-0.757527	0.302459	ATG27;ATG8
ER to Golgi vesicle-mediated transport (GO:0006888)	10/90	0.596671	1	0.998757	1	-0.562862	0.290656	TRX1;BUG1;BOS1;SMY2;USO1;GLO3;ATG8;SAR1;YKT6;TRX2
rRNA transcription (GO:0009303)	4/31	0.659168	1	0.977608	1	-0.691944	0.288386	RPA34;HHT1;RPA12;RPA14
RNA splicing, via transesterification reactions with bulged adenosine as nucleophile (GO:0000377)	15/92	0.611605	1	0.998984	1	-0.581974	0.286138	SNU13;CWC15;MRN1;LSM4;SMD2;LSM3;LSM2;SMD3;LSM7;LSM6;YHC1;SYF2;BUD13;SPT4;HUB1
regulation of translation (GO:0006417)	7/61	0.62053	1	0.995025	1	-0.599328	0.285988	EFB1;FUN12;RPL16A;SBP1;CAF20;EAP1;UPF3
protein transmembrane import into intracellular organelle (GO:0044743)	13/67	0.671275	1	0.997369	1	-0.716475	0.28557	MGE1;PEX19;PAM18;TIM9;TIM8;PAM16;ZIM17;TIM10;TOM22;TIM13;HSP10;MGR2;MIA40
mitochondrion inheritance (GO:0000001)	5/30	0.647117	1	0.974776	1	-0.642252	0.279527	ARC18;ABF2;TPM2;TPM1;ARC15
translational elongation (GO:0006414)	3/29	0.63464	1	0.971587	1	-0.591281	0.268854	EFB1;HYP2;STM1
organelle inheritance (GO:0048308)	11/61	0.62053	1	0.995025	1	-0.557241	0.265905	TRX1;RTN2;ARC18;ABF2;PEX19;SHE3;TPM2;TPM1;STE20;ARC15;TRX2
snoRNA 3'-end processing (GO:0031126)	3/30	0.647117	1	0.974776	1	-0.603934	0.26285	PXR1;LRP1;CTR9
intra-Golgi vesicle-mediated transport (GO:0006891)	2/33	0.682052	1	0.982355	1	-0.684539	0.261939	BOS1;YKT6
telomere maintenance via recombination (GO:0000722)	7/33	0.682052	1	0.982355	1	-0.683171	0.261415	RFA3;RAD52;KAE1;PCC1;NHP10;IES5;IES4
misfolded or incompletely synthesized protein catabolic process (GO:0006515)	3/29	0.63464	1	0.971587	1	-0.573631	0.260829	SIS1;GIM3;UBC4
mitochondrion distribution (GO:0048311)	5/30	0.647117	1	0.974776	1	-0.596052	0.259419	ARC18;ABF2;TPM2;TPM1;ARC15
negative regulation of translation (GO:0017148)	7/33	0.682052	1	0.982355	1	-0.675202	0.258366	SCD6;RPL16A;SBP1;CAF20;COX14;EAP1;SKP1
regulation of cellular macromolecule biosynthetic process (GO:2000112)	9/61	0.62053	1	0.995025	1	-0.532952	0.254314	ABF2;HHO1;CTR9;NHP10;CRZ1;GIM5;SPT4;NHP6A;BUD14
mRNA processing (GO:0006397)	17/128	0.639325	1	0.999871	1	-0.56418	0.252382	CTR9;SNU13;CWC15;MRN1;LSM4;SMD2;LSM3;LSM2;SMD3;LSM7;LSM6;YHC1;SYF2;RTT103;BUD13;SPT4;HUB1
vesicle-mediated transport (GO:0016192)	29/213	0.592836	1	0.999997	1	-0.475932	0.248835	ARF2;SSO1;SSO2;USO1;CMD1;COF1;EDE1;DID2;VPS51;BOS1;SSA4;DID4;SDS24;SSA1;VAM3;NEO1;YKT6;TLG1;TPM2;TPM1;SCD5;CLC1;SNF7;IMH1;BZZ1;PAN1;YCK1;VPS24;COY1
telomere maintenance (GO:0000723)	10/68	0.679176	1	0.997636	1	-0.631159	0.244179	RFA3;RAD52;KAE1;STM1;DEF1;PCC1;NHP10;IES5;TBF1;IES4
rRNA metabolic process (GO:0016072)	14/90	0.596671	1	0.998757	1	-0.471086	0.243264	NSR1;POP6;MRT4;RPL30;IMP3;POP4;RPS7B;NOG1;RPS7A;ESF1;CGR1;HHT1;RRP17;EBP2
nuclear-transcribed mRNA catabolic process (GO:0000956)	13/92	0.611605	1	0.998984	1	-0.493923	0.242846	POP6;MRT4;LRP1;POP4;LSM4;EDC1;UPF3;LSM7;CDC33;RPB4;IRC25;EAP1;DCP2
negative regulation of gene expression (GO:0010629)	5/33	0.682052	1	0.982355	1	-0.632661	0.242088	RPL16A;SBP1;CAF20;STE20;EAP1
ncRNA processing (GO:0034470)	14/93	0.618932	1	0.999081	1	-0.502916	0.241279	NSR1;POP6;MRT4;RPL30;IMP3;POP4;RPS7B;NOG1;RPS7A;ESF1;CGR1;RRP17;LHP1;EBP2
double-strand break repair via homologous recombination (GO:0000724)	5/64	0.646624	1	0.996379	1	-0.55282	0.241025	SEM1;RFA3;RAD52;LRS4;BUD27
regulation of transcription involved in G1/S transition of mitotic cell cycle (GO:0000083)	2/33	0.682052	1	0.982355	1	-0.628351	0.240438	HPC2;CTR9
cellular respiration (GO:0045333)	12/62	0.62939	1	0.995524	1	-0.514902	0.238402	MIX14;QCR7;QCR6;MDH1;COX4;COX17;JAC1;QCR10;COX13;QCR8;RIP1;RIB3
retrograde vesicle-mediated transport, Golgi to ER (GO:0006890)	5/33	0.682052	1	0.982355	1	-0.600495	0.229779	TRX1;GLO3;USE1;NEO1;TRX2
endocytosis (GO:0006897)	11/98	0.654142	1	0.999447	1	-0.537477	0.228122	BZZ1;PAN1;TLG1;SDS24;SCD5;CMD1;CLC1;COF1;YCK1;EDE1;NEO1
nuclear-transcribed mRNA catabolic process, deadenylation-dependent decay (GO:0000288)	4/33	0.682052	1	0.982355	1	-0.595721	0.227952	RPB4;EAP1;EDC1;DCP2
regulation of mitotic nuclear division (GO:0007088)	4/34	0.692912	1	0.984337	1	-0.618635	0.226948	NET1;STE20;BFR1;SKP1
ATP-dependent chromatin remodeling (GO:0043044)	3/36	0.713533	1	0.98766	1	-0.61513	0.207623	SWR1;LDB7;DPB4
proteasome assembly (GO:0043248)	4/35	0.703401	1	0.986097	1	-0.577925	0.20333	SEM1;IRC25;BLM10;TMA17
ubiquitin-dependent protein catabolic process via the multivesicular body sorting pathway (GO:0043162)	4/34	0.692912	1	0.984337	1	-0.51632	0.189413	DID4;UBC4;VPS24;SNF7
mitotic spindle organization (GO:0007052)	3/35	0.703401	1	0.986097	1	-0.530201	0.186539	BIK1;UBC9;YHR127W
mRNA splicing, via spliceosome (GO:0000398)	16/101	0.674119	1	0.999593	1	-0.454622	0.17928	SNU13;CWC15;MRN1;LSM4;SMD2;LSM3;LSM2;SMD3;LSM7;LSM6;YHC1;SYF2;SKY1;BUD13;SPT4;HUB1
coenzyme biosynthetic process (GO:0009108)	3/36	0.713533	1	0.98766	1	-0.52947	0.17871	CAB3;SNZ2;ACP1
late endosome to vacuole transport (GO:0045324)	5/38	0.732772	1	0.990278	1	-0.570907	0.177507	DID2;IST1;DID4;VPS24;SNF7
mitochondrion disassembly (GO:0061726)	3/38	0.732772	1	0.990278	1	-0.551675	0.171527	FIS1;ATG8;UTH1
G1/S transition of mitotic cell cycle (GO:0000082)	4/40	0.75072	1	0.992342	1	-0.591149	0.169496	YRB1;HPC2;CTR9;SKP1
protein processing (GO:0016485)	2/38	0.732772	1	0.990278	1	-0.541638	0.168407	DAP2;STE24
endosomal transport (GO:0016197)	8/75	0.730214	1	0.998887	1	-0.527142	0.165743	EMP70;DID2;VPS51;BOS1;TLG1;DID4;VPS24;SNF7
mitochondrial translation (GO:0032543)	18/105	0.699415	1	0.99973	1	-0.459162	0.164155	MNP1;MRPL19;MRPL49;MRPL27;MRP21;MRPL25;IMG2;RRF1;MRPL33;MMF1;MRPL20;MRPL31;MRPL50;MRPS8;YMR31;RSM18;RSM27;RSM19
establishment of protein localization to membrane (GO:0090150)	3/35	0.703401	1	0.986097	1	-0.46645	0.16411	COF1;AST2;IMH1
Ras protein signal transduction (GO:0007265)	3/41	0.759237	1	0.993203	1	-0.595778	0.164102	STE20;CYR1;RDI1
mitochondrial gene expression (GO:0140053)	18/107	0.711491	1	0.999781	1	-0.471224	0.160401	MNP1;MRPL19;MRPL49;MRPL27;MRP21;MRPL25;IMG2;RRF1;MRPL33;MMF1;MRPL20;MRPL31;MRPL50;MRPS8;YMR31;RSM18;RSM27;RSM19
cellular protein catabolic process (GO:0044257)	6/33	0.682052	1	0.982355	1	-0.413685	0.158296	HEL2;PRB1;CPS1;APE1;REG1;PAI3
modification-dependent protein catabolic process (GO:0019941)	10/72	0.709241	1	0.998461	1	-0.458715	0.157596	SEM1;RPL40B;YRB1;DEF1;UBC4;RPS31;RPN13;UBC1;CUE5;SKP1
protein maturation (GO:0051604)	3/41	0.759237	1	0.993203	1	-0.568013	0.156454	DAP2;GCV3;STE24
telomere organization (GO:0032200)	3/42	0.767464	1	0.993968	1	-0.581769	0.153973	KAE1;STM1;DEF1
anatomical structure homeostasis (GO:0060249)	3/41	0.759237	1	0.993203	1	-0.550291	0.151573	KAE1;STM1;DEF1
cellular transition metal ion homeostasis (GO:0046916)	8/70	0.694514	1	0.998092	1	-0.404211	0.147352	EMP70;ATX1;ISU1;ISU2;HAA1;MAM3;COA6;SOD1
endoplasmic reticulum organization (GO:0007029)	4/34	0.692912	1	0.984337	1	-0.400407	0.14689	RTN2;MDY2;SHE3;SEC16
piecemeal microautophagy of nucleus (GO:0034727)	2/42	0.767464	1	0.993968	1	-0.550646	0.145736	VAM3;ATG8
Golgi to plasma membrane transport (GO:0006893)	4/36	0.713533	1	0.98766	1	-0.414167	0.139792	ARF2;SSO2;COF1;IMH1
regulation of cellular component organization (GO:0051128)	2/42	0.767464	1	0.993968	1	-0.526421	0.139325	TCO89;SKP1
recombinational repair (GO:0000725)	3/38	0.732772	1	0.990278	1	-0.430669	0.133904	SEM1;RFA3;RAD52
cellular response to starvation (GO:0009267)	3/46	0.797658	1	0.996259	1	-0.584446	0.132129	PRB1;ATG8;REG1
proteolysis (GO:0006508)	4/50	0.823937	1	0.99768	1	-0.670448	0.12984	BAR1;DAP2;CPS1;STE24
mitotic recombination (GO:0006312)	7/44	0.783085	1	0.995249	1	-0.527341	0.128942	RFA3;RAD52;KAE1;PCC1;NHP10;IES5;IES4
tRNA processing (GO:0008033)	4/44	0.783085	1	0.995249	1	-0.52454	0.128257	POP6;KAE1;POP4;LHP1
cellular iron ion homeostasis (GO:0006879)	4/44	0.783085	1	0.995249	1	-0.521151	0.127428	ATX1;ISU1;ISU2;HAA1
retrograde transport, endosome to Golgi (GO:0042147)	4/42	0.767464	1	0.993968	1	-0.475711	0.125903	SNX3;VPS51;BOS1;TLG1
protein modification by small protein conjugation (GO:0032446)	8/74	0.723369	1	0.99876	1	-0.387372	0.125445	RFA3;RPL40B;DEF1;UBC9;UBC4;RPS31;UPF3;SKP1
autophagy of mitochondrion (GO:0000422)	3/38	0.732772	1	0.990278	1	-0.397815	0.123689	FIS1;ATG8;UTH1
protein polyubiquitination (GO:0000209)	4/37	0.723319	1	0.989047	1	-0.379575	0.122946	SSA1;UBC4;MMS2;UBC1
Golgi vesicle transport (GO:0048193)	14/135	0.680274	1	0.999936	1	-0.312828	0.12052	BUG1;USO1;GLO3;SAR1;USE1;TRX1;SNX3;BOS1;SMY2;ATG8;COY1;NEO1;YKT6;TRX2
protein ubiquitination (GO:0016567)	10/82	0.774192	1	0.99948	1	-0.45444	0.116307	RFA3;RPL40B;HEL2;DEF1;SSA1;UBC4;RPS31;MMS2;UBC1;UPF3
poly(A)+ mRNA export from nucleus (GO:0016973)	9/39	0.741901	1	0.991371	1	-0.379599	0.113325	THO1;NUP60;NSP1;YRA2;MLP1;SPN1;SUS1;NUP1;NUP2
iron ion homeostasis (GO:0055072)	4/46	0.797658	1	0.996259	1	-0.480222	0.108566	ATX1;ISU1;ISU2;HAA1
protein N-linked glycosylation (GO:0006487)	1/42	0.767464	1	0.993968	1	-0.395783	0.104749	OCH1
autophagy of nucleus (GO:0044804)	2/44	0.783085	1	0.995249	1	-0.422043	0.103195	VAM3;ATG8
protein targeting to membrane (GO:0006612)	6/38	0.732772	1	0.990278	1	-0.320331	0.0995977	EGD2;PEX19;MDY2;SGT2;AST2;EGD1
histone modification (GO:0016570)	6/81	0.768317	1	0.99942	1	-0.374663	0.0987435	SEM1;HEL2;TAF14;CPR1;SUS1;FPR4
cytosolic transport (GO:0016482)	3/49	0.817706	1	0.997386	1	-0.479703	0.0965416	VPS51;BOS1;TLG1
mitotic cytokinesis (GO:0000281)	5/45	0.790498	1	0.995784	1	-0.39444	0.0927296	TPM2;BUD20;VHS2;STE20;BUD13
regulation of transcription, DNA-templated (GO:0006355)	20/177	0.725553	1	0.999995	1	-0.285818	0.0916964	HHO1;NUP100;REB1;TAF13;TFA1;HMO1;SPN1;CTR9;SUS1;GIM5;NHP6A;DOT6;SRB7;ABF2;HPC2;NHP10;CRZ1;SPT4;BUD14;BUD27
invasive growth in response to glucose limitation (GO:0001403)	2/44	0.783085	1	0.995249	1	-0.367867	0.0899485	EMP70;STE20
cellular bud site selection (GO:0000282)	6/46	0.797658	1	0.996259	1	-0.339545	0.0767626	PAN1;AXL2;BUD20;SPA2;STE20;BUD13
positive regulation of transcription elongation from RNA polymerase II promoter (GO:0032968)	9/47	0.804574	1	0.99668	1	-0.32133	0.0698707	SUB1;YKE2;PFD1;LEO1;GIM3;TFG2;GIM5;SPT4;DST1
protein targeting (GO:0006605)	9/93	0.830657	1	0.999845	1	-0.353544	0.0655957	DID2;VPS51;TOM5;BOS1;OM14;SSA1;SRP14;AST2;STI1
nucleotide-excision repair (GO:0006289)	5/50	0.823937	1	0.99768	1	-0.325411	0.0630193	YRA1;RFA3;TFB5;DEF1;HHT1
chromosome organization (GO:0051276)	5/48	0.811254	1	0.997054	1	-0.284638	0.0595389	KAE1;NUP60;HMO1;NUP1;NUP2
lysosomal microautophagy (GO:0016237)	3/51	0.829956	1	0.997942	1	-0.29469	0.0549251	CMD1;VAM3;ATG8
vacuolar transport (GO:0007034)	8/98	0.851848	1	0.999911	1	-0.334549	0.0536438	EMP70;DID2;VPS51;BOS1;DID4;VAM3;VPS24;SNF7
tRNA modification (GO:0006400)	3/56	0.857105	1	0.998869	1	-0.344382	0.0531021	KAE1;ABP140;TRM112
invasive filamentous growth (GO:0036267)	3/48	0.811254	1	0.997054	1	-0.238316	0.0498495	EMP70;SPA2;STE20
phosphorylation (GO:0016310)	6/139	0.857217	1	0.999993	1	-0.307971	0.0474473	PBS2;SKY1;YCK1;STE20;YDR248C;CMK2
DNA recombination (GO:0006310)	4/60	0.875672	1	0.999299	1	-0.319113	0.0423668	RFA3;RAD52;RPS16B;UPF3
post-Golgi vesicle-mediated transport (GO:0006892)	4/71	0.915224	1	0.999813	1	-0.415963	0.0368488	ARF2;BOS1;SSO2;VAM3
chromatin silencing at telomere (GO:0006348)	5/64	0.891829	1	0.999566	1	-0.316751	0.0362618	MPS3;SDC1;ESC1;NUP2;DOT6
proteasomal protein catabolic process (GO:0010498)	6/58	0.86671	1	0.999109	1	-0.250163	0.0357858	SEM1;CDC31;MDY2;SSA1;BLM10;UBC1
mitotic sister chromatid segregation (GO:0000070)	4/71	0.915224	1	0.999813	1	-0.370405	0.0328129	BIK1;UBC9;YHR127W;MPS3
protein glycosylation (GO:0006486)	1/62	0.884031	1	0.999449	1	-0.254111	0.0313225	OCH1
protein targeting to vacuole (GO:0006623)	4/58	0.86671	1	0.999109	1	-0.217673	0.0311382	DID2;VPS51;BOS1;ATG8
DNA-dependent DNA replication (GO:0006261)	4/73	0.920927	1	0.999853	1	-0.33938	0.0279563	RFA3;ADK1;RIM1;DPB4
negative regulation of transcription from RNA polymerase II promoter (GO:0000122)	13/147	0.881653	1	0.999997	1	-0.197177	0.0248358	NCB2;CSE2;BUR6;HHF1;ESS1;RPA12;DOT6;DIG1;MED11;SRB7;CYC8;CBF1;REG1
double-strand break repair (GO:0006302)	7/81	0.940157	1	0.999944	1	-0.36998	0.022831	SEM1;RFA3;RAD52;NUP60;FYV6;SUB1;NHP10
protein phosphorylation (GO:0006468)	6/144	0.872961	1	0.999996	1	-0.128094	0.0174034	TFB5;PBS2;SKY1;YCK1;STE20;CMK2
positive regulation of transcription, DNA-templated (GO:0045893)	27/241	0.834245	1	1	1	-0.0692922	0.0125577	KAE1;NCB2;NUP100;DHR2;SUS1;ESS1;CST6;EMI1;MED11;CYC8;CBF1;SDH5;CRZ1;BUD27;CSE2;HHO1;PCC1;MBF1;HAA1;BUR6;RTG1;TOA2;ELF1;SRB7;SRB6;SUB1;TBF1
proteasome-mediated ubiquitin-dependent protein catabolic process (GO:0043161)	11/145	0.960506	1	1	1	-0.257673	0.0103828	SEM1;CDC31;SIS1;MDY2;SGT2;SSA1;GIM3;UBC4;UBC1;LCL2;SKP1
negative regulation of transcription, DNA-templated (GO:0045892)	10/132	0.942503	1	0.999998	1	-0.152518	0.00903158	MED11;NCB2;SRB7;CSE2;CYC8;CBF1;BUR6;REG1;ESS1;RPA12
cellular response to DNA damage stimulus (GO:0006974)	10/149	0.96486	1	1	1	-0.18087	0.0064701	RFA3;YNK1;DEF1;DDR48;TSA1;SML1;MMS2;HTA2;LYS20;IES4
fungal-type cell wall organization (GO:0031505)	11/150	0.965874	1	1	1	-0.179806	0.00624313	BAR1;ZEO1;ECM33;CNB1;CCW12;CRH1;CIS3;CWP1;TCO89;UTH1;SOD1
ubiquitin-dependent protein catabolic process (GO:0006511)	14/124	0.927794	1	0.999995	1	-0.0761822	0.0057095	YRB1;SNF7;SEM1;CDC31;DEF1;MDY2;DID4;SSA1;UBC4;VPS24;RPN13;UBC1;CUE5;SKP1
positive regulation of transcription from RNA polymerase II promoter (GO:0045944)	32/270	0.901859	1	1	1	-0.0481433	0.00497304	KAE1;NCB2;PFD1;SUS1;GIM3;GIM5;DST1;ESS1;CST6;EMI1;MED11;CYC8;CBF1;LEO1;SDH5;CRZ1;TFG2;SPT4;BUD27;CSE2;MLP1;PCC1;MBF1;HAA1;BUR6;RTG1;TOA2;SRB7;SRB6;SUB1;YKE2;DCP2
DNA metabolic process (GO:0006259)	12/207	0.974018	1	1	1	-0.181102	0.00476753	RFA3;RAD52;KAE1;STM1;RPS16B;DEF1;ADK1;DDR48;TSA1;HTA2;LYS20;UPF3
regulation of transcription from RNA polymerase II promoter (GO:0006357)	33/337	0.943995	1	1	1	-0.0769658	0.00443588	KAE1;NCB2;TFB5;REB1;CTR9;SUS1;ESS1;RPA12;CST6;DOT6;EMI1;MED11;CYC8;CBF1;SDH5;CRZ1;TFG1;REG1;BUD27;CSE2;PCC1;MBF1;TAF13;TFA1;HMO1;SPN1;HAA1;BUR6;RTG1;TOA2;SRB7;SRB6;SUB1
cellular protein modification process (GO:0006464)	10/213	0.977861	1	1	1	-0.183405	0.00410595	TRX1;PBS2;GRX1;SKY1;YCK1;STE20;LTP1;HUB1;CMK2;TRX2
DNA repair (GO:0006281)	10/169	0.980553	1	1	1	-0.186318	0.00365897	RFA3;RAD52;NUP60;TFB5;DDR48;NHP10;MMS2;HTA2;LYS20;NHP6A
regulation of cell size (GO:0008361)	3/30	1	1	1	1	-0.585363	1.12503e-10	VPS51;SKY1;RPA14
sterol metabolic process (GO:0016125)	1/30	1	1	1	1	-0.549855	1.05678e-10	ARE2
regulation of transcription from RNA polymerase I promoter (GO:0006356)	2/29	1	1	1	1	-0.544717	9.88335e-11	DHR2;HMO1
lipid biosynthetic process (GO:0008610)	1/28	1	1	1	1	-0.506073	9.04976e-11	CEM1
glycolipid biosynthetic process (GO:0009247)	1/30	1	1	1	1	-0.4158	7.9914e-11	ACP1
phospholipid biosynthetic process (GO:0008654)	1/29	1	1	1	1	-0.431625	7.83142e-11	ACP1
positive regulation of hydrolase activity (GO:0051345)	1/31	1	1	1	1	-0.54127	7.64206e-11	RIM1
ergosterol metabolic process (GO:0008204)	1/28	1	1	1	1	-0.425756	7.61352e-11	ARE2
mitotic sister chromatid cohesion (GO:0007064)	1/40	1	1	1	1	-0.445687	7.60669e-11	MPS3
cell cycle G1/S phase transition (GO:0044843)	2/28	1	1	1	1	-0.416856	7.45436e-11	YRB1;SKP1
monocarboxylic acid biosynthetic process (GO:0072330)	3/30	1	1	1	1	-0.385643	7.4118e-11	BIO4;BIO2;CEM1
DNA replication initiation (GO:0006270)	1/34	1	1	1	1	-0.460828	7.40714e-11	ADK1
RNA methylation (GO:0001510)	3/36	1	1	1	1	-0.462821	7.07908e-11	SPB1;ABP140;TRM112
RNA modification (GO:0009451)	2/32	1	1	1	1	-0.456119	7.05918e-11	KAE1;SPB1
nucleus organization (GO:0006997)	2/38	1	1	1	1	-0.425222	6.63161e-11	NET1;MPS3
mitochondrial genome maintenance (GO:0000002)	2/40	1	1	1	1	-0.386261	6.59245e-11	ABF2;RIM1
negative regulation of chromatin silencing (GO:0031936)	3/27	1	1	1	1	-0.609508	6.34616e-11	HHO1;TBF1;UTH1
histone acetylation (GO:0016573)	1/45	1	1	1	1	-0.431459	6.20086e-11	TAF14
macromolecular complex assembly (GO:0065003)	2/25	1	1	1	1	-0.518826	6.07523e-11	MIC12;SKP1
histone lysine methylation (GO:0034968)	3/16	1	1	1	1	-0.611464	5.9783e-11	SUS1;SDC1;HHF1
deadenylation-dependent decapping of nuclear-transcribed mRNA (GO:0000290)	3/16	1	1	1	1	-0.611015	5.9739e-11	EAP1;EDC1;DCP2
peptide metabolic process (GO:0006518)	3/33	1	1	1	1	-0.504988	5.92785e-11	BAR1;GRX2;TRX2
protein localization to organelle (GO:0033365)	1/26	1	1	1	1	-0.521961	5.91197e-11	MDY2
organonitrogen compound catabolic process (GO:1901565)	1/31	1	1	1	1	-0.415718	5.86942e-11	BAR1
Golgi organization (GO:0007030)	1/28	1	1	1	1	-0.324491	5.80266e-11	SEC16
negative regulation of gene silencing (GO:0060969)	3/8	1	1	1	1	-1.03106	5.75971e-11	HHO1;ESC1;TBF1
organophosphate biosynthetic process (GO:0090407)	1/34	1	1	1	1	-0.355932	5.72109e-11	SNZ2
establishment of mitotic sister chromatid cohesion (GO:0034087)	1/16	1	1	1	1	-0.580278	5.67339e-11	MPS3
maintenance of DNA repeat elements (GO:0043570)	1/28	1	1	1	1	-0.316194	5.65428e-11	SEM1
nuclear migration along microtubule (GO:0030473)	1/16	1	1	1	1	-0.552761	5.40436e-11	DYN2
mitotic spindle checkpoint (GO:0071174)	1/40	1	1	1	1	-0.313176	5.34507e-11	MLP1
protein modification by small protein removal (GO:0070646)	1/27	1	1	1	1	-0.505128	5.25936e-11	BRE5
phosphate-containing compound metabolic process (GO:0006796)	1/43	1	1	1	1	-0.370537	5.22871e-11	YSA1
proteasomal ubiquitin-independent protein catabolic process (GO:0010499)	1/16	1	1	1	1	-0.516683	5.05162e-11	BLM10
deadenylation-independent decapping of nuclear-transcribed mRNA (GO:0031087)	1/8	1	1	1	1	-0.904238	5.05125e-11	DCP2
positive regulation of mitochondrial translation (GO:0070131)	1/16	1	1	1	1	-0.513329	5.01883e-11	CBP6
double-strand break repair via nonhomologous end joining (GO:0006303)	2/30	1	1	1	1	-0.259938	4.99584e-11	FYV6;SUB1
spindle assembly checkpoint (GO:0071173)	1/26	1	1	1	1	-0.43486	4.92543e-11	MLP1
alpha-amino acid biosynthetic process (GO:1901607)	2/35	1	1	1	1	-0.419018	4.92012e-11	MMF1;ARG7
glycogen metabolic process (GO:0005977)	2/24	1	1	1	1	-0.454504	4.91501e-11	REG1;GLC8
inositol phosphate catabolic process (GO:0071545)	1/8	1	1	1	1	-0.865309	4.83379e-11	DDP1
protein localization to plasma membrane (GO:0072659)	2/25	1	1	1	1	-0.410909	4.81157e-11	COF1;IMH1
regulation of meiotic nuclear division (GO:0040020)	1/16	1	1	1	1	-0.48928	4.7837e-11	CPR1
positive regulation of cellular biosynthetic process (GO:0031328)	1/25	1	1	1	1	-0.406147	4.75581e-11	UPF3
DNA-templated transcriptional open complex formation (GO:0001112)	1/8	1	1	1	1	-0.846854	4.73069e-11	TFA1
fermentation (GO:0006113)	1/7	1	1	1	1	-0.965667	4.66036e-11	ADH4
tRNA wobble uridine modification (GO:0002098)	2/28	1	1	1	1	-0.258965	4.6309e-11	ISU1;ISU2
regulation of macromolecule metabolic process (GO:0060255)	3/25	1	1	1	1	-0.394455	4.6189e-11	NSR1;SKY1;HRP1
phosphatidylinositol biosynthetic process (GO:0006661)	1/31	1	1	1	1	-0.326302	4.60698e-11	CMD1
RNA polyadenylation (GO:0043631)	2/27	1	1	1	1	-0.439064	4.57151e-11	FIP1;HRP1
protein polymerization (GO:0051258)	1/8	1	1	1	1	-0.814001	4.54717e-11	MMS2
ribonucleoside bisphosphate biosynthetic process (GO:0034030)	1/8	1	1	1	1	-0.813045	4.54183e-11	CAB3
inositol phosphate dephosphorylation (GO:0046855)	1/8	1	1	1	1	-0.811283	4.53199e-11	DDP1
'de novo' cotranslational protein folding (GO:0051083)	2/8	1	1	1	1	-0.807994	4.51361e-11	EGD2;EGD1
lipid homeostasis (GO:0055088)	1/24	1	1	1	1	-0.409124	4.42427e-11	VPS51
organic hydroxy compound biosynthetic process (GO:1901617)	1/25	1	1	1	1	-0.37758	4.42129e-11	SNZ2
double-strand break repair via single-strand annealing (GO:0045002)	1/8	1	1	1	1	-0.788765	4.4062e-11	RAD52
tRNA wobble base modification (GO:0002097)	2/27	1	1	1	1	-0.413937	4.30988e-11	ISU1;ISU2
polyadenylation-dependent snoRNA 3'-end processing (GO:0071051)	1/16	1	1	1	1	-0.438918	4.29131e-11	LRP1
positive regulation of cellular protein metabolic process (GO:0032270)	1/8	1	1	1	1	-0.764957	4.2732e-11	UPF3
regulation of telomerase activity (GO:0051972)	1/8	1	1	1	1	-0.763333	4.26413e-11	SBA1
autophagy of peroxisome (GO:0030242)	1/24	1	1	1	1	-0.39305	4.25044e-11	ATG27
G2/M transition of mitotic cell cycle (GO:0000086)	1/27	1	1	1	1	-0.404876	4.21554e-11	SKP1
biotin metabolic process (GO:0006768)	2/7	1	1	1	1	-0.866064	4.17967e-11	BIO4;BIO2
mitotic nuclear division (GO:0140014)	1/47	1	1	1	1	-0.299308	4.17348e-11	SKP1
assembly of actomyosin apparatus involved in cytokinesis (GO:0000912)	2/7	1	1	1	1	-0.859547	4.14822e-11	NOP15;MLC1
rRNA catabolic process (GO:0016075)	2/34	1	1	1	1	-0.257845	4.14448e-11	LRP1;MPP6
monocarboxylic acid metabolic process (GO:0032787)	1/22	1	1	1	1	-0.53887	3.99907e-11	BNA5
fungal-type cell wall biogenesis (GO:0009272)	1/16	1	1	1	1	-0.408399	3.99293e-11	UTH1
negative regulation of macromolecule metabolic process (GO:0010605)	1/8	1	1	1	1	-0.714292	3.99018e-11	STE20
nuclear pore complex assembly (GO:0051292)	1/8	1	1	1	1	-0.71419	3.98961e-11	DYN2
organic anion transport (GO:0015711)	1/36	1	1	1	1	-0.260775	3.98868e-11	MDM35
UDP-N-acetylglucosamine metabolic process (GO:0006047)	1/7	1	1	1	1	-0.818479	3.95002e-11	GNA1
cellular ion homeostasis (GO:0006873)	2/24	1	1	1	1	-0.360601	3.89954e-11	CNB1;SKY1
regulation of actin cytoskeleton reorganization (GO:2000249)	1/8	1	1	1	1	-0.694101	3.87739e-11	SPA2
histone deubiquitination (GO:0016578)	2/7	1	1	1	1	-0.802645	3.87361e-11	SEM1;SUS1
positive regulation of mitotic cell cycle (GO:0045931)	2/7	1	1	1	1	-0.80262	3.87348e-11	IGO1;IGO2
actomyosin contractile ring organization (GO:0044837)	2/7	1	1	1	1	-0.801906	3.87004e-11	NOP15;MLC1
mRNA cleavage involved in mRNA processing (GO:0098787)	2/18	1	1	1	1	-0.502925	3.76422e-11	FIP1;HRP1
ERAD pathway (GO:0036503)	3/57	1	1	1	1	-0.251314	3.75069e-11	SGT2;UBC1;LCL2
positive regulation of protein polymerization (GO:0032273)	3/16	1	1	1	1	-0.381242	3.72741e-11	DAD3;DAD2;SPC19
cell wall chitin biosynthetic process (GO:0006038)	1/16	1	1	1	1	-0.377128	3.68719e-11	CRZ1
regulation of mating projection assembly (GO:0031383)	1/7	1	1	1	1	-0.760327	3.66938e-11	SPA2
regulation of helicase activity (GO:0051095)	1/8	1	1	1	1	-0.656211	3.66573e-11	RIM1
internal peptidyl-lysine acetylation (GO:0018393)	1/44	1	1	1	1	-0.366698	3.65125e-11	TAF14
translational frameshifting (GO:0006452)	1/7	1	1	1	1	-0.749366	3.61648e-11	HYP2
nuclear RNA surveillance (GO:0071027)	1/16	1	1	1	1	-0.36587	3.57712e-11	LRP1
dephosphorylation (GO:0016311)	1/49	1	1	1	1	-0.303345	3.54668e-11	LTP1
global genome nucleotide-excision repair (GO:0070911)	1/8	1	1	1	1	-0.631181	3.5259e-11	HHT1
protein localization to Golgi apparatus (GO:0034067)	1/18	1	1	1	1	-0.463192	3.46684e-11	DID4
regulation of attachment of spindle microtubules to kinetochore (GO:0051988)	3/12	1	1	1	1	1.21954	3.46549e-11	DAD3;DAD2;SPC19
mitochondrial translational initiation (GO:0070124)	1/8	1	1	1	1	-0.615126	3.43621e-11	MRP21
tRNA transport (GO:0051031)	2/21	1	1	1	1	-0.400325	3.41792e-11	NSP1;SIS1
regulation of protein complex disassembly (GO:0043244)	1/8	1	1	1	1	-0.608544	3.39945e-11	EFB1
cellular response to alkaline pH (GO:0071469)	1/8	1	1	1	1	-0.608513	3.39928e-11	CRZ1
non-recombinational repair (GO:0000726)	3/32	1	1	1	1	-0.218833	3.38679e-11	RAD52;FYV6;SUB1
organelle transport along microtubule (GO:0072384)	1/18	1	1	1	1	-0.444968	3.33044e-11	DYN2
regulation of kinase activity (GO:0043549)	1/7	1	1	1	1	-0.689998	3.32997e-11	CDC31
Golgi to plasma membrane protein transport (GO:0043001)	2/13	1	1	1	1	1.13363	3.27641e-11	COF1;IMH1
mitotic spindle assembly checkpoint (GO:0007094)	1/26	1	1	1	1	-0.288327	3.26573e-11	MLP1
peroxisome organization (GO:0007031)	3/35	1	1	1	1	-0.276984	3.25235e-11	RTN2;FIS1;PEX19
pyridoxine metabolic process (GO:0008614)	1/8	1	1	1	1	-0.58068	3.2438e-11	SNZ2
very long-chain fatty acid metabolic process (GO:0000038)	1/8	1	1	1	1	-0.579153	3.23527e-11	ACB1
U5 snRNA 3'-end processing (GO:0034476)	1/12	1	1	1	1	1.1378	3.2332e-11	LRP1
protein lipoylation (GO:0009249)	1/7	1	1	1	1	-0.661908	3.1944e-11	GCV3
establishment of protein localization to vacuole (GO:0072666)	3/74	1	1	1	1	-0.120578	3.16567e-11	DID2;VPS51;BOS1
positive regulation of gene expression, epigenetic (GO:0045815)	3/7	1	1	1	1	-0.647156	3.12321e-11	ELF1;HHO1;TBF1
osmosensory signaling pathway via Sho1 osmosensor (GO:0007232)	1/7	1	1	1	1	-0.64075	3.09229e-11	STE20
ammonium transport (GO:0015696)	1/21	1	1	1	1	-0.361788	3.0889e-11	TPO2
tRNA export from nucleus (GO:0006409)	1/16	1	1	1	1	-0.313963	3.06962e-11	NSP1
negative regulation of apoptotic process (GO:0043066)	1/7	1	1	1	1	-0.634966	3.06438e-11	STM1
septin ring assembly (GO:0000921)	2/20	1	1	1	1	-0.437868	3.02774e-11	BNI5;SKP1
U4 snRNA 3'-end processing (GO:0034475)	1/16	1	1	1	1	-0.305799	2.98981e-11	LRP1
chromatin silencing at silent mating-type cassette (GO:0030466)	2/42	1	1	1	1	-0.292784	2.96369e-11	NUP60;NUP2
alcohol biosynthetic process (GO:0046165)	1/9	1	1	1	1	-0.718645	2.94979e-11	ADH4
DNA duplex unwinding (GO:0032508)	1/20	1	1	1	1	-0.424298	2.9339e-11	RFA3
mRNA splice site selection (GO:0006376)	2/13	1	1	1	1	1.01494	2.93337e-11	YHC1;SKY1
regulation of DNA recombination (GO:0000018)	1/21	1	1	1	1	-0.342757	2.92642e-11	HHO1
adenylate cyclase-modulating G-protein coupled receptor signaling pathway (GO:0007188)	1/8	1	1	1	1	-0.521538	2.91341e-11	CYR1
glutamine family amino acid biosynthetic process (GO:0009084)	1/27	1	1	1	1	-0.27766	2.89098e-11	ARG7
tryptophan catabolic process (GO:0006569)	1/8	1	1	1	1	-0.515297	2.87855e-11	BNA5
vesicle-mediated transport to the plasma membrane (GO:0098876)	2/25	1	1	1	1	-0.245161	2.87073e-11	ARF2;SSO2
cellular response to water deprivation (GO:0042631)	1/8	1	1	1	1	-0.511104	2.85513e-11	STF2
amide biosynthetic process (GO:0043604)	2/33	1	1	1	1	-0.24275	2.84955e-11	BIO4;BIO2
regulation of transport (GO:0051049)	1/8	1	1	1	1	-0.507559	2.83532e-11	BUD14
aromatic compound biosynthetic process (GO:0019438)	1/25	1	1	1	1	-0.238979	2.79834e-11	SNZ2
mitochondrial proton-transporting ATP synthase complex assembly (GO:0033615)	2/12	1	1	1	1	0.984717	2.79821e-11	ATP14;ATP18
cellular cation homeostasis (GO:0030003)	1/20	1	1	1	1	-0.402226	2.78128e-11	SKY1
positive regulation of transcription by pheromones (GO:0009371)	3/8	1	1	1	1	-0.496766	2.77504e-11	PCC1;SUB1;CRZ1
peptidyl-lysine modification (GO:0018205)	2/25	1	1	1	1	-0.236037	2.76389e-11	UBC9;GCV3
positive regulation of attachment of spindle microtubules to kinetochore (GO:0051987)	3/12	1	1	1	1	0.960333	2.72892e-11	DAD3;DAD2;SPC19
fatty acid biosynthetic process (GO:0006633)	3/21	1	1	1	1	-0.319436	2.7273e-11	CEM1;ACP1;ACB1
phosphatidylinositol phosphorylation (GO:0046854)	1/8	1	1	1	1	-0.487537	2.72348e-11	MSS4
mitochondrial DNA metabolic process (GO:0032042)	1/7	1	1	1	1	-0.55528	2.67981e-11	RIM1
calcium-mediated signaling (GO:0019722)	2/12	1	1	1	1	0.938681	2.66739e-11	CDC31;CMD1
microtubule polymerization (GO:0046785)	2/20	1	1	1	1	-0.385664	2.66676e-11	CDC31;SPC42
assembly of actomyosin apparatus involved in mitotic cytokinesis (GO:1902407)	3/7	1	1	1	1	-0.552281	2.66533e-11	TPM2;TPM1;PFY1
cellular hyperosmotic salinity response (GO:0071475)	1/7	1	1	1	1	-0.550981	2.65906e-11	CRZ1
mismatch repair (GO:0006298)	1/26	1	1	1	1	-0.23463	2.65752e-11	NHP6A
positive regulation of actin filament bundle assembly (GO:0032233)	1/7	1	1	1	1	-0.547081	2.64024e-11	PFY1
pore complex assembly (GO:0046931)	1/8	1	1	1	1	-0.466958	2.60852e-11	DYN2
protein exit from endoplasmic reticulum (GO:0032527)	1/13	1	1	1	1	0.89049	2.57369e-11	PEX19
cellular divalent inorganic cation homeostasis (GO:0072503)	1/27	1	1	1	1	-0.246862	2.57031e-11	SOD1
DNA replication (GO:0006260)	2/42	1	1	1	1	-0.252002	2.55088e-11	RFA3;DPB4
ribophagy (GO:0034517)	1/7	1	1	1	1	-0.517102	2.49556e-11	BRE5
positive regulation of cytoskeleton organization (GO:0051495)	1/20	1	1	1	1	-0.359175	2.4836e-11	SPA2
regulation of vacuole organization (GO:0044088)	1/22	1	1	1	1	-0.334473	2.4822e-11	RDI1
meiotic sister chromatid segregation (GO:0045144)	1/12	1	1	1	1	0.867486	2.46508e-11	CSM1
negative regulation of DNA biosynthetic process (GO:2000279)	2/12	1	1	1	1	0.864482	2.45654e-11	PXR1;TBF1
cation homeostasis (GO:0055080)	1/12	1	1	1	1	0.856764	2.43461e-11	SKY1
nuclear polyadenylation-dependent ncRNA catabolic process (GO:0071046)	2/21	1	1	1	1	-0.283968	2.42448e-11	LRP1;MPP6
'de novo' NAD biosynthetic process (GO:0034627)	2/8	1	1	1	1	-0.433666	2.42254e-11	BNA1;BNA5
nuclear mRNA surveillance (GO:0071028)	3/26	1	1	1	1	-0.212025	2.40149e-11	LRP1;SUS1;MPP6
nuclear mRNA surveillance of mRNA 3'-end processing (GO:0071031)	1/9	1	1	1	1	-0.582855	2.39242e-11	MPP6
double-strand break repair via break-induced replication (GO:0000727)	1/27	1	1	1	1	-0.229765	2.3923e-11	RAD52
regulation of formin-nucleated actin cable assembly (GO:0090337)	2/12	1	1	1	1	0.837647	2.38029e-11	PFY1;BUD14
7-methylguanosine RNA capping (GO:0009452)	1/9	1	1	1	1	-0.577119	2.36888e-11	SPT4
regulation of cellular respiration (GO:0043457)	1/8	1	1	1	1	-0.417332	2.3313e-11	SOD1
dicarboxylic acid metabolic process (GO:0043648)	3/16	1	1	1	1	-0.237893	2.32588e-11	BNA1;SDH7;YMR31
lipid transport (GO:0006869)	1/33	1	1	1	1	-0.195768	2.29805e-11	MDM35
cell wall chitin metabolic process (GO:0006037)	2/7	1	1	1	1	-0.473028	2.28286e-11	CRH1;CRZ1
nuclear-transcribed mRNA catabolic process, deadenylation-independent decay (GO:0031086)	1/9	1	1	1	1	-0.551639	2.26429e-11	DCP2
arginine biosynthetic process (GO:0006526)	1/12	1	1	1	1	0.793967	2.25617e-11	ARG7
translesion synthesis (GO:0019985)	1/20	1	1	1	1	-0.325066	2.24774e-11	DPB4
fatty acid metabolic process (GO:0006631)	1/20	1	1	1	1	-0.324675	2.24504e-11	CEM1
branched-chain amino acid biosynthetic process (GO:0009082)	1/13	1	1	1	1	0.772588	2.23293e-11	MMF1
establishment of spindle localization (GO:0051293)	1/7	1	1	1	1	-0.461817	2.22875e-11	DYN2
RNA-dependent DNA biosynthetic process (GO:0006278)	1/22	1	1	1	1	-0.298951	2.21858e-11	RFA3
plasma membrane bounded cell projection assembly (GO:0120031)	1/9	1	1	1	1	-0.538116	2.20878e-11	DYN2
nuclear-transcribed mRNA catabolic process, exonucleolytic, 3'-5' (GO:0034427)	1/18	1	1	1	1	-0.293828	2.1992e-11	UPF3
septin ring organization (GO:0031106)	3/35	1	1	1	1	-0.186929	2.19493e-11	BNI5;VHS2;SKP1
positive regulation of sequence-specific DNA binding transcription factor activity (GO:0051091)	2/8	1	1	1	1	-0.391544	2.18724e-11	TOA2;SOD1
pyrimidine deoxyribonucleotide biosynthetic process (GO:0009221)	1/7	1	1	1	1	-0.446189	2.15333e-11	DUT1
positive regulation of transcription from RNA polymerase II promoter by pheromones (GO:0007329)	3/8	1	1	1	1	-0.385323	2.15249e-11	PCC1;SUB1;CRZ1
regulation of cell division (GO:0051302)	1/8	1	1	1	1	-0.385274	2.15222e-11	BUD14
positive regulation of supramolecular fiber organization (GO:1902905)	3/20	1	1	1	1	-0.307873	2.12886e-11	DAD3;DAD2;SPC19
glycerophospholipid biosynthetic process (GO:0046474)	1/27	1	1	1	1	-0.202334	2.10668e-11	CMD1
flavin-containing compound biosynthetic process (GO:0042727)	2/8	1	1	1	1	-0.375945	2.1001e-11	RIB3;RIB4
histone deacetylation (GO:0016575)	1/22	1	1	1	1	-0.279255	2.07241e-11	CPR1
purine nucleoside bisphosphate biosynthetic process (GO:0034033)	1/8	1	1	1	1	-0.370306	2.0686e-11	CAB3
proteolysis involved in cellular protein catabolic process (GO:0051603)	3/39	1	1	1	1	-0.172954	2.06678e-11	RPL40B;CPS1;RPS31
RNA splicing (GO:0008380)	1/12	1	1	1	1	0.723907	2.05708e-11	SLU7
drug transport (GO:0015893)	1/21	1	1	1	1	-0.239915	2.04836e-11	TPO2
negative regulation of cellular biosynthetic process (GO:0031327)	1/20	1	1	1	1	-0.294405	2.03573e-11	DRE2
protein targeting to peroxisome (GO:0006625)	1/20	1	1	1	1	-0.293795	2.03151e-11	PEX19
negative regulation of cellular macromolecule biosynthetic process (GO:2000113)	4/35	1	1	1	1	-0.172962	2.03092e-11	RPL16A;SBP1;CAF20;EAP1
positive regulation of helicase activity (GO:0051096)	1/7	1	1	1	1	-0.419493	2.0245e-11	RIM1
box C/D snoRNA processing (GO:0034963)	3/13	1	1	1	1	0.697985	2.01732e-11	POP6;PXR1;POP4
eisosome assembly (GO:0070941)	2/12	1	1	1	1	0.70902	2.01478e-11	EIS1;SEG1
histone H3-K79 methylation (GO:0034729)	2/7	1	1	1	1	-0.416494	2.01002e-11	SUS1;HHF1
positive regulation of actin filament polymerization (GO:0030838)	1/8	1	1	1	1	-0.351222	1.96199e-11	BZZ1
positive regulation of chromosome segregation (GO:0051984)	3/12	1	1	1	1	0.677045	1.92392e-11	DAD3;DAD2;SPC19
positive regulation of transcription from RNA polymerase II promoter in response to heat stress (GO:0061408)	2/20	1	1	1	1	-0.277508	1.91889e-11	NCB2;BUR6
positive regulation of protein localization to nucleus (GO:1900182)	1/8	1	1	1	1	-0.342021	1.9106e-11	SKY1
regulation of endocytosis (GO:0030100)	1/13	1	1	1	1	0.656758	1.89816e-11	CLC1
cell cycle G2/M phase transition (GO:0044839)	1/25	1	1	1	1	-0.161334	1.88915e-11	SKP1
nuclear migration (GO:0007097)	1/20	1	1	1	1	-0.271188	1.87519e-11	DYN2
amino acid catabolic process to alcohol via Ehrlich pathway (GO:0000947)	1/12	1	1	1	1	0.657201	1.86753e-11	ADH4
negative regulation of protein modification process (GO:0031400)	2/7	1	1	1	1	-0.385596	1.86091e-11	IGO1;IGO2
lipid phosphorylation (GO:0046834)	1/8	1	1	1	1	-0.331823	1.85363e-11	MSS4
cellular sphingolipid homeostasis (GO:0090156)	1/7	1	1	1	1	-0.377468	1.82168e-11	VPS51
establishment or maintenance of actin cytoskeleton polarity (GO:0030950)	1/18	1	1	1	1	-0.241516	1.80767e-11	VHS2
regulation of actin filament bundle assembly (GO:0032231)	2/9	1	1	1	1	-0.433193	1.77811e-11	EFB1;BUD14
mitotic actomyosin contractile ring assembly (GO:1903475)	3/8	1	1	1	1	-0.316165	1.76616e-11	TPM2;TPM1;PFY1
nuclear retention of pre-mRNA at the site of transcription (GO:0071033)	3/12	1	1	1	1	0.613513	1.74338e-11	MLP1;LRP1;SUS1
negative regulation of pseudohyphal growth (GO:2000221)	1/11	1	1	1	1	-0.473702	1.7218e-11	DIG1
riboflavin metabolic process (GO:0006771)	2/7	1	1	1	1	-0.353761	1.70727e-11	RIB3;RIB4
coenzyme A biosynthetic process (GO:0015937)	1/8	1	1	1	1	-0.305042	1.70402e-11	CAB3
mitotic cell cycle phase transition (GO:0044772)	2/54	1	1	1	1	-0.149805	1.67848e-11	YRB1;SKP1
organelle fusion (GO:0048284)	1/9	1	1	1	1	-0.404037	1.65843e-11	MPS3
inositol phosphate metabolic process (GO:0043647)	1/7	1	1	1	1	-0.336999	1.62637e-11	DDP1
riboflavin biosynthetic process (GO:0009231)	2/7	1	1	1	1	-0.331845	1.6015e-11	RIB3;RIB4
negative regulation of DNA metabolic process (GO:0051053)	1/12	1	1	1	1	0.562432	1.59823e-11	HHO1
error-prone translesion synthesis (GO:0042276)	1/13	1	1	1	1	0.547398	1.58209e-11	DPB4
synapsis (GO:0007129)	1/23	1	1	1	1	-0.303192	1.56621e-11	MPS3
regulation of invasive growth in response to glucose limitation (GO:2000217)	1/13	1	1	1	1	0.534716	1.54544e-11	DIG1
organonitrogen compound biosynthetic process (GO:1901566)	2/51	1	1	1	1	-0.100753	1.52805e-11	BIO4;BIO2
coenzyme A metabolic process (GO:0015936)	1/9	1	1	1	1	-0.371904	1.52654e-11	CAB3
ncRNA transcription (GO:0098781)	1/9	1	1	1	1	-0.370188	1.5195e-11	HHT1
late endosome to vacuole transport via multivesicular body sorting pathway (GO:0032511)	2/44	1	1	1	1	-0.151476	1.50826e-11	DID2;IST1
mitochondrion localization (GO:0051646)	1/9	1	1	1	1	-0.365548	1.50045e-11	ARC18
cilium assembly (GO:0060271)	1/9	1	1	1	1	-0.363574	1.49235e-11	DYN2
nucleoside phosphate biosynthetic process (GO:1901293)	1/9	1	1	1	1	-0.362548	1.48814e-11	YNK1
nucleoside triphosphate metabolic process (GO:0009141)	2/7	1	1	1	1	-0.307817	1.48554e-11	YNK1;HAM1
positive regulation of translational fidelity (GO:0045903)	2/11	1	1	1	1	-0.407168	1.47997e-11	RPS9A;IMP3
peptidyl-serine phosphorylation (GO:0018105)	1/37	1	1	1	1	-0.162699	1.47804e-11	YCK1
intracellular lipid transport (GO:0032365)	2/13	1	1	1	1	0.504885	1.45922e-11	NPC2;YSP2
amino acid catabolic process via Ehrlich pathway (GO:0000955)	1/7	1	1	1	1	-0.299259	1.44424e-11	ADH4
DNA geometric change (GO:0032392)	1/19	1	1	1	1	-0.302622	1.44077e-11	RAD52
sister chromatid segregation (GO:0000819)	1/47	1	1	1	1	-0.101834	1.41995e-11	CSM1
vacuolar proton-transporting V-type ATPase complex assembly (GO:0070072)	1/6	1	1	1	1	0.680078	1.41544e-11	VMA22
regulation of translational elongation (GO:0006448)	1/9	1	1	1	1	-0.342426	1.40554e-11	HYP2
rRNA base methylation (GO:0070475)	1/8	1	1	1	1	-0.245609	1.37202e-11	TRM112
chromatin organization involved in negative regulation of transcription (GO:0097549)	1/8	1	1	1	1	-0.245035	1.36881e-11	DPB4
protein retention in Golgi apparatus (GO:0045053)	1/12	1	1	1	1	0.476139	1.35301e-11	DID4
mitochondrial outer membrane translocase complex assembly (GO:0070096)	1/11	1	1	1	1	-0.371053	1.3487e-11	TOM5
negative regulation of cellular protein metabolic process (GO:0032269)	4/23	1	1	1	1	-0.257204	1.32865e-11	RPL16A;SBP1;CAF20;EAP1
pyridoxal phosphate metabolic process (GO:0042822)	1/9	1	1	1	1	-0.320827	1.31689e-11	SNZ2
cell morphogenesis (GO:0000902)	1/13	1	1	1	1	0.452193	1.30693e-11	YCK1
establishment of protein localization to endoplasmic reticulum (GO:0072599)	1/12	1	1	1	1	0.459393	1.30543e-11	SRP14
biotin biosynthetic process (GO:0009102)	2/7	1	1	1	1	-0.269556	1.30089e-11	BIO4;BIO2
regulation of DNA biosynthetic process (GO:2000278)	1/7	1	1	1	1	-0.268529	1.29594e-11	SBA1
negative regulation of meiotic nuclear division (GO:0045835)	1/14	1	1	1	1	-0.347581	1.29265e-11	FPR3
pyrimidine nucleobase metabolic process (GO:0006206)	1/6	1	1	1	1	0.616037	1.28215e-11	FCY1
regulation of RNA metabolic process (GO:0051252)	3/9	1	1	1	1	-0.311887	1.28019e-11	NSR1;HRP1;SPT4
negative regulation of invasive growth in response to glucose limitation (GO:2000218)	1/7	1	1	1	1	-0.260697	1.25814e-11	DIG1
protein deacetylation (GO:0006476)	1/21	1	1	1	1	-0.147347	1.25803e-11	CPR1
protein neddylation (GO:0045116)	1/8	1	1	1	1	-0.224607	1.2547e-11	SKP1
positive regulation of actin cytoskeleton reorganization (GO:2000251)	1/8	1	1	1	1	-0.22181	1.23907e-11	SPA2
ubiquitin-dependent catabolism of misfolded proteins by nucleus-associated proteasome (GO:0071630)	1/6	1	1	1	1	0.595177	1.23874e-11	SIS1
peroxisome inheritance (GO:0045033)	1/6	1	1	1	1	0.594716	1.23778e-11	PEX19
lysine biosynthetic process via aminoadipic acid (GO:0019878)	1/8	1	1	1	1	-0.220342	1.23087e-11	LYS20
protein insertion into membrane (GO:0051205)	1/8	1	1	1	1	-0.216469	1.20924e-11	MDY2
positive regulation of DNA-templated transcription, initiation (GO:2000144)	2/6	1	1	1	1	0.576015	1.19886e-11	SUB1;DCP2
pentose catabolic process (GO:0019323)	1/7	1	1	1	1	-0.247229	1.19314e-11	RPE1
regulation of MAPK cascade (GO:0043408)	1/11	1	1	1	1	-0.327684	1.19106e-11	STE20
heterochromatin organization (GO:0070828)	1/9	1	1	1	1	-0.286608	1.17643e-11	DPB4
snRNA 3'-end processing (GO:0034472)	1/21	1	1	1	1	-0.136476	1.16521e-11	LRP1
isoleucine metabolic process (GO:0006549)	1/6	1	1	1	1	0.541915	1.12788e-11	MMF1
positive regulation of kinase activity (GO:0033674)	3/9	1	1	1	1	-0.265033	1.08787e-11	RPP1B;RPP1A;RPP2B
nuclear polyadenylation-dependent rRNA catabolic process (GO:0071035)	2/20	1	1	1	1	-0.156255	1.08046e-11	LRP1;MPP6
2-micrometer plasmid partitioning (GO:0030543)	1/6	1	1	1	1	0.516858	1.07573e-11	BIK1
nuclear pore organization (GO:0006999)	1/21	1	1	1	1	-0.125994	1.07572e-11	DYN2
nuclear envelope organization (GO:0006998)	1/9	1	1	1	1	-0.261256	1.07237e-11	MPS3
regulation of protein kinase activity (GO:0045859)	3/12	1	1	1	1	0.375685	1.06756e-11	RPP1B;RPP1A;RPP2B
establishment of mitochondrion localization (GO:0051654)	2/6	1	1	1	1	0.510641	1.06279e-11	AIM21;ARC18
nucleotide-sugar biosynthetic process (GO:0009226)	1/6	1	1	1	1	0.50869	1.05873e-11	GNA1
positive regulation of microtubule polymerization (GO:0031116)	3/13	1	1	1	1	0.362871	1.04877e-11	DAD3;DAD2;SPC19
mitochondrial electron transport, succinate to ubiquinone (GO:0006121)	1/9	1	1	1	1	-0.255374	1.04822e-11	SDH5
sulfur compound catabolic process (GO:0044273)	1/9	1	1	1	1	-0.25101	1.03031e-11	GCG1
peptidyl-serine modification (GO:0018209)	1/39	1	1	1	1	-0.0860632	1.02844e-11	YCK1
protein import into mitochondrial intermembrane space (GO:0045041)	2/9	1	1	1	1	-0.249368	1.02357e-11	HSP10;MIA40
endonucleolytic cleavage involved in rRNA processing (GO:0000478)	1/6	1	1	1	1	0.491361	1.02266e-11	RPS27B
regulation of chromatin silencing at rDNA (GO:0061187)	1/11	1	1	1	1	-0.276074	1.00347e-11	ESS1
regulation of sterol import by regulation of transcription from RNA polymerase II promoter (GO:0035968)	1/8	1	1	1	1	-0.175437	9.80024e-12	STE20
proton-transporting ATP synthase complex assembly (GO:0043461)	2/12	1	1	1	1	0.335198	9.52512e-12	ATP14;ATP18
regulation of phosphorylation of RNA polymerase II C-terminal domain (GO:1901407)	1/9	1	1	1	1	-0.230913	9.47819e-12	ESS1
nuclear transport (GO:0051169)	3/18	1	1	1	1	-0.125442	9.38894e-12	NUP60;SRP40;REI1
regulation of phosphatase activity (GO:0010921)	1/8	1	1	1	1	-0.16666	9.30995e-12	GLC8
glucose mediated signaling pathway (GO:0010255)	1/9	1	1	1	1	-0.225606	9.26038e-12	YCK1
positive regulation of transport (GO:0051050)	1/11	1	1	1	1	-0.252776	9.18784e-12	CLC1
positive regulation of protein phosphorylation (GO:0001934)	3/20	1	1	1	1	-0.131387	9.08507e-12	RPP1B;RPP1A;RPP2B
mRNA polyadenylation (GO:0006378)	2/23	1	1	1	1	-0.175684	9.07538e-12	FIP1;HRP1
regulation of phosphoprotein phosphatase activity (GO:0043666)	2/9	1	1	1	1	-0.215385	8.84082e-12	TFG1;GLC8
chitin metabolic process (GO:0006030)	1/9	1	1	1	1	-0.214252	8.79431e-12	CRH1
double-strand break repair via synthesis-dependent strand annealing (GO:0045003)	1/15	1	1	1	1	0.858731	8.70382e-12	RAD52
positive regulation of translational initiation (GO:0045948)	2/6	1	1	1	1	0.416363	8.66572e-12	HYP2;RPB4
regulation of vesicle-mediated transport (GO:0060627)	2/19	1	1	1	1	-0.178823	8.51369e-12	BUD14;BRE5
ubiquitin-dependent ERAD pathway (GO:0030433)	3/54	1	1	1	1	-0.0752208	8.42809e-12	SGT2;UBC1;LCL2
cellular zinc ion homeostasis (GO:0006882)	1/12	1	1	1	1	0.292242	8.30447e-12	SOD1
positive regulation of G1/S transition of mitotic cell cycle (GO:1900087)	1/15	1	1	1	1	0.817091	8.28177e-12	SDA1
heterochromatin organization involved in chromatin silencing (GO:0070868)	1/12	1	1	1	1	0.290405	8.25226e-12	DPB4
negative regulation of Ras protein signal transduction (GO:0046580)	1/15	1	1	1	1	0.814117	8.25162e-12	NET1
pentose metabolic process (GO:0019321)	1/6	1	1	1	1	0.389849	8.11389e-12	RPE1
maintenance of DNA trinucleotide repeats (GO:0035753)	1/13	1	1	1	1	0.280126	8.0962e-12	SEM1
cellular response to unfolded protein (GO:0034620)	2/13	1	1	1	1	0.279706	8.08407e-12	SSA4;SSA1
respiratory chain complex II assembly (GO:0034552)	3/6	1	1	1	1	0.387134	8.05738e-12	SDH7;SDH8;SDH5
histone exchange (GO:0043486)	1/15	1	1	1	1	0.793337	8.04101e-12	SWR1
regulation of mRNA splicing, via spliceosome (GO:0048024)	1/6	1	1	1	1	0.383908	7.99024e-12	RPL30
dephosphorylation of RNA polymerase II C-terminal domain (GO:0070940)	1/7	1	1	1	1	-0.165289	7.97693e-12	TFG1
pyrimidine deoxyribonucleoside monophosphate biosynthetic process (GO:0009177)	1/6	1	1	1	1	0.382595	7.96292e-12	DUT1
snoRNA metabolic process (GO:0016074)	1/9	1	1	1	1	-0.193664	7.94923e-12	GAR1
actin polymerization or depolymerization (GO:0008154)	3/7	1	1	1	1	-0.163385	7.88504e-12	TPM2;TPM1;COF1
regulation of cytoplasmic translation (GO:2000765)	2/8	1	1	1	1	-0.139139	7.77259e-12	GIS2;SKP1
regulation of vacuole fusion, non-autophagic (GO:0032889)	1/15	1	1	1	1	0.753539	7.63763e-12	RDI1
ribonucleoprotein complex disassembly (GO:0032988)	1/15	1	1	1	1	0.748647	7.58804e-12	SSA1
regulation of nuclear-transcribed mRNA catabolic process, deadenylation-dependent decay (GO:1900151)	2/12	1	1	1	1	0.260128	7.39191e-12	IGO1;IGO2
DNA topological change (GO:0006265)	1/12	1	1	1	1	0.257499	7.3172e-12	RFA3
microtubule nucleation (GO:0007020)	2/19	1	1	1	1	-0.14367	6.84007e-12	CDC31;SPC42
positive regulation of microtubule polymerization or depolymerization (GO:0031112)	3/13	1	1	1	1	0.231403	6.68802e-12	DAD3;DAD2;SPC19
transcription-coupled nucleotide-excision repair (GO:0006283)	2/12	1	1	1	1	0.228576	6.49529e-12	YRA1;DEF1
postreplication repair (GO:0006301)	2/19	1	1	1	1	-0.135884	6.4694e-12	RAD52;MMS2
regulation of protein export from nucleus (GO:0046825)	1/9	1	1	1	1	-0.154658	6.34818e-12	SPN1
protein dephosphorylation (GO:0006470)	2/47	1	1	1	1	-0.0450913	6.28743e-12	LTP1;TFG1
nuclear-transcribed mRNA catabolic process, 3'-5' exonucleolytic nonsense-mediated decay (GO:0070478)	1/18	1	1	1	1	-0.0812807	6.08358e-12	UPF3
positive regulation of RNA polymerase II transcriptional preinitiation complex assembly (GO:0045899)	2/13	1	1	1	1	0.209685	6.06032e-12	DST1;ESS1
ribosome localization (GO:0033750)	2/14	1	1	1	1	-0.159555	5.93381e-12	OM14;NOG1
regulation of nucleobase-containing compound metabolic process (GO:0019219)	2/7	1	1	1	1	-0.122261	5.90039e-12	NSR1;HRP1
DNA repair complex assembly (GO:0090735)	1/11	1	1	1	1	-0.160042	5.81718e-12	RAD52
DNA replication-independent nucleosome assembly (GO:0006336)	1/7	1	1	1	1	-0.119729	5.77819e-12	HPC2
nucleic acid-templated transcription (GO:0097659)	1/12	1	1	1	1	0.203169	5.77332e-12	THO1
regulation of cellular localization (GO:0060341)	1/6	1	1	1	1	0.273492	5.69216e-12	SPA2
negative regulation of chromatin silencing involved in replicative cell aging (GO:0001308)	1/6	1	1	1	1	0.273226	5.68663e-12	UTH1
positive regulation of ATPase activity (GO:0032781)	1/10	1	1	1	1	-0.644223	5.5311e-12	DYN2
DNA damage checkpoint (GO:0000077)	1/19	1	1	1	1	-0.115819	5.5141e-12	TSA1
nuclear polyadenylation-dependent CUT catabolic process (GO:0071039)	2/11	1	1	1	1	-0.143867	5.22924e-12	LRP1;MPP6
age-dependent response to oxidative stress involved in chronological cell aging (GO:0001324)	1/7	1	1	1	1	-0.103494	4.99469e-12	SOD1
protein stabilization (GO:0050821)	3/11	1	1	1	1	-0.130418	4.7404e-12	ZIM17;PEX19;SOD1
cellular protein complex disassembly (GO:0043624)	1/19	1	1	1	1	-0.0967572	4.60657e-12	RPL10
protein sumoylation (GO:0016925)	1/13	1	1	1	1	0.156407	4.52047e-12	UBC9
heteroduplex formation (GO:0030491)	1/9	1	1	1	1	-0.109424	4.49149e-12	RFA3
DNA conformation change (GO:0071103)	2/15	1	1	1	1	0.430065	4.359e-12	RFA3;HMO1
protein export from nucleus (GO:0006611)	3/13	1	1	1	1	0.150727	4.35632e-12	YRB2;NUP60;NUP2
response to hydrogen peroxide (GO:0042542)	1/13	1	1	1	1	0.149858	4.33121e-12	CTT1
zinc ion homeostasis (GO:0055069)	1/12	1	1	1	1	0.145604	4.13754e-12	SOD1
leading strand elongation (GO:0006272)	1/13	1	1	1	1	0.142931	4.13099e-12	DPB4
nuclear-transcribed mRNA catabolic process, non-stop decay (GO:0070481)	1/21	1	1	1	1	-0.0482797	4.12205e-12	IRC25
arginine metabolic process (GO:0006525)	1/12	1	1	1	1	0.142913	4.06108e-12	ARG7
regulation of Ras protein signal transduction (GO:0046578)	1/12	1	1	1	1	0.1418	4.02945e-12	TFS1
regulation of cytokinesis (GO:0032465)	2/11	1	1	1	1	-0.107491	3.90705e-12	EDE1;BUD14
CUT catabolic process (GO:0071034)	2/15	1	1	1	1	0.385217	3.90443e-12	LRP1;MPP6
DNA recombinase assembly (GO:0000730)	1/11	1	1	1	1	-0.107183	3.89588e-12	RAD52
transmembrane transport (GO:0055085)	1/117	1	1	1	1	-0.0132854	3.85597e-12	TPO2
very long-chain fatty acid biosynthetic process (GO:0042761)	1/7	1	1	1	1	-0.0793144	3.82775e-12	ACB1
negative regulation of hydrolase activity (GO:0051346)	2/7	1	1	1	1	-0.0792928	3.82671e-12	STF1;INH1
DNA biosynthetic process (GO:0071897)	1/10	1	1	1	1	-0.44493	3.82003e-12	RAD52
nuclear-transcribed mRNA catabolic process, endonucleolytic cleavage-dependent decay (GO:0000294)	2/11	1	1	1	1	-0.102934	3.74142e-12	POP6;POP4
exonucleolytic nuclear-transcribed mRNA catabolic process involved in deadenylation-dependent decay (GO:0043928)	1/19	1	1	1	1	-0.0779476	3.71105e-12	UPF3
exonucleolytic trimming involved in rRNA processing (GO:0000459)	2/21	1	1	1	1	-0.0426165	3.63855e-12	LRP1;MPP6
receptor-mediated endocytosis (GO:0006898)	2/9	1	1	1	1	-0.0883365	3.62591e-12	CMD1;CLC1
cellular response to decreased oxygen levels (GO:0036294)	1/6	1	1	1	1	0.173822	3.61774e-12	SNF7
ornithine metabolic process (GO:0006591)	1/10	1	1	1	1	-0.410871	3.52761e-12	ARG7
negative regulation of transcription by pheromones (GO:0045996)	1/10	1	1	1	1	-0.408256	3.50516e-12	DIG1
SCF-dependent proteasomal ubiquitin-dependent protein catabolic process (GO:0031146)	1/21	1	1	1	1	-0.0356946	3.04756e-12	SKP1
DNA replication-independent nucleosome organization (GO:0034724)	2/10	1	1	1	1	-0.353935	3.03878e-12	HPC2;NHP6A
rRNA methylation (GO:0031167)	1/12	1	1	1	1	0.10575	3.00504e-12	SPB1
spliceosomal complex assembly (GO:0000245)	1/20	1	1	1	1	-0.0425242	2.94043e-12	SKY1
negative regulation of growth of unicellular organism as a thread of attached cells (GO:0070785)	1/11	1	1	1	1	-0.0786244	2.85783e-12	DIG1
DNA strand elongation involved in DNA replication (GO:0006271)	1/27	1	1	1	1	-0.0270924	2.82084e-12	DPB4
negative regulation of transcription from RNA polymerase I promoter (GO:0016479)	1/10	1	1	1	1	-0.326816	2.80594e-12	SPT4
cleavage in ITS2 between 5.8S rRNA and LSU-rRNA of tricistronic rRNA transcript (SSU-rRNA, 5.8S rRNA, LSU-rRNA) (GO:0000448)	3/10	1	1	1	1	-0.32138	2.75927e-12	RPL17B;RPL37A;RPL37B
spliceosomal conformational changes to generate catalytic conformation (GO:0000393)	1/21	1	1	1	1	-0.0315524	2.6939e-12	SLU7
RNA catabolic process (GO:0006401)	1/23	1	1	1	1	-0.0491756	2.54029e-12	EAP1
exonucleolytic trimming to generate mature 3'-end of 5.8S rRNA from tricistronic rRNA transcript (SSU-rRNA, 5.8S rRNA, LSU-rRNA) (GO:0000467)	2/19	1	1	1	1	-0.052602	2.50436e-12	LRP1;MPP6
7-methylguanosine mRNA capping (GO:0006370)	1/9	1	1	1	1	-0.0605598	2.48577e-12	SPT4
lysine biosynthetic process (GO:0009085)	1/10	1	1	1	1	-0.287483	2.46824e-12	LYS20
pre-mRNA cleavage required for polyadenylation (GO:0098789)	2/17	1	1	1	1	-0.0857801	2.44966e-12	FIP1;HRP1
kinetochore assembly (GO:0051382)	1/10	1	1	1	1	-0.279131	2.39653e-12	SKP1
positive regulation of cytoplasmic mRNA processing body assembly (GO:0010606)	1/6	1	1	1	1	0.111123	2.31279e-12	CAF20
phosphorylation of RNA polymerase II C-terminal domain (GO:0070816)	1/17	1	1	1	1	-0.0807377	2.30567e-12	TFB5
positive regulation of cellular component organization (GO:0051130)	1/10	1	1	1	1	-0.267017	2.29253e-12	CLC1
meiotic recombination checkpoint (GO:0051598)	1/10	1	1	1	1	-0.260979	2.24069e-12	FPR3
cellular glucan metabolic process (GO:0006073)	1/17	1	1	1	1	-0.0766957	2.19024e-12	REG1
RNA phosphodiester bond hydrolysis (GO:0090501)	3/12	1	1	1	1	0.0768762	2.18454e-12	NHP2;RRP36;NOP10
glucan biosynthetic process (GO:0009250)	1/10	1	1	1	1	-0.241301	2.07173e-12	GLC8
histone ubiquitination (GO:0016574)	1/10	1	1	1	1	-0.236376	2.02945e-12	HEL2
regulation of intracellular transport (GO:0032386)	1/10	1	1	1	1	-0.236193	2.02788e-12	BRE5
triglyceride metabolic process (GO:0006641)	1/15	1	1	1	1	0.197038	1.99711e-12	YJU3
negative regulation of DNA recombination (GO:0045910)	1/17	1	1	1	1	-0.0677097	1.93362e-12	HHO1
protein depolymerization (GO:0051261)	1/12	1	1	1	1	0.0654876	1.86092e-12	COF1
nucleosome positioning (GO:0016584)	1/12	1	1	1	1	0.0644716	1.83205e-12	CYC8
positive regulation of cellular process (GO:0048522)	1/17	1	1	1	1	-0.062288	1.77879e-12	CRZ1
negative regulation of chromatin organization (GO:1905268)	2/10	1	1	1	1	-0.195075	1.67485e-12	HHO1;TBF1
polyamine transport (GO:0015846)	1/12	1	1	1	1	0.0585812	1.66467e-12	TPO2
translational termination (GO:0006415)	1/15	1	1	1	1	0.163976	1.66201e-12	RPL10
sulfate assimilation (GO:0000103)	1/10	1	1	1	1	-0.1922	1.65017e-12	TRX2
pyridoxal phosphate biosynthetic process (GO:0042823)	1/10	1	1	1	1	-0.179431	1.54054e-12	SNZ2
guanosine-containing compound biosynthetic process (GO:1901070)	2/6	1	1	1	1	0.0692522	1.44134e-12	IMD2;GUK1
outer mitochondrial membrane organization (GO:0007008)	2/15	1	1	1	1	0.132168	1.33961e-12	TOM5;TOM22
regulation of translational termination (GO:0006449)	2/11	1	1	1	1	-0.0364376	1.32443e-12	EFB1;HYP2
cilium organization (GO:0044782)	1/10	1	1	1	1	-0.147569	1.26698e-12	DYN2
drug transmembrane transport (GO:0006855)	1/17	1	1	1	1	-0.0421028	1.20235e-12	TPO2
positive regulation of DNA-dependent DNA replication (GO:2000105)	1/10	1	1	1	1	-0.127803	1.09728e-12	RIM1
regulation of cell growth (GO:0001558)	1/17	1	1	1	1	-0.0375532	1.07243e-12	TCO89
generation of catalytic spliceosome for second transesterification step (GO:0000350)	1/10	1	1	1	1	-0.116026	9.96165e-13	SLU7
oligosaccharide catabolic process (GO:0009313)	1/11	1	1	1	1	-0.0226617	8.23702e-13	AMS1
response to endoplasmic reticulum stress (GO:0034976)	2/14	1	1	1	1	-0.0211511	7.86607e-13	RTN2;IMH1
maintenance of chromatin silencing (GO:0006344)	1/6	1	1	1	1	0.0376664	7.83948e-13	NUP2
RNA polymerase III transcriptional preinitiation complex assembly (GO:0070898)	2/7	1	1	1	1	-0.0159534	7.6992e-13	SUB1;NHP6A
regulation of response to DNA damage stimulus (GO:2001020)	1/10	1	1	1	1	-0.0860982	7.39212e-13	CYC8
actin cytoskeleton reorganization (GO:0031532)	1/6	1	1	1	1	0.0342107	7.12024e-13	TPM1
cytoskeleton organization (GO:0007010)	3/12	1	1	1	1	0.0232657	6.61128e-13	PFD1;CMD1;BUD14
traversing start control point of mitotic cell cycle (GO:0007089)	1/14	1	1	1	1	-0.0170328	6.33445e-13	SDA1
glutathione metabolic process (GO:0006749)	3/23	1	1	1	1	-0.0111121	5.74024e-13	GRX2;GCG1;TRX2
nucleic acid phosphodiester bond hydrolysis (GO:0090305)	1/14	1	1	1	1	-0.0153158	5.69593e-13	DCP2
alpha-amino acid metabolic process (GO:1901605)	1/10	1	1	1	1	-0.065824	5.65144e-13	HPA3
cytokinesis, site selection (GO:0007105)	1/10	1	1	1	1	-0.0654569	5.61993e-13	VHS2
phosphorylated carbohydrate dephosphorylation (GO:0046838)	1/10	1	1	1	1	-0.060578	5.20104e-13	DDP1
regulation of ribosomal protein gene transcription from RNA polymerase II promoter (GO:0060962)	1/12	1	1	1	1	0.0147946	4.2041e-13	HMO1
cellular modified amino acid catabolic process (GO:0042219)	1/10	1	1	1	1	-0.045685	3.92237e-13	GCG1
cellular response to salt stress (GO:0071472)	1/15	1	1	1	1	0.0357865	3.6272e-13	CTT1
organophosphate ester transport (GO:0015748)	1/19	1	1	1	1	-0.00729753	3.47432e-13	MDM35
ER-dependent peroxisome organization (GO:0032581)	2/10	1	1	1	1	-0.0381791	3.27794e-13	RTN2;PEX19
aromatic amino acid family metabolic process (GO:0009072)	1/10	1	1	1	1	-0.0341738	2.93405e-13	BNA5
meiosis II (GO:0007135)	1/10	1	1	1	1	-0.0335234	2.87821e-13	CSM1
DNA strand renaturation (GO:0000733)	1/10	1	1	1	1	-0.030481	2.617e-13	RAD52
regulation of mRNA stability (GO:0043488)	1/14	1	1	1	1	-0.00662111	2.46238e-13	IGO1
regulation of cell cycle process (GO:0010564)	2/36	1	1	1	1	-0.00138724	2.12185e-13	BFR1;BUD14
positive regulation of cellular amide metabolic process (GO:0034250)	1/7	1	1	1	1	-0.00301988	1.45741e-13	UPF3
mRNA 5'-splice site recognition (GO:0000395)	1/6	1	1	1	1	0.00396841	8.25942e-14	YHC1
proteasome regulatory particle assembly (GO:0070682)	1/12	1	1	1	1	0.00238196	6.76866e-14	TMA17
energy reserve metabolic process (GO:0006112)	2/15	1	1	1	1	-0.00217945	-2.20902e-14	REG1;RGI1
COPII-coated vesicle budding (GO:0090114)	1/10	1	1	1	1	0.00799139	-6.86116e-14	SEC16
tRNA-containing ribonucleoprotein complex export from nucleus (GO:0071431)	1/15	1	1	1	1	-0.0134985	-1.36817e-13	NSP1
ion homeostasis (GO:0050801)	3/15	1	1	1	1	-0.0153396	-1.55477e-13	CNB1;SKY1;CRZ1
negative regulation of microtubule polymerization or depolymerization (GO:0031111)	1/6	1	1	1	1	-0.00759746	-1.58125e-13	BIK1
negative regulation of cell growth (GO:0030308)	1/10	1	1	1	1	0.0214406	-1.84082e-13	DIG1
response to glucose (GO:0009749)	1/10	1	1	1	1	0.0249992	-2.14635e-13	YCK1
oligosaccharide metabolic process (GO:0009311)	1/9	1	1	1	1	0.00624156	-2.56195e-13	AMS1
vesicle fusion with Golgi apparatus (GO:0048280)	1/10	1	1	1	1	0.0309477	-2.65708e-13	BOS1
chemical homeostasis (GO:0048878)	1/15	1	1	1	1	-0.0418564	-4.24242e-13	CRZ1
protein methylation (GO:0006479)	1/15	1	1	1	1	-0.0513723	-5.20693e-13	TRM112
mitochondrial respiratory chain complex II biogenesis (GO:0097032)	3/6	1	1	1	1	-0.0283816	-5.90704e-13	SDH7;SDH8;SDH5
kinetochore organization (GO:0051383)	1/12	1	1	1	1	-0.0266772	-7.58068e-13	SKP1
intronic box C/D snoRNA processing (GO:0034965)	2/10	1	1	1	1	0.0910325	-7.81577e-13	POP6;POP4
protein import into mitochondrial outer membrane (GO:0045040)	1/11	1	1	1	1	0.0231431	-8.41201e-13	TOM22
centromere complex assembly (GO:0034508)	1/13	1	1	1	1	-0.0304561	-8.80241e-13	SKP1
regulation of small GTPase mediated signal transduction (GO:0051056)	1/7	1	1	1	1	0.0182521	-8.80853e-13	TFS1
glycogen biosynthetic process (GO:0005978)	1/10	1	1	1	1	0.11024	-9.4649e-13	GLC8
mRNA stabilization (GO:0048255)	1/6	1	1	1	1	-0.057151	-1.18948e-12	IGO1
nucleotide metabolic process (GO:0009117)	2/15	1	1	1	1	-0.128321	-1.30062e-12	HNT1;ADK1
glutathione catabolic process (GO:0006751)	1/6	1	1	1	1	-0.0800483	-1.66604e-12	GCG1
positive regulation of autophagy (GO:0010508)	1/23	1	1	1	1	0.0324712	-1.67738e-12	VPS51
cellular manganese ion homeostasis (GO:0030026)	1/10	1	1	1	1	0.201844	-1.73297e-12	MAM3
regulation of histone deacetylation (GO:0031063)	1/6	1	1	1	1	-0.0842431	-1.75334e-12	ESS1
RNA stabilization (GO:0043489)	1/6	1	1	1	1	-0.0843621	-1.75582e-12	IGO1
sterol import (GO:0035376)	1/10	1	1	1	1	0.210916	-1.81086e-12	STE20
cellular potassium ion homeostasis (GO:0030007)	1/7	1	1	1	1	0.0380048	-1.83413e-12	CRZ1
free ubiquitin chain polymerization (GO:0010994)	1/6	1	1	1	1	-0.0900797	-1.87482e-12	MMS2
vitamin B6 biosynthetic process (GO:0042819)	1/10	1	1	1	1	0.239113	-2.05295e-12	SNZ2
peptide catabolic process (GO:0043171)	2/12	1	1	1	1	-0.0790711	-2.24692e-12	BAR1;GCG1
manganese ion homeostasis (GO:0055071)	1/10	1	1	1	1	0.272242	-2.33738e-12	MAM3
negative regulation of transcription from RNA polymerase II promoter by pheromones (GO:0046020)	1/12	1	1	1	1	-0.082346	-2.33998e-12	DIG1
regulation of cellular protein localization (GO:1903827)	1/17	1	1	1	1	0.0917667	-2.62063e-12	SPA2
intracellular sterol transport (GO:0032366)	2/10	1	1	1	1	0.330414	-2.83683e-12	NPC2;YSP2
protein insertion into ER membrane (GO:0045048)	1/6	1	1	1	1	-0.137307	-2.85775e-12	MDY2
tRNA threonylcarbamoyladenosine metabolic process (GO:0070525)	2/6	1	1	1	1	-0.141328	-2.94145e-12	KAE1;PCC1
DNA unwinding involved in DNA replication (GO:0006268)	1/10	1	1	1	1	0.345105	-2.96297e-12	RFA3
mitochondrial respiratory chain complex II assembly (GO:0034553)	3/6	1	1	1	1	-0.143835	-2.99362e-12	SDH7;SDH8;SDH5
positive regulation of formin-nucleated actin cable assembly (GO:0090338)	1/6	1	1	1	1	-0.159669	-3.32319e-12	PFY1
plasma membrane organization (GO:0007009)	1/9	1	1	1	1	0.0818401	-3.35926e-12	HSP12
cellular response to glucose stimulus (GO:0071333)	1/10	1	1	1	1	0.410304	-3.52274e-12	YCK1
attachment of mitotic spindle microtubules to kinetochore (GO:0051315)	1/12	1	1	1	1	-0.124467	-3.53691e-12	CSM1
progressive alteration of chromatin involved in replicative cell aging (GO:0001304)	1/6	1	1	1	1	-0.181655	-3.78077e-12	UTH1
regulation of cellular biosynthetic process (GO:0031326)	1/10	1	1	1	1	0.478491	-4.10817e-12	DAP1
positive regulation of organelle assembly (GO:1902117)	1/9	1	1	1	1	0.101421	-4.16298e-12	CAF20
nuclear division (GO:0000280)	1/6	1	1	1	1	-0.202281	-4.21006e-12	EBP2
intronic snoRNA processing (GO:0031070)	2/10	1	1	1	1	0.495705	-4.25597e-12	POP6;POP4
cellular bud neck septin ring organization (GO:0032186)	1/10	1	1	1	1	0.515828	-4.42874e-12	VHS2
protein-cofactor linkage (GO:0018065)	2/10	1	1	1	1	0.51583	-4.42875e-12	SDH5;GCV3
regulation of hydrolase activity (GO:0051336)	1/10	1	1	1	1	0.518445	-4.4512e-12	YRA1
mitotic metaphase plate congression (GO:0007080)	1/9	1	1	1	1	0.109206	-4.48253e-12	CSM1
positive regulation of macromolecule biosynthetic process (GO:0010557)	1/10	1	1	1	1	0.524888	-4.50652e-12	UPF3
telomere maintenance via telomerase (GO:0007004)	1/17	1	1	1	1	0.15948	-4.55436e-12	RFA3
hexose catabolic process (GO:0019320)	1/6	1	1	1	1	-0.236675	-4.92589e-12	AMS1
cellular amino acid biosynthetic process (GO:0008652)	1/14	1	1	1	1	0.134759	-5.01166e-12	ALD3
protein monoubiquitination (GO:0006513)	1/19	1	1	1	1	0.112447	-5.35354e-12	UBC4
protein localization to endoplasmic reticulum (GO:0070972)	1/6	1	1	1	1	-0.259791	-5.40702e-12	SEC16
spindle pole body duplication (GO:0030474)	3/17	1	1	1	1	0.189929	-5.42389e-12	CDC31;SPC42;MPS3
pyridoxine biosynthetic process (GO:0008615)	1/6	1	1	1	1	-0.277833	-5.78252e-12	SNZ2
positive regulation of protein modification process (GO:0031401)	1/9	1	1	1	1	0.148231	-6.08436e-12	ESS1
negative regulation of protein dephosphorylation (GO:0035308)	2/6	1	1	1	1	-0.294992	-6.13963e-12	IGO1;IGO2
proton-transporting V-type ATPase complex assembly (GO:0070070)	1/6	1	1	1	1	-0.302807	-6.30229e-12	VMA22
positive regulation of dephosphorylation (GO:0035306)	1/6	1	1	1	1	-0.310535	-6.46314e-12	ESS1
tRNA methylation (GO:0030488)	2/23	1	1	1	1	0.128859	-6.65652e-12	ABP140;TRM112
RNA import into nucleus (GO:0006404)	1/6	1	1	1	1	-0.320702	-6.67475e-12	SIS1
translation reinitiation (GO:0002188)	2/6	1	1	1	1	-0.320882	-6.67849e-12	TMA20;TMA22
chitin biosynthetic process (GO:0006031)	1/6	1	1	1	1	-0.322433	-6.71078e-12	CRZ1
mannose metabolic process (GO:0006013)	1/6	1	1	1	1	-0.328375	-6.83444e-12	AMS1
negative regulation of protein ubiquitination (GO:0031397)	1/6	1	1	1	1	-0.328485	-6.83673e-12	ESS1
regulation of mRNA metabolic process (GO:1903311)	2/6	1	1	1	1	-0.330002	-6.86829e-12	SPN1;SKY1
peroxisome fission (GO:0016559)	1/9	1	1	1	1	0.17122	-7.02802e-12	FIS1
response to hexose (GO:0009746)	1/6	1	1	1	1	-0.343256	-7.14415e-12	YCK1
maintenance of chromatin silencing at telomere (GO:0035392)	1/6	1	1	1	1	-0.343334	-7.14577e-12	NUP2
endoplasmic reticulum inheritance (GO:0048309)	2/14	1	1	1	1	0.205865	-7.65608e-12	RTN2;SHE3
ncRNA metabolic process (GO:0034660)	1/11	1	1	1	1	0.211088	-7.67257e-12	DTD1
regulation of transcription from RNA polymerase III promoter (GO:0006359)	2/11	1	1	1	1	0.226229	-8.22295e-12	NCB2;SUB1
nucleoside phosphate metabolic process (GO:0006753)	2/6	1	1	1	1	-0.395775	-8.23723e-12	HNT1;ADK1
positive regulation of mitotic cell cycle phase transition (GO:1901992)	2/17	1	1	1	1	0.292825	-8.36234e-12	IGO1;IGO2
hexose mediated signaling (GO:0009757)	1/9	1	1	1	1	0.208069	-8.54052e-12	YCK1
'de novo' NAD biosynthetic process from tryptophan (GO:0034354)	2/6	1	1	1	1	-0.415207	-8.64166e-12	BNA1;BNA5
transcriptional open complex formation at RNA polymerase II promoter (GO:0001113)	1/6	1	1	1	1	-0.421609	-8.77492e-12	TFA1
mRNA cis splicing, via spliceosome (GO:0045292)	2/11	1	1	1	1	0.245718	-8.93132e-12	YHC1;CWC15
regulation of telomere maintenance via telomerase (GO:0032210)	3/11	1	1	1	1	0.25179	-9.15203e-12	PXR1;SBA1;TBF1
aldehyde biosynthetic process (GO:0046184)	1/9	1	1	1	1	0.227319	-9.33067e-12	SNZ2
exit from mitosis (GO:0010458)	1/11	1	1	1	1	0.265602	-9.65406e-12	SKP1
modification-dependent macromolecule catabolic process (GO:0043632)	2/6	1	1	1	1	-0.468605	-9.75304e-12	RPL40B;RPS31
regulation of phosphorylation (GO:0042325)	1/9	1	1	1	1	0.243183	-9.98186e-12	CDC31
negative regulation of cellular amide metabolic process (GO:0034249)	4/23	1	1	1	1	0.198836	-1.02714e-11	RPL16A;SBP1;CAF20;EAP1
regulation of nuclear division (GO:0051783)	1/23	1	1	1	1	0.199378	-1.02994e-11	BFR1
DNA amplification (GO:0006277)	1/6	1	1	1	1	-0.504781	-1.0506e-11	RAD52
tryptophan metabolic process (GO:0006568)	2/17	1	1	1	1	0.371287	-1.0603e-11	BNA1;BNA5
'de novo' pyrimidine nucleobase biosynthetic process (GO:0006207)	1/9	1	1	1	1	0.260905	-1.07093e-11	URA6
cytoskeleton-dependent cytokinesis (GO:0061640)	1/14	1	1	1	1	0.311922	-1.16003e-11	TPM2
posttranslational protein targeting to membrane, translocation (GO:0031204)	1/11	1	1	1	1	0.325557	-1.18333e-11	SBH1
cellular response to glucose starvation (GO:0042149)	1/17	1	1	1	1	0.435704	-1.24426e-11	REG1
microtubule cytoskeleton organization involved in mitosis (GO:1902850)	1/23	1	1	1	1	0.247414	-1.27808e-11	DYN2
positive regulation of endocytosis (GO:0045807)	1/11	1	1	1	1	0.371445	-1.35012e-11	CLC1
regulation of intracellular signal transduction (GO:1902531)	1/6	1	1	1	1	-0.682771	-1.42104e-11	STE20
rRNA modification (GO:0000154)	3/14	1	1	1	1	0.387277	-1.44027e-11	NHP2;SPB1;NOP10
positive regulation of macroautophagy (GO:0016239)	1/19	1	1	1	1	0.308314	-1.46787e-11	VPS51
peptidyl-lysine trimethylation (GO:0018023)	2/11	1	1	1	1	0.437888	-1.59163e-11	LEO1;ESS1
second-messenger-mediated signaling (GO:0019932)	2/11	1	1	1	1	0.484478	-1.76097e-11	CDC31;CMD1
nucleocytoplasmic transport (GO:0006913)	3/19	1	1	1	1	0.371307	-1.76777e-11	NUP60;SRP40;REI1
regulation of mitochondrial translation (GO:0070129)	2/17	1	1	1	1	0.625303	-1.78571e-11	COX14;CBP6
response to nutrient levels (GO:0031667)	1/6	1	1	1	1	-0.864901	-1.80011e-11	HSP31
pyrimidine nucleobase biosynthetic process (GO:0019856)	1/11	1	1	1	1	0.506216	-1.83999e-11	URA6
establishment of mitotic spindle localization (GO:0040001)	1/19	1	1	1	1	0.409052	-1.94748e-11	DYN2
protein acylation (GO:0043543)	1/11	1	1	1	1	0.545233	-1.9818e-11	HPA3
telomere maintenance via telomere lengthening (GO:0010833)	2/19	1	1	1	1	0.439851	-2.09411e-11	RFA3;TBF1

## Sheet: DOWN_GOCC_protein
Term	Overlap	P-value	Adjusted P-value	Old P-value	Old Adjusted P-value	Z-score	Combined Score	Genes
cytosolic ribosome (GO:0022626)	91/185	0.000208458	0.0454438	0.943423	1	-1.71357	14.5238	RPL30;RPL32;RPL26B;RPL14A;RPP2A;RPL14B;RPL22A;RPL34B;RPP2B;RPL22B;RPL42B;RPS0B;RPS0A;RPS15;RPL7B;RPS25A;RPS9A;RPS21B;RRP14;RPL38;RPS17B;RPS29B;RPS13;BUD27;RPS12;RPL37B;RPL13A;RPS7B;RPP1B;RPL13B;RPP1A;RPL33A;RPL21A;RPL33B;RPL21B;RPL6A;RPS24B;SIS1;RPS16B;MRPS8;RPL6B;RPS8B;RPL17B;RPL37A;RPL2B;NHP2;RPL25;RPL29;RPL28;RPL40B;FUN12;RPL10;RPL36A;RPS6B;RPL36B;RPL24A;RPL24B;SNU13;RPL12B;RPL20B;RPS27B;RPL16…
cytosolic part (GO:0044445)	92/204	0.000650374	0.0708908	0.979048	1	-1.86921	13.7162	RPL30;RPL32;RPL26B;RPL14A;RPP2A;RPL14B;RPL22A;RPL34B;RPP2B;RPL22B;RPL42B;RPS0B;RPS0A;RPS15;RPL7B;RPS25A;RPS9A;RPS21B;RRP14;RPL38;RPS17B;RPS29B;RPS13;BUD27;RPS12;RPL37B;RPL13A;RPS7B;RPP1B;RPL13B;RPP1A;RPL33A;RPL21A;RPL33B;RPL21B;RPL6A;RPS24B;SIS1;RPS16B;MRPS8;RPL6B;RPS8B;RPL17B;RPL37A;RPL2B;NHP2;RPL25;RPL29;RPL28;RPL40B;FUN12;RPL10;RPL36A;RPS6B;RPL36B;RPL24A;RPL24B;SNU13;RPL12B;RPL20B;RPS27B;RPL16…
cytosolic large ribosomal subunit (GO:0022625)	55/101	0.00235028	0.158933	0.842172	1	-1.93	11.6827	RPL30;RPL32;RPL26B;RPL14A;RPP2A;RPL14B;RPL22A;RPL34B;RPP2B;RPL22B;RPL42B;RPL7B;RRP14;RPL38;RPL37B;RPL13A;RPP1B;RPL13B;RPP1A;RPL33A;RPL21A;RPL33B;RPL21B;RPL6A;RPL6B;RPL17B;RPL37A;RPL2B;NHP2;RPL25;RPL29;RPL28;RPL40B;RPL10;RPL36A;RPL36B;RPL24A;RPL24B;SNU13;RPL12B;RPL20B;RPL16A;REI1;RPL9B;RPL9A;RPL15B;RPL35B;RPL23B;RPL11B;RPL43B;RPL31A;RPL31B;RPL19B;RPL27A;RPL8A
large ribosomal subunit (GO:0015934)	55/104	0.0029162	0.158933	0.8646	1	-1.74974	10.2141	RPL30;RPL32;RPL26B;RPL14A;RPP2A;RPL14B;RPL22A;RPL34B;RPP2B;RPL22B;RPL42B;RPL7B;RRP14;RPL38;RPL37B;RPL13A;RPP1B;RPL13B;RPP1A;RPL33A;RPL21A;RPL33B;RPL21B;RPL6A;RPL6B;RPL17B;RPL37A;RPL2B;NHP2;RPL25;RPL29;RPL28;RPL40B;RPL10;RPL36A;RPL36B;RPL24A;RPL24B;SNU13;RPL12B;RPL20B;RPL16A;REI1;RPL9B;RPL9A;RPL15B;RPL35B;RPL23B;RPL11B;RPL43B;RPL31A;RPL31B;RPL19B;RPL27A;RPL8A
mitochondrial intermembrane space (GO:0005758)	25/57	0.0127718	0.478837	0.752392	1	-1.66454	7.25825	MIX14;COX17;GPM1;RIB3;RIB4;CPR3;HMF1;HYR1;CPR1;QCR6;CYC7;TIM13;COX12;CYC1;PET191;COA6;MDM35;CMC2;SDH7;SOD1;TRX1;YNK1;ADK1;DRE2;MIA40
nucleolus (GO:0005730)	66/231	0.013179	0.478837	0.998944	1	-1.37124	5.93626	NSR1;ECM1;PXR1;DHR2;FAF1;FCF2;EFG1;KRI1;RPC10;RPL7B;SAS10;FYV7;BUD21;RRP14;CGR1;RRT14;RRP15;RPS13;EBP2;UTP14;TRI1;UTP11;HMO1;UPF3;LOC1;ULS1;NSA2;RSA3;SRP40;LCP5;NOP4;NOP6;NIP7;MAK16;UTP23;SNU13;FPR3;RPA34;NOP7;FPR4;SBP1;RRS1;GAR1;RRP36;SLX9;TRM112;MRT4;NOP15;LRS4;NOP16;NOP19;RPL15B;TMA23;SPB1;CSM1;DBP10;LSM4;LSM3;LSM2;NOG1;NET1;LSM7;LSM6;ESF1;ESF2;LHP1
cytosolic small ribosomal subunit (GO:0022627)	34/71	0.0339524	0.822403	0.894936	1	-1.73648	5.87416	FUN12;RPS6B;RPS0B;RPS0A;RPS15;RPS25A;RPS27B;RPS9A;RPS21B;RPS7A;RPS11B;RPS23B;RPS31;RPS17B;RPS29B;RPS13;RPS19A;RPS12;TMA20;RPS7B;RPS30B;RPS24B;SIS1;RPS14A;RPS16B;MRPS8;RPS26A;RPS22B;RPS8B;RPS10A;RSM18;RPS20;RPS18B;RSM19
mitochondrial envelope (GO:0005740)	26/65	0.0231814	0.631694	0.845579	1	-1.5488	5.83029	MIX14;COX17;GPM1;RIB3;RIB4;CPR3;HMF1;HYR1;CPR1;QCR6;CYC7;TIM13;COX12;COX14;CYC1;PET191;COA6;MDM35;CMC2;SDH7;SOD1;TRX1;YNK1;ADK1;DRE2;MIA40
small ribosomal subunit (GO:0015935)	35/79	0.0181123	0.564068	0.883692	1	-1.34662	5.40152	FUN12;RPS6B;RPS0B;RPS0A;RPS15;RPS25A;RPS27B;RPS9A;RPS21B;RPS7A;RPS11B;RPS23B;RPS31;RPS17B;RPS29B;RPS13;RPS19A;RPS12;IMP3;TMA20;RPS7B;RPS30B;RPS24B;SIS1;RPS14A;RPS16B;MRPS8;RPS26A;RPS22B;RPS8B;RPS10A;RSM18;RPS20;RPS18B;RSM19
preribosome (GO:0030684)	56/183	0.0494316	1	0.998519	1	-1.71508	5.15752	LTV1;ECM1;BUD20;RPL14B;EFG1;KRI1;RPS0A;RPS9A;SAS10;BUD21;CGR1;RRP15;RPS13;EBP2;UTP14;UTP11;IMP3;HMO1;RPL37B;RPS7B;LOC1;NSA2;RSA3;RPS8B;RPL17B;RPL37A;RPL25;RPL28;LCP5;NOP4;FUN12;NOP6;NIP7;MAK16;UTP23;RPS6B;SNU13;RPL12B;NOP7;RPS7A;RPS11B;RRS1;RRP36;SLX9;REI1;MRT4;NOP15;NOP16;NOP19;RPL35B;SPB1;DBP10;NOG1;RPS14A;RPL19B;ESF2
DNA-directed RNA polymerase II, core complex (GO:0005665)	7/14	0.0806059	1	0.56756	1	-1.86014	4.68418	RPB8;RPB4;RPB5;RPB10;RPB11;RPO26;RPC10
nuclear DNA-directed RNA polymerase complex (GO:0055029)	15/44	0.0622001	1	0.822417	1	-1.67278	4.64597	RPC37;RPC17;RPC19;RPC31;RPB10;RPC53;RPA34;RPB11;RPA12;RPC10;RPA14;RPB8;RPB4;RPB5;RPO26
small nucleolar ribonucleoprotein complex (GO:0005732)	8/16	0.101702	1	0.633361	1	-1.86307	4.25844	LSM7;LSM6;GAR1;SNU13;LSM4;LSM3;LSM2;LCP5
nuclear lumen (GO:0031981)	80/339	0.0738499	1	0.999999	1	-1.52564	3.9754	NSR1;ECM1;PXR1;DHR2;REB1;FAF1;MPS3;SUS1;FCF2;EFG1;KRI1;RPC10;RPL7B;QCR6;SAS10;FYV7;BUD21;RRP14;CGR1;RRT14;RRP15;RPS13;EBP2;UTP14;TRI1;UTP11;HMO1;UPF3;LOC1;ULS1;NSA2;RSA3;SRP40;LCP5;NOP4;NSP1;NOP6;LRP1;NIP7;MAK16;UTP23;SNU13;FPR3;HRP1;RPA34;NOP7;FPR4;SBP1;RRS1;GAR1;DYN2;RRP36;YHR097C;SLX9;ESC1;TRM112;MRT4;NOP15;LRS4;NOP16;MLP1;NOP19;RPL15B;TMA23;SPB1;CSM1;DBP10;LSM4;MPP6;LSM3;LSM2;NOG1;NET1;RAD52;…
ER to Golgi transport vesicle membrane (GO:0012507)	4/15	0.0909727	1	0.601485	1	-1.59281	3.81829	BOS1;SEC16;USO1;SAR1
DNA-directed RNA polymerase I complex (GO:0005736)	9/15	0.0909727	1	0.601485	1	-1.52965	3.66688	RPB8;RPC19;RPB5;RPB10;RPA34;RPA12;RPO26;RPC10;RPA14
DNA-directed RNA polymerase complex (GO:0000428)	6/16	0.101702	1	0.633361	1	-1.4997	3.42786	RPC19;RPB5;RPB10;RPB11;RPA12;RPO26
preribosome, large subunit precursor (GO:0030687)	31/89	0.0834937	1	0.970961	1	-1.37839	3.42253	NOP4;ECM1;FUN12;NOP6;BUD20;NIP7;MAK16;RPL14B;RPL12B;NOP7;RRS1;CGR1;REI1;RRP15;EBP2;MRT4;NOP15;NOP16;RPL37B;RPL35B;SPB1;DBP10;NOG1;LOC1;NSA2;RPL19B;RSA3;RPL17B;RPL37A;RPL25;RPL28
multivesicular body (GO:0005771)	3/6	0.187952	1	0.577197	1	-2.04677	3.42131	DID2;DID4;VPS24
cortical actin cytoskeleton (GO:0030864)	15/56	0.123378	1	0.928617	1	-1.55263	3.24887	TDA2;SCD5;COF1;EDE1;AIM7;ABP140;CRN1;BZZ1;BBC1;PAN1;AIM21;LSB1;SCP1;PIN3;ABP1
endocytic patch (GO:0061645)	15/57	0.129336	1	0.93414	1	-1.55627	3.18311	TDA2;SCD5;COF1;EDE1;AIM7;ABP140;CRN1;BZZ1;BBC1;PAN1;AIM21;LSB1;SCP1;PIN3;ABP1
DNA-directed RNA polymerase III complex (GO:0005666)	10/18	0.124104	1	0.691069	1	-1.45041	3.02649	RPC37;RPB8;RPC17;RPC19;RPB5;RPC31;RPB10;RPC53;RPO26;RPC10
actin filament bundle (GO:0032432)	3/8	0.242407	1	0.669463	1	-2.07876	2.94588	TPM2;TPM1;ABP140
Cdc73/Paf1 complex (GO:0016593)	2/8	0.242407	1	0.669463	1	-2.06928	2.93245	CTR9;LEO1
actin cortical patch (GO:0030479)	15/56	0.123378	1	0.928617	1	-1.25679	2.62983	TDA2;SCD5;COF1;EDE1;AIM7;ABP140;CRN1;BZZ1;BBC1;PAN1;AIM21;LSB1;SCP1;PIN3;ABP1
nucleolar part (GO:0044452)	13/38	0.138898	1	0.86893	1	-1.31766	2.60109	POP6;RPC19;POP4;SNU13;RPB10;RPA34;RPA12;RPC10;RPA14;NET1;RPB8;RPB5;RPO26
eukaryotic 48S preinitiation complex (GO:0033290)	2/7	0.215652	1	0.626161	1	-1.64817	2.52844	TIF11;FUN12
Golgi cis cisterna (GO:0000137)	1/7	0.215652	1	0.626161	1	-1.64192	2.51885	OCH1
presequence translocase-associated import motor (GO:0001405)	3/8	0.242407	1	0.669463	1	-1.7023	2.41239	MGE1;PAM18;PAM16
DNA-directed RNA polymerase II, holoenzyme (GO:0016591)	22/78	0.127349	1	0.970763	1	-1.11733	2.30263	TFB5;CSE2;TAF14;TFA2;TAF13;TFA1;CTR9;TOA2;RPB10;TOA1;RPB11;RPC10;MED11;RPB8;SRB7;SRB6;RPB4;RPB5;LEO1;TFG2;TFG1;RPO26
N-terminal protein acetyltransferase complex (GO:0031414)	2/9	0.268251	1	0.707757	1	-1.64827	2.16884	NAT5;MAK3
translation preinitiation complex (GO:0070993)	4/9	0.268251	1	0.707757	1	-1.62684	2.14065	TIF11;FUN12;SUI3;SUI1
Set3 complex (GO:0034967)	2/9	0.268251	1	0.707757	1	-1.60379	2.11031	CPR3;CPR1
nuclear nucleosome (GO:0000788)	5/10	0.293215	1	0.741621	1	-1.62554	1.99429	HHO1;HHF1;HTA2;HHT1;HTB2
cytoplasmic stress granule (GO:0010494)	21/96	0.229952	1	0.993612	1	-1.35483	1.99144	GIS2;TIF4631;FAP7;TIF4632;FUN12;SCD6;HRP1;MRN1;RPS0A;TIF11;LSM12;CDC33;TMA19;PBP4;MDY2;HSP26;PBS2;SBP1;HCR1;EAP1;HSP31
transcriptionally active chromatin (GO:0035327)	1/10	0.293215	1	0.741621	1	-1.5445	1.89487	CTR9
U6 snRNP (GO:0005688)	5/10	0.293215	1	0.741621	1	-1.46117	1.79264	LSM7;LSM6;LSM4;LSM3;LSM2
COPII vesicle coat (GO:0030127)	1/10	0.293215	1	0.741621	1	-1.36838	1.6788	SAR1
U12-type spliceosomal complex (GO:0005689)	2/10	0.293215	1	0.741621	1	-1.31311	1.61099	LSM7;SMD3
spliceosomal tri-snRNP complex (GO:0097526)	8/31	0.285575	1	0.908639	1	-1.20554	1.51084	LSM7;LSM6;SNU13;LSM4;SMD2;LSM3;LSM2;SMD3
mitochondrial proton-transporting ATP synthase complex (GO:0005753)	7/12	0.340621	1	0.798047	1	-1.39698	1.50453	ATP20;ATP17;ATP16;TIM11;ATP14;ATP19;ATP18
P-body (GO:0000932)	16/52	0.261032	1	0.961781	1	-1.11315	1.49509	GIS2;TIF4631;IGO1;TIF4632;SCD6;MRN1;LSM4;LSM3;LSM2;LSM6;SMY2;SBP1;RPB4;HSP31;DCP2;BRE5
cellular bud neck contractile ring (GO:0000142)	3/13	0.363119	1	0.821463	1	-1.44024	1.459	TPM2;TPM1;MLC2
mitochondrial respiratory chain complex III (GO:0005750)	5/12	0.340621	1	0.798047	1	-1.33339	1.43604	QCR7;QCR6;QCR10;QCR8;RIP1
U4/U6 x U5 tri-snRNP complex (GO:0046540)	8/31	0.285575	1	0.908639	1	-1.12833	1.41408	LSM7;LSM6;SNU13;LSM4;SMD2;LSM3;LSM2;SMD3
mitochondrial inner membrane presequence translocase complex (GO:0005744)	4/13	0.363119	1	0.821463	1	-1.31727	1.33443	MGE1;PAM18;PAM16;MGR2
cytoplasmic ribonucleoprotein granule (GO:0036464)	30/131	0.289531	1	0.999155	1	-1.03984	1.28887	GIS2;TIF4631;FAP7;IGO1;TIF4632;FUN12;HRP1;RPS0A;TIF11;LSM12;TMA19;PBS2;SBP1;RPB4;EAP1;HSP31;SCD6;MRN1;LSM4;LSM3;LSM2;CDC33;LSM6;PBP4;MDY2;HSP26;SMY2;HCR1;DCP2;BRE5
COPI-coated vesicle (GO:0030137)	3/14	0.384851	1	0.842167	1	-1.31466	1.25537	GLO3;NEO1;SGM1
small-subunit processome (GO:0032040)	14/54	0.279642	1	0.968252	1	-0.984879	1.25498	UTP14;UTP11;IMP3;HMO1;UTP23;RPS6B;RPS7B;SNU13;RPS14A;RPS9A;SAS10;RPS7A;BUD21;LCP5
fungal-type vacuole lumen (GO:0000328)	4/14	0.384851	1	0.842167	1	-1.23876	1.18289	PRB1;CPS1;NPC2;TFS1
mitochondrial proton-transporting ATP synthase complex, coupling factor F(o) (GO:0000276)	8/13	0.363119	1	0.821463	1	-1.13346	1.14823	ATP20;ATP7;ATP5;ATP17;TIM11;ATP14;ATP19;ATP18
site of DNA damage (GO:0090734)	1/15	0.405842	1	0.860474	1	-1.19239	1.07529	RTT103
BAF-type complex (GO:0090544)	2/15	0.405842	1	0.860474	1	-1.15156	1.03847	TAF14;RTT102
site of double-strand break (GO:0035861)	1/15	0.405842	1	0.860474	1	-1.14441	1.03202	RTT103
vacuolar lumen (GO:0005775)	4/15	0.405842	1	0.860474	1	-1.14075	1.02872	PRB1;CPS1;NPC2;TFS1
polysome (GO:0005844)	9/36	0.34879	1	0.944694	1	-0.954751	1.00562	GIS2;STM1;PAC10;SSA1;TSA1;TMA46;BFR1;EAP1;UPF3
Ino80 complex (GO:0031011)	5/16	0.426118	1	0.876661	1	-1.17046	0.998445	TAF14;NHP10;IES2;IES5;IES4
SWI/SNF complex (GO:0016514)	2/15	0.405842	1	0.860474	1	-1.07672	0.970977	TAF14;RTT102
ribosome (GO:0005840)	25/114	0.348688	1	0.998757	1	-0.889248	0.936891	GIS2;HEL2;YPL225W;ALB1;MRPL19;RPL12B;TMA17;TMA16;LSM12;AIM21;TMA19;RPL16A;RPS23B;BUD27;NBA1;TMA20;TMA46;TMA23;TMA22;MPP6;NAT5;CDC33;MDY2;YMR295C;SEG1
trans-Golgi network (GO:0005802)	5/39	0.385838	1	0.959332	1	-0.952044	0.906668	ATG27;TLG1;CLC1;GLO3;NEO1
U5 snRNP (GO:0005682)	2/16	0.426118	1	0.876661	1	-1.03063	0.879172	SMD2;SMD3
nucleoplasm part (GO:0044451)	25/117	0.369069	1	0.999062	1	-0.85365	0.850893	RPC37;TFB5;RPC17;RPC19;RPC31;RPB10;RPC53;RPB11;RPC10;MED11;RPB8;RPB4;RPB5;TFG2;TFG1;CSE2;TAF14;TFA2;TAF13;TFA1;TOA2;TOA1;SRB7;SRB6;RPO26
transcription factor TFIID complex (GO:0005669)	2/17	0.445703	1	0.890973	1	-1.03533	0.836649	TAF14;TAF13
microtubule organizing center part (GO:0044450)	4/18	0.464621	1	0.903627	1	-1.02539	0.785997	CDC31;SPC42;MPS3;CMD1
mitochondrial respiratory chain complex IV (GO:0005751)	7/18	0.464621	1	0.903627	1	-0.981382	0.752263	COX9;COX6;COX4;COX12;COX13;COX5B;COX5A
RSC complex (GO:0016586)	2/20	0.500544	1	0.924704	1	-0.985125	0.681766	RTT102;LDB7
SWI/SNF superfamily-type complex (GO:0070603)	2/20	0.500544	1	0.924704	1	-0.971434	0.672291	RTT102;LDB7
nucleoplasm (GO:0005654)	10/41	0.41002	1	0.966943	1	-0.750854	0.669423	MRT4;PXR1;MDY2;MLP1;REB1;NOP19;SUS1;RRS1;HRP1;LHP1
Golgi cisterna (GO:0031985)	1/19	0.482894	1	0.914814	1	-0.880248	0.640785	OCH1
core mediator complex (GO:0070847)	4/21	0.517592	1	0.933448	1	-0.882234	0.581011	MED11;SRB7;CSE2;SRB6
U2 snRNP (GO:0005686)	2/21	0.517592	1	0.933448	1	-0.831414	0.547543	SMD2;SMD3
vesicle coat (GO:0030120)	3/22	0.53406	1	0.941178	1	-0.86361	0.541698	CLC1;GLO3;SAR1
centrosome (GO:0005813)	4/22	0.53406	1	0.941178	1	-0.854	0.53567	YRB2;CDC31;YRB1;NUP2
actin cytoskeleton (GO:0015629)	4/23	0.549966	1	0.948012	1	-0.80512	0.481381	AIM21;TPM2;TPM1;ABP140
U1 snRNP (GO:0005685)	3/23	0.549966	1	0.948012	1	-0.7947	0.475151	YHC1;SMD2;SMD3
mitochondrial large ribosomal subunit (GO:0005762)	10/50	0.512362	1	0.987235	1	-0.633469	0.423616	MRPL20;MRPL31;MRPL50;MNP1;MRPL19;MRPL49;MRPL27;MRPL25;IMG2;MRPL33
spliceosomal snRNP complex (GO:0097525)	8/54	0.553956	1	0.991708	1	-0.659731	0.389683	LSM7;LSM6;YHC1;LSM4;SMD2;LSM3;LSM2;SMD3
integral component of mitochondrial outer membrane (GO:0031307)	5/25	0.58017	1	0.959393	1	-0.695849	0.378845	FIS1;TOM5;OM14;TOM22;OM45
membrane raft (GO:0045121)	4/27	0.608349	1	0.968285	1	-0.753427	0.374458	EIS1;YGR130C;RFS1;MDG1
INO80-type complex (GO:0097346)	6/26	0.594504	1	0.964113	1	-0.68052	0.35389	TAF14;SWR1;NHP10;IES2;IES5;IES4
90S preribosome (GO:0030686)	15/83	0.541542	1	0.998195	1	-0.541954	0.332399	NOP6;IMP3;NOP19;KRI1;RPS0A;RPS14A;RPS9A;RPS8B;RPS7A;RPS11B;BUD21;RRP36;ESF2;SLX9;RPS13
intrinsic component of mitochondrial outer membrane (GO:0031306)	5/25	0.58017	1	0.959393	1	-0.61024	0.332236	FIS1;TOM5;OM14;TOM22;OM45
proteasome storage granule (GO:0034515)	3/27	0.608349	1	0.968285	1	-0.648851	0.322483	SEM1;BLM10;RPN13
vacuole (GO:0005773)	2/30	0.647117	1	0.978114	1	-0.713364	0.310477	ATG8;SCW4
mitochondrial matrix (GO:0005759)	15/85	0.557735	1	0.998533	1	-0.382169	0.223137	MGE1;ISU1;MDH1;ISU2;SDH8;GRX5;MMF1;ISD11;ZIM17;MZM1;YAH1;SDH5;HSP10;COX14;ARG7
prespliceosome (GO:0071010)	5/31	0.659168	1	0.980661	1	-0.525552	0.219038	LSM7;YHC1;SYF2;SMD2;SMD3
nuclear chromosome, telomeric region (GO:0000784)	4/33	0.682052	1	0.984901	1	-0.555501	0.212562	MPS3;SPT4;ESC1;TBF1
pre-autophagosomal structure (GO:0000407)	2/33	0.682052	1	0.984901	1	-0.538623	0.206104	ATG27;ATG8
integral component of mitochondrial membrane (GO:0032592)	9/58	0.592976	1	0.994637	1	-0.3875	0.202508	FIS1;TOM5;OM14;MPC1;TOM22;OM45;PET191;CBP4;MIA40
U2-type prespliceosome (GO:0071004)	5/31	0.659168	1	0.980661	1	-0.430367	0.179367	LSM7;YHC1;SYF2;SMD2;SMD3
cytosolic proteasome complex (GO:0031597)	3/32	0.670808	1	0.982912	1	-0.448774	0.179183	SEM1;BLM10;RPN13
COPII-coated ER to Golgi transport vesicle (GO:0030134)	3/33	0.682052	1	0.984901	1	-0.464599	0.177779	BOS1;SEC16;USO1
chromosomal region (GO:0098687)	4/34	0.692912	1	0.986659	1	-0.440098	0.161451	RFA3;KRE28;CBF1;CSM1
microtubule (GO:0005874)	2/36	0.713533	1	0.989585	1	-0.470711	0.158878	BIK1;DYN2
nuclear periphery (GO:0034399)	8/63	0.638087	1	0.996906	1	-0.327446	0.147115	NSP1;QCR6;MPS3;RRS1;DYN2;YHR097C;ESC1;EBP2
mitochondrial small ribosomal subunit (GO:0005763)	6/34	0.692912	1	0.986659	1	-0.384444	0.141034	MRPS8;YMR31;RSM18;MRP21;RSM27;RSM19
Golgi membrane (GO:0000139)	3/35	0.703401	1	0.988212	1	-0.395394	0.13911	USO1;COY1;NEO1
Golgi subcompartment (GO:0098791)	7/72	0.709241	1	0.998866	1	-0.391438	0.134483	ATG27;TLG1;USO1;CLC1;GLO3;COY1;NEO1
U2-type spliceosomal complex (GO:0005684)	10/62	0.62939	1	0.996545	1	-0.2766	0.128067	LSM7;YHC1;SYF2;BUD13;CWC15;MRN1;CWC27;SLU7;SMD2;SMD3
integral component of mitochondrial inner membrane (GO:0031305)	6/36	0.713533	1	0.989585	1	-0.36713	0.123916	MIC19;MPC1;MIC12;MIC10;PET191;MIA40
chromatin (GO:0000785)	9/110	0.728901	1	0.999898	1	-0.360489	0.113993	IMD2;KAE1;HHO1;PCC1;HMO1;RTT103;CTR9;HTA2;FPR4
spliceosomal complex (GO:0005681)	6/39	0.741901	1	0.992818	1	-0.340367	0.101613	LSM7;BUD13;CWC15;CWC27;SLU7;SMD3
spindle (GO:0005819)	2/38	0.732772	1	0.991871	1	-0.313646	0.0975194	BIK1;CSM1
chromosome, telomeric region (GO:0000781)	4/41	0.759237	1	0.994395	1	-0.301082	0.0829304	RFA3;MPS3;ESC1;TBF1
condensed chromosome kinetochore (GO:0000777)	4/41	0.759237	1	0.994395	1	-0.273853	0.0754304	BIK1;ULS1;KRE28;CSM1
nuclear chromosome (GO:0000228)	3/43	0.77541	1	0.995626	1	-0.295009	0.0750393	RFA3;RAD52;UBC9
microtubule organizing center (GO:0005815)	8/76	0.736914	1	0.999277	1	-0.201594	0.0615434	YRB2;CDC31;YRB1;BIK1;KRE28;MLP1;MPS3;NUP2
nuclear chromatin (GO:0000790)	18/152	0.765752	1	0.999994	1	-0.202772	0.0541193	KAE1;TAF14;HHO1;PCC1;SWR1;HMO1;HHF1;DOT6;CPR3;CPR1;RTT103;NHP10;IES2;HTA2;IES5;HHT1;HTB2;IES4
mitochondrial outer membrane (GO:0005741)	9/81	0.768317	1	0.99959	1	-0.174791	0.0460667	FIS1;RDL1;ZEO1;TOM5;YJU3;TOM22;OM45;STE24;UIP4
late endosome (GO:0005770)	5/41	0.759237	1	0.994395	1	-0.12572	0.0346283	LTV1;DID2;BOS1;DID4;VPS24
Golgi-associated vesicle (GO:0005798)	3/48	0.811254	1	0.997648	1	-0.139139	0.0291043	GLO3;NEO1;SGM1
coated vesicle (GO:0030135)	3/59	0.871269	1	0.999401	1	-0.147413	0.0203143	GLO3;NEO1;SGM1
peroxisome (GO:0005777)	3/60	0.875672	1	0.999471	1	-0.147733	0.0196136	CTT1;FIS1;DYN2
condensed nuclear chromosome kinetochore (GO:0000778)	4/46	0.797658	1	0.996985	1	-0.0511342	0.0115601	BIK1;ULS1;KRE28;CSM1
condensed nuclear chromosome, centromeric region (GO:0000780)	4/46	0.797658	1	0.996985	1	-0.0295713	0.00668533	BIK1;ULS1;KRE28;CSM1
fungal-type cell wall (GO:0009277)	14/132	0.832324	1	0.999991	1	-0.026598	0.00488163	BAR1;ECM33;CRH1;CWP1;SCW4;UTH1;SSA1;CCW12;SCW10;CIS3;TDH2;TDH1;DSE4;TOS1
nuclear chromosome part (GO:0044454)	26/274	0.909021	1	1	1	-0.0354889	0.0033852	KAE1;KRE28;MPS3;HHF1;DOT6;CPR3;BIK1;CPR1;RTT103;NHP10;ESC1;HTB2;DPB4;TAF14;HHO1;PCC1;SWR1;HMO1;CSM1;ULS1;IES2;HTA2;IES5;HHT1;TBF1;IES4
spindle pole body (GO:0005816)	8/78	0.933564	1	0.999944	1	-0.00893878	0.000614499	CDC31;BIK1;SPC42;KRE28;DAD2;MLP1;MPS3;CMD1
post-mRNA release spliceosomal complex (GO:0071014)	1/13	1	1	1	1	1.37878	3.98494e-11	SYF2
cellular bud neck septin ring (GO:0000144)	2/16	1	1	1	1	-0.382463	3.73935e-11	AXL2;BNI5
rDNA heterochromatin (GO:0033553)	2/13	1	1	1	1	1.08455	3.13457e-11	HMO1;SPT4
chaperonin-containing T-complex (GO:0005832)	1/12	1	1	1	1	1.03875	2.95174e-11	SSA1
endoplasmic reticulum tubular network (GO:0071782)	2/26	1	1	1	1	-0.241232	2.73231e-11	RTN2;YSP2
nuclear telomeric heterochromatin (GO:0005724)	1/8	1	1	1	1	-0.42283	2.36201e-11	SPT4
polymeric cytoskeletal fiber (GO:0099513)	2/29	1	1	1	1	-0.119051	2.16006e-11	TPM2;ABP140
histone methyltransferase complex (GO:0035097)	1/13	1	1	1	1	0.739859	2.13834e-11	SDC1
telomeric heterochromatin (GO:0031933)	1/8	1	1	1	1	-0.374238	2.09057e-11	SPT4
signal recognition particle, endoplasmic reticulum targeting (GO:0005786)	3/7	1	1	1	1	-0.377365	1.82118e-11	SEC65;SRP21;SRP14
U2-type catalytic step 2 spliceosome (GO:0071007)	2/12	1	1	1	1	0.640433	1.81988e-11	SYF2;MRN1
CHRAC (GO:0008623)	1/6	1	1	1	1	0.849794	1.76867e-11	DPB4
ISWI-type complex (GO:0031010)	1/5	1	1	1	1	-0.220699	1.75051e-11	DPB4
tRNA methyltransferase complex (GO:0043527)	1/7	1	1	1	1	-0.361523	1.74473e-11	TRM112
SAGA complex (GO:0000124)	1/21	1	1	1	1	-0.199653	1.70461e-11	SUS1
box C/D snoRNP complex (GO:0031428)	1/7	1	1	1	1	-0.350206	1.69011e-11	SNU13
nuclear exosome (RNase complex) (GO:0000176)	2/16	1	1	1	1	-0.159816	1.56252e-11	LRP1;MPP6
vacuolar proton-transporting V-type ATPase complex (GO:0016471)	3/18	1	1	1	1	-0.198704	1.48723e-11	VMA4;VMA7;VMA10
actin filament (GO:0005884)	2/12	1	1	1	1	0.466077	1.32442e-11	TPM2;ABP140
cell cortex part (GO:0044448)	2/38	1	1	1	1	-0.0847466	1.32168e-11	RTN2;YSP2
chromatin silencing complex (GO:0005677)	1/7	1	1	1	1	-0.241627	1.1661e-11	NET1
mitotic spindle pole body (GO:0044732)	1/7	1	1	1	1	-0.233899	1.12881e-11	DAD2
holo TFIIH complex (GO:0005675)	1/13	1	1	1	1	0.389416	1.12549e-11	TFB5
telomerase holoenzyme complex (GO:0005697)	2/9	1	1	1	1	-0.273441	1.12238e-11	POP6;NOP10
peroxisomal part (GO:0044439)	2/36	1	1	1	1	-0.0620925	9.49736e-12	HYR1;PEX19
mitochondrial outer membrane translocase complex (GO:0005742)	2/8	1	1	1	1	-0.165881	9.26642e-12	TOM5;TOM22
central plaque of spindle pole body (GO:0005823)	2/7	1	1	1	1	-0.187686	9.0578e-12	SPC42;CMD1
commitment complex (GO:0000243)	2/13	1	1	1	1	0.305871	8.84027e-12	YHC1;SMD3
mitochondrial inner membrane protein insertion complex (GO:0042721)	1/7	1	1	1	1	-0.178655	8.62198e-12	TIM9
preribosome, small subunit precursor (GO:0030688)	4/18	1	1	1	1	-0.114365	8.55985e-12	LTV1;NOP6;EFG1;SLX9
mitotic spindle (GO:0072686)	2/12	1	1	1	1	0.300456	8.53787e-12	DAD2;CSM1
condensed nuclear chromosome outer kinetochore (GO:0000942)	3/13	1	1	1	1	0.263574	7.6178e-12	DAD3;DAD2;SPC19
nucleolar ribonuclease P complex (GO:0005655)	2/11	1	1	1	1	-0.195623	7.11046e-12	POP6;POP4
NuA3a histone acetyltransferase complex (GO:1990467)	1/6	1	1	1	1	0.294952	6.1388e-12	TAF14
Swr1 complex (GO:0000812)	1/15	1	1	1	1	0.588245	5.96226e-12	SWR1
nuclear inner membrane (GO:0005637)	1/9	1	1	1	1	-0.143892	5.90627e-12	STE24
nuclear heterochromatin (GO:0005720)	1/9	1	1	1	1	-0.137634	5.64939e-12	SPT4
NuA3b histone acetyltransferase complex (GO:1990468)	1/6	1	1	1	1	0.265114	5.5178e-12	TAF14
microbody lumen (GO:0031907)	1/15	1	1	1	1	0.539536	5.46856e-12	HYR1
U2-type post-mRNA release spliceosomal complex (GO:0071008)	1/6	1	1	1	1	0.243751	5.07316e-12	SYF2
H3 histone acetyltransferase complex (GO:0070775)	1/7	1	1	1	1	-0.103899	5.01423e-12	TAF14
endoribonuclease complex (GO:1902555)	1/7	1	1	1	1	-0.0952891	4.5987e-12	POP4
mitochondrial proton-transporting ATP synthase complex, catalytic core F(1) (GO:0000275)	2/6	1	1	1	1	0.217435	4.52545e-12	ATP16;ATP15
Set1C/COMPASS complex (GO:0048188)	1/9	1	1	1	1	-0.105966	4.34955e-12	SDC1
signal recognition particle (GO:0048500)	3/7	1	1	1	1	-0.0900987	4.34821e-12	SEC65;SRP21;SRP14
peroxisomal matrix (GO:0005782)	1/15	1	1	1	1	0.402476	4.07936e-12	HYR1
chromosome, centromeric region (GO:0000775)	3/22	1	1	1	1	-0.0333836	2.47747e-12	KRE28;CBF1;CSM1
spindle microtubule (GO:0005876)	1/16	1	1	1	1	-0.0201519	1.97026e-12	BIK1
clathrin-coated vesicle membrane (GO:0030665)	1/6	1	1	1	1	0.0920316	1.91544e-12	CLC1
multi-eIF complex (GO:0043614)	2/11	1	1	1	1	-0.0302645	1.10005e-12	SUI3;SUI1
vacuolar proton-transporting V-type ATPase, V1 domain (GO:0000221)	3/9	1	1	1	1	0.00665662	-2.73232e-13	VMA4;VMA7;VMA10
cis-Golgi network (GO:0005801)	1/15	1	1	1	1	-0.0366553	-3.71526e-13	BUG1
integral component of peroxisomal membrane (GO:0005779)	1/14	1	1	1	1	0.0433684	-1.61286e-12	FIS1
COPI-coated vesicle membrane (GO:0030663)	1/9	1	1	1	1	0.0768676	-3.15516e-12	GLO3
spindle midzone (GO:0051233)	1/10	1	1	1	1	0.392516	-3.37002e-12	DAD2
COPI vesicle coat (GO:0030126)	1/9	1	1	1	1	0.0962173	-3.9494e-12	GLO3
perinuclear region of cytoplasm (GO:0048471)	1/14	1	1	1	1	0.10698	-3.97858e-12	HYP2
multimeric ribonuclease P complex (GO:0030681)	2/11	1	1	1	1	0.13039	-4.73941e-12	POP6;POP4
condensed nuclear chromosome (GO:0000794)	2/51	1	1	1	1	0.0313559	-4.75553e-12	RFA3;UBC9
SCF ubiquitin ligase complex (GO:0019005)	1/23	1	1	1	1	0.122363	-6.32098e-12	SKP1
late endosome membrane (GO:0031902)	2/10	1	1	1	1	0.881722	-7.57019e-12	LTV1;BOS1
U2-type catalytic step 1 spliceosome (GO:0071006)	2/17	1	1	1	1	0.278469	-7.95237e-12	SYF2;MRN1
cytoplasmic microtubule (GO:0005881)	1/17	1	1	1	1	0.305352	-8.72009e-12	DYN2
peroxisomal membrane (GO:0005778)	1/23	1	1	1	1	0.1689	-8.72495e-12	PEX19
nuclear replisome (GO:0043601)	1/17	1	1	1	1	0.306643	-8.75694e-12	DPB4
extrinsic component of vacuolar membrane (GO:0000306)	1/11	1	1	1	1	0.263827	-9.58955e-12	TCO89
MICOS complex (GO:0061617)	3/7	1	1	1	1	0.223314	-1.07773e-11	MIC19;MIC12;MIC10
cortical endoplasmic reticulum (GO:0032541)	2/24	1	1	1	1	0.113817	-1.23082e-11	RTN2;YSP2
TRC complex (GO:0072380)	2/7	1	1	1	1	0.308208	-1.48743e-11	MDY2;SGT2
epsilon DNA polymerase complex (GO:0008622)	1/7	1	1	1	1	0.313247	-1.51175e-11	DPB4
endoplasmic reticulum-Golgi intermediate compartment (GO:0005793)	2/20	1	1	1	1	0.220012	-1.52132e-11	GNA1;GLO3
mating projection (GO:0005937)	2/18	1	1	1	1	0.242439	-1.81457e-11	HBT1;HUB1
U4 snRNP (GO:0005687)	1/7	1	1	1	1	0.385686	-1.86134e-11	SMD3
NuA3 histone acetyltransferase complex (GO:0033100)	1/7	1	1	1	1	0.435761	-2.10301e-11	TAF14
proton-transporting V-type ATPase, V1 domain (GO:0033180)	3/9	1	1	1	1	0.520316	-2.13572e-11	VMA4;VMA7;VMA10
chromosome (GO:0005694)	1/22	1	1	1	1	0.297469	-2.20758e-11	RAD52
septin ring (GO:0005940)	2/24	1	1	1	1	0.222127	-2.40208e-11	AXL2;BNI5
DASH complex (GO:0042729)	3/11	1	1	1	1	0.803778	-2.92156e-11	DAD3;DAD2;SPC19
heterochromatin (GO:0000792)	2/17	1	1	1	1	1.0502	-2.99911e-11	HMO1;SPT4
mRNA cleavage and polyadenylation specificity factor complex (GO:0005847)	1/17	1	1	1	1	1.06508	-3.04161e-11	FIP1
microtubule cytoskeleton (GO:0015630)	1/32	1	1	1	1	0.24452	-3.78434e-11	BIK1
condensed chromosome (GO:0000793)	2/31	1	1	1	1	0.284107	-4.01124e-11	RFA3;UBC9
Rpd3L-Expanded complex (GO:0070210)	1/20	1	1	1	1	0.583245	-4.03298e-11	DOT6
cytoskeleton (GO:0005856)	1/19	1	1	1	1	0.888138	-4.22839e-11	AIM21
cullin-RING ubiquitin ligase complex (GO:0031461)	1/49	1	1	1	1	0.400251	-4.6797e-11	SKP1
intrinsic component of mitochondrial inner membrane (GO:0031304)	3/31	1	1	1	1	0.391064	-5.52133e-11	MPC1;PET191;MIA40
RNA polymerase II transcription factor complex (GO:0090575)	13/76	0.736914	1	0.999277	1	0.00592136	-0.0018077	TFB5;CSE2;TAF14;TFA2;TAF13;TFA1;TOA2;TOA1;MED11;SRB7;SRB6;TFG2;TFG1
integral component of endoplasmic reticulum membrane (GO:0030176)	2/63	0.887998	1	0.999636	1	0.0287221	-0.00341178	USE1;STE24
microbody (GO:0042579)	3/60	0.875672	1	0.999471	1	0.0293622	-0.00389825	CTT1;FIS1;DYN2
lytic vacuole (GO:0000323)	22/283	0.98817	1	1	1	0.342627	-0.00407729	ATG27;AXL2;APE1;SSP120;RPP1B;CWP1;RPP2B;FPR2;SCW4;TRX1;YHR138C;PRB1;CPS1;NPC2;CCW12;CIS3;YDR248C;YKT6;PBI2;LCL2;TOS1;TRX2
fungal-type vacuole (GO:0000324)	38/452	0.973139	1	1	1	0.169123	-0.00460496	DAP2;ATG27;AXL2;SSO1;PFF1;CWP1;RPP2B;FPR2;SNX3;YHR138C;PRB1;VMA10;SSA1;CCW12;TFS1;TPO2;VAM3;ATG8;YDR248C;YKT6;PBI2;TOS1;VMA4;VMA7;APE1;SSP120;RPP1B;SCW4;TRX1;EMP70;CPS1;AMS1;NPC2;CIS3;MAM3;TCO89;LCL2;TRX2
integral component of plasma membrane (GO:0005887)	2/100	0.969139	1	0.999996	1	0.173216	-0.00542982	AXL2;TPO2
storage vacuole (GO:0000322)	22/279	0.986901	1	1	1	0.476465	-0.00628268	ATG27;AXL2;APE1;SSP120;RPP1B;CWP1;RPP2B;FPR2;SCW4;TRX1;YHR138C;PRB1;CPS1;NPC2;CCW12;CIS3;YDR248C;YKT6;PBI2;LCL2;TOS1;TRX2
mitochondrial inner membrane (GO:0005743)	5/109	0.977454	1	0.999999	1	0.422753	-0.00964066	CCS1;TIM10;MNP1;ATP15;COX14
fungal-type vacuole membrane (GO:0000329)	16/224	0.949748	1	1	1	0.2358	-0.0121576	DAP2;VMA4;SSO1;PFF1;VMA7;SNX3;EMP70;AMS1;VMA10;SSA1;TFS1;TPO2;MAM3;VAM3;ATG8;TCO89
nucleus (GO:0005634)	199/1599	0.961624	1	1	1	0.48806	-0.0190984	POP6;LTV1;TFB5;RPC17;SDA1;FCF2;DOT5;RPC10;DOT6;LSM12;SAS10;NHP10;HAM1;SKP1;TRI1;CHZ1;MDM35;CMC2;MRN1;DIG1;CDC31;CDC33;RTC3;SUB1;ECM15;TKL2;RPL28;KAE1;MSS4;CTR9;CMD1;FPR1;HRP1;FPR2;WWM1;FPR4;HMF1;FCY1;SSA4;SSA1;RPS31;PBI2;LRS4;RPL15B;TMA7;IES2;IES5;LHP1;DDP1;IES4;NSR1;CCS1;NCB2;ECM1;YSA1;MDG1;FAF1;GCG1;RAS2;DUT1;YPR172W;RIB4;CRP1;CDD1;FYV6;ABF2;FYV8;FYV7;GUK1;RRP15;PAI3;TMC1;NQM1;GPP2;RTG1;UPF3;NS…
lipid droplet (GO:0005811)	3/53	0.841384	1	0.998736	1	0.122511	-0.0211584	YJU3;TDH2;TDH1
lytic vacuole membrane (GO:0098852)	16/220	0.94485	1	1	1	0.452021	-0.0256426	DAP2;VMA4;SSO1;PFF1;VMA7;SNX3;EMP70;AMS1;VMA10;SSA1;TFS1;TPO2;MAM3;VAM3;ATG8;TCO89
cytosol (GO:0005829)	71/676	0.887602	1	1	1	0.231963	-0.0276573	POP6;CCS1;TFB5;RPC17;ARF2;DDR48;CYR1;GPM1;RIB3;CDD1;NUP60;SGT2;GUK1;CIR1;HSP12;RDI1;ACP1;YRB2;GRX2;SWR1;HMO1;TMA46;IMH1;YNK1;SIS1;SYF2;ECM15;SBA1;VPS24;TKL2;DRE2;UBC1;FUN12;COX17;PFY1;SSE2;MSO1;ESS1;CST6;ACB1;SNX3;HMF1;HYR1;ATX1;BIO4;TMA19;VPS51;SSA4;SDS24;SSA1;ATG8;YKT6;PBI2;CSE2;PEX19;TMA20;BLM10;TSA1;RPL23B;RPE1;MPP6;SOD1;SEM1;TRX1;MDY2;SMY2;TDH2;RPS18B;TDH1;TRX2;BRE5
mitochondrion (GO:0005739)	142/1063	0.881577	1	1	1	0.327913	-0.0413311	MIX14;ATG27;ISU1;ZEO1;CYR1;QCR10;GPM1;MPC1;CIR1;MGR2;MBF1;GRX2;MDM35;PAM18;TFA1;CMC2;SDH7;SDH8;PAM16;GRX5;CHA1;MXR2;RDL1;YNK1;ULS1;TOM22;MIA40;RDL2;TIF4631;ATP7;ATP5;MRPL19;COX17;UTP23;FPR1;WWM1;MSC1;MRPL20;CPR3;ADH4;COX9;CPR1;COX6;TIM10;CYC7;BIO2;YSP2;CBF1;FMP46;COX4;TIM13;COX12;GCV3;COX14;TIM11;CYC1;COX13;FIS1;ARC18;TOM5;YJU3;MNP1;MRPL27;MRPL25;MMF1;MRPL31;CEM1;LYS20;TDH2;RPS18B;RIP1;TDH1;NSR1;…

## Sheet: DOWN_GOMF_protein
Term	Overlap	P-value	Adjusted P-value	Old P-value	Old Adjusted P-value	Z-score	Combined Score	Genes
basal RNA polymerase II transcription machinery binding (GO:0001099)	8/17	0.018788	1	0.30503	1	-1.76129	7.00032	ELF1;TFA2;TFA1;RTT103;CTR9;SPT4;DST1;ESS1
RNA polymerase II activity (GO:0001055)	6/10	0.0435767	1	0.326522	1	-1.97582	6.19071	RPB8;RPB5;RPB10;RPB11;RPO26;RPC10
RNA-directed 5'-3' RNA polymerase activity (GO:0003968)	7/13	0.0706406	1	0.434288	1	-2.23138	5.91349	RPB8;RPB4;RPB5;RPB10;RPB11;RPO26;RPC10
RNA polymerase II core binding (GO:0000993)	8/17	0.018788	1	0.30503	1	-1.4634	5.81632	ELF1;TFA2;TFA1;RTT103;CTR9;SPT4;DST1;ESS1
DNA-directed 5'-3' RNA polymerase activity (GO:0003899)	15/35	0.0303938	1	0.530761	1	-1.40964	4.92461	RPC37;RPC17;RPC19;RPC31;RPB10;RPC53;RPA34;RPB11;RPA12;RPC10;RPA14;RPB8;RPB4;RPB5;RPO26
RNA polymerase core enzyme binding (GO:0043175)	8/20	0.0292128	1	0.387751	1	-1.39259	4.92024	ELF1;TFA2;TFA1;RTT103;CTR9;SPT4;DST1;ESS1
RNA polymerase I activity (GO:0001054)	9/15	0.0909727	1	0.500813	1	-1.60729	3.85298	RPB8;RPC19;RPB5;RPB10;RPA34;RPA12;RPO26;RPC10;RPA14
RNA polymerase III activity (GO:0001056)	10/18	0.124104	1	0.590666	1	-1.84507	3.84999	RPC37;RPB8;RPC17;RPC19;RPB5;RPC31;RPB10;RPC53;RPO26;RPC10
actin filament binding (GO:0051015)	10/28	0.0688246	1	0.589685	1	-1.35422	3.62417	ARC18;LSB1;TPM2;SCP1;TPM1;COF1;ABP1;ABP140;ARC15;CRN1
peptidyl-prolyl cis-trans isomerase activity (GO:0003755)	8/16	0.101702	1	0.532142	1	-1.5416	3.52366	CPR3;CPR1;FPR1;FPR3;FPR2;ESS1;FPR4;CPR5
RNA polymerase II C-terminal domain phosphoserine binding (GO:1990269)	2/6	0.187952	1	0.510157	1	-1.99664	3.33751	CTR9;LEO1
protein phosphatase 1 binding (GO:0008157)	1/6	0.187952	1	0.510157	1	-1.98984	3.32615	SCD5
actin binding (GO:0003779)	10/36	0.12338	1	0.743568	1	-1.53255	3.20684	ARC18;LSB1;TPM2;SCP1;COF1;PFY1;ABP1;ABP140;ARC15;CRN1
Ran GTPase binding (GO:0008536)	3/7	0.215652	1	0.557687	1	-2.068	3.1725	YRB2;YRB1;NUP2
peptidase inhibitor activity (GO:0030414)	4/7	0.215652	1	0.557687	1	-2.03769	3.12601	YHR138C;TFS1;PBI2;PAI3
inorganic phosphate transmembrane transporter activity (GO:0005315)	1/8	0.242407	1	0.600616	1	-2.19455	3.10997	PHO90
endopeptidase regulator activity (GO:0061135)	4/7	0.215652	1	0.557687	1	-1.95207	2.99465	YHR138C;RPN13;PBI2;PAI3
RNA polymerase II C-terminal domain binding (GO:0099122)	2/6	0.187952	1	0.510157	1	-1.75508	2.93374	CTR9;LEO1
glucan endo-1,3-beta-D-glucosidase activity (GO:0042973)	3/7	0.215652	1	0.557687	1	-1.90011	2.91494	SCW10;SCW4;DSE4
calmodulin-dependent protein kinase activity (GO:0004683)	1/7	0.215652	1	0.557687	1	-1.88444	2.8909	CMK2
5'-3' RNA polymerase activity (GO:0034062)	9/24	0.196597	1	0.733006	1	-1.72834	2.81132	RPB8;RPC19;RPB4;RPB5;RPB10;RPB11;RPA12;RPO26;RPC10
transcription factor activity, core RNA polymerase II recruiting (GO:0001139)	4/7	0.215652	1	0.557687	1	-1.79964	2.76081	TAF14;TFG2;TFG1;DST1
oxidoreductase activity, acting on NAD(P)H, heme protein as acceptor (GO:0016653)	1/9	0.268251	1	0.639389	1	-2.08939	2.74928	YAH1
intramolecular transferase activity, phosphotransferases (GO:0016868)	1/9	0.268251	1	0.639389	1	-1.94769	2.56284	GPM1
RNA polymerase II basal transcription factor binding (GO:0001091)	3/10	0.293215	1	0.674408	1	-2.05045	2.51559	MED11;TFA2;TFA1
small ribosomal subunit rRNA binding (GO:0070181)	3/9	0.268251	1	0.639389	1	-1.89291	2.49076	RPS14A;UTP23;RPS13
phosphoserine residue binding (GO:0050815)	2/9	0.268251	1	0.639389	1	-1.87697	2.46977	CTR9;LEO1
RNA polymerase II transcription factor activity, TBP-class protein binding, involved in preinitiation complex assembly (GO:0001129)	4/10	0.293215	1	0.674408	1	-1.97559	2.42375	NCB2;BUR6;TOA2;TOA1
large ribosomal subunit rRNA binding (GO:0070180)	2/8	0.242407	1	0.600616	1	-1.65743	2.3488	MRT4;RPL23B
heme binding (GO:0020037)	2/11	0.317329	1	0.706034	1	-2.01674	2.31485	CTT1;DAP1
zinc ion binding (GO:0008270)	7/29	0.260037	1	0.817338	1	-1.67074	2.25037	CDD1;CCS1;COX4;RPB10;RPC10;RPS29B;SOD1
protein phosphatase binding (GO:0019903)	1/9	0.268251	1	0.639389	1	-1.70447	2.24279	SCD5
2 iron, 2 sulfur cluster binding (GO:0051537)	4/9	0.268251	1	0.639389	1	-1.70054	2.23762	ISU1;ISU2;DRE2;MIA40
oxidoreductase activity, acting on diphenols and related substances as donors, cytochrome as acceptor (GO:0016681)	5/10	0.293215	1	0.674408	1	-1.77638	2.17935	QCR7;QCR6;QCR10;QCR8;RIP1
rRNA binding (GO:0019843)	13/48	0.224379	1	0.884537	1	-1.40307	2.09678	POP6;MRT4;NOP6;NOP15;IMP3;POP4;MRPL19;UTP23;RPL23B;RPL12B;RPS14A;RPS9A;RPS13
ATPase coupled ion transmembrane transporter activity (GO:0042625)	2/11	0.317329	1	0.706034	1	-1.80579	2.07272	VMA7;NEO1
alpha-1,6-mannosyltransferase activity (GO:0000009)	1/10	0.293215	1	0.674408	1	-1.68843	2.07145	OCH1
RNA polymerase II transcription factor activity, TBP-class protein binding (GO:0001132)	4/11	0.317329	1	0.706034	1	-1.79265	2.05763	NCB2;BUR6;TOA2;TOA1
sulfurtransferase activity (GO:0016783)	3/10	0.293215	1	0.674408	1	-1.65036	2.02474	ISD11;RDL1;RDL2
phospholipid-translocating ATPase activity (GO:0004012)	1/10	0.293215	1	0.674408	1	-1.64684	2.02043	NEO1
nucleotide kinase activity (GO:0019201)	4/9	0.268251	1	0.639389	1	-1.52149	2.00203	FAP7;URA6;GUK1;ADK1
translation initiation factor activity (GO:0003743)	9/32	0.298315	1	0.855701	1	-1.64551	1.99041	TIF11;TIF4631;HYP2;TIF4632;FUN12;CDC33;HCR1;SUI3;SUI1
peptide N-acetyltransferase activity (GO:0034212)	2/10	0.293215	1	0.674408	1	-1.59883	1.96152	NAT5;MAK3
ribosome binding (GO:0043022)	6/28	0.247269	1	0.80265	1	-1.40349	1.96106	HYP2;FUN12;STM1;CNS1;TSA1;CBP6
ubiquinol-cytochrome-c reductase activity (GO:0008121)	5/10	0.293215	1	0.674408	1	-1.59845	1.96106	QCR7;QCR6;QCR10;QCR8;RIP1
hydrogen ion transmembrane transporter activity (GO:0015078)	18/50	0.242592	1	0.899767	1	-1.3117	1.85786	ATP20;VMA4;ATP7;VMA7;ATP5;QCR10;QCR7;QCR6;VMA10;ATP17;ATP16;ATP15;TIM11;ATP14;QCR8;RIP1;ATP19;ATP18
phosphatidic acid binding (GO:0070300)	3/11	0.317329	1	0.706034	1	-1.58979	1.82479	EGD2;SSO1;SSO2
beta-glucosidase activity (GO:0008422)	3/12	0.340621	1	0.734595	1	-1.65539	1.78283	SCW10;SCW4;DSE4
peptide alpha-N-acetyltransferase activity (GO:0004596)	2/11	0.317329	1	0.706034	1	-1.49311	1.71381	NAT5;MAK3
ATPase activity, coupled to transmembrane movement of ions, rotational mechanism (GO:0044769)	13/32	0.298315	1	0.855701	1	-1.3173	1.59342	ATP20;VMA4;ATP7;VMA7;ATP5;VMA10;ATP17;ATP16;ATP15;TIM11;ATP14;ATP19;ATP18
Rho GTPase binding (GO:0017048)	2/12	0.340621	1	0.734595	1	-1.46911	1.58221	STE20;RDI1
kinase activator activity (GO:0019209)	4/13	0.363119	1	0.760389	1	-1.54262	1.56271	RPP2A;RPP1B;RPP1A;RPP2B
calcium ion binding (GO:0005509)	4/14	0.384851	1	0.783682	1	-1.56447	1.49391	CDC31;TMA19;CNB1;CMD1
RNA binding (GO:0003723)	95/477	0.27559	1	1	1	-1.11779	1.44065	NSR1;POP6;GIS2;SEC65;RPL30;NUP100;SHE3;POP4;RPL26B;RPL14A;RPL14B;SRP14;EDC1;STI1;TIF11;THO1;HYP2;LSM12;RPS9A;BUD21;RRP14;EBP2;IMP3;RPL37B;RPL13A;TMA46;RPL13B;SCW4;MRN1;UPF3;IMD2;RPL6A;LOC1;RPL6B;HSP26;YHC1;RPL37A;NHP2;RPL25;RPL28;DCP2;YRA1;TIF4631;NOP4;TIF4632;NOP6;YRA2;FIP1;LRP1;MRPL19;RPL36A;RPL36B;RPL24A;RPL24B;SNU13;HRP1;SUI3;RPL12B;NOP7;SUI1;CPR1;RPL16A;SBP1;RPB4;SSA1;LEO1;SPT4;EAP1;NOP15;ML…
secondary active transmembrane transporter activity (GO:0015291)	1/16	0.426118	1	0.82371	1	-1.63586	1.39545	PHO90
nuclear localization sequence binding (GO:0008139)	3/15	0.405842	1	0.804716	1	-1.5344	1.38371	NSR1;NUP100;NUP1
ubiquitin conjugating enzyme activity (GO:0061631)	3/15	0.405842	1	0.804716	1	-1.52789	1.37784	UBC4;MMS2;UBC1
ubiquitin-like protein conjugating enzyme activity (GO:0061650)	4/16	0.426118	1	0.82371	1	-1.527	1.30259	UBC9;UBC4;MMS2;UBC1
aminopeptidase activity (GO:0004177)	2/15	0.405842	1	0.804716	1	-1.39743	1.26019	DAP2;APE1
proteasome binding (GO:0070628)	5/15	0.405842	1	0.804716	1	-1.37964	1.24415	RPL40B;MDY2;BLM10;RPS31;RPN13
N-acetyltransferase activity (GO:0008080)	4/15	0.405842	1	0.804716	1	-1.29923	1.17163	PAA1;GNA1;HPA3;ARG7
GTP binding (GO:0005525)	4/40	0.397985	1	0.924807	1	-1.26328	1.16391	FUN12;ARF2;RAS2;NOG1
disulfide oxidoreductase activity (GO:0015036)	6/16	0.426118	1	0.82371	1	-1.30916	1.11676	TRX1;GRX2;GRX1;GRX5;TRX3;TRX2
ATPase activity, coupled to transmembrane movement of ions, phosphorylative mechanism (GO:0015662)	1/16	0.426118	1	0.82371	1	-1.27758	1.08983	NEO1
guanyl ribonucleotide binding (GO:0032561)	4/41	0.41002	1	0.93083	1	-1.21983	1.08754	FUN12;ARF2;RAS2;NOG1
protein kinase activator activity (GO:0030295)	4/16	0.426118	1	0.82371	1	-1.24191	1.0594	RPP2A;RPP1B;RPP1A;RPP2B
mRNA binding (GO:0003729)	39/197	0.358319	1	0.999581	1	-1.00268	1.02908	NSR1;GIS2;TIF4631;NOP4;TIF4632;SHE3;HRP1;SUI3;NOP7;EDC1;STI1;CPR1;RPL16A;SBP1;EAP1;EBP2;MLP1;MDH1;SCD6;TMA46;RPL35B;TMA22;SCW4;ARC15;MRN1;UPF3;SMD3;IMD2;LOC1;CDC33;RPS14A;RPS26A;HSP26;YHC1;STE20;RPS20;BFR1;DCP2;BRE5
phosphatidylinositol-4-phosphate binding (GO:0070273)	2/16	0.426118	1	0.82371	1	-1.13726	0.970127	EGD2;MSS4
purine ribonucleoside binding (GO:0032550)	4/41	0.41002	1	0.93083	1	-1.07182	0.955583	FUN12;ARF2;RAS2;NOG1
copper ion binding (GO:0005507)	3/16	0.426118	1	0.82371	1	-1.11624	0.952198	CCS1;HAA1;SOD1
proton-transporting ATP synthase activity, rotational mechanism (GO:0046933)	10/18	0.464621	1	0.856347	1	-1.16298	0.891463	ATP20;ATP7;ATP5;ATP17;ATP16;ATP15;TIM11;ATP14;ATP19;ATP18
phosphotransferase activity, phosphate group as acceptor (GO:0016776)	5/19	0.482894	1	0.87033	1	-1.10542	0.804701	FAP7;YNK1;URA6;GUK1;ADK1
translation factor activity, RNA binding (GO:0008135)	9/45	0.456909	1	0.950657	1	-1.02047	0.799302	TIF11;TIF4631;HYP2;TIF4632;FUN12;CDC33;HCR1;SUI3;SUI1
protein tyrosine phosphatase activity (GO:0004725)	2/18	0.464621	1	0.856347	1	-1.00214	0.768176	YER134C;LTP1
ATPase activator activity (GO:0001671)	3/19	0.482894	1	0.87033	1	-1.0551	0.768067	HCH1;PAM18;ESF2
phospholipid transporter activity (GO:0005548)	1/19	0.482894	1	0.87033	1	-1.04704	0.7622	NEO1
transcription factor activity, RNA polymerase II core promoter sequence-specific binding involved in preinitiation complex assembly (GO:0001075)	4/19	0.482894	1	0.87033	1	-1.0378	0.755479	NCB2;TAF14;TAF13;BUR6
pyrophosphatase activity (GO:0016462)	4/21	0.517592	1	0.894355	1	-1.1117	0.732128	YSA1;HAM1;DDP1;DCP2
tubulin binding (GO:0015631)	12/46	0.468293	1	0.954693	1	-0.963725	0.731141	RBL2;CDC31;BIK1;DAD3;DAD2;PAC10;YKE2;GIM4;SPC19;GIM3;GIM5;CRN1
ubiquitin protein ligase binding (GO:0031625)	3/21	0.517592	1	0.894355	1	-1.06132	0.698951	RPL40B;UBC4;RPS31
ubiquitin-like protein ligase binding (GO:0044389)	3/21	0.517592	1	0.894355	1	-1.05094	0.692115	RPL40B;UBC4;RPS31
transcription factor activity, RNA polymerase II core promoter sequence-specific (GO:0000983)	4/20	0.500544	1	0.882956	1	-0.983684	0.680769	NCB2;TAF14;TAF13;BUR6
protein transmembrane transporter activity (GO:0008320)	3/23	0.549966	1	0.913938	1	-1.13473	0.678452	TOM5;TOM22;SBH1
cation-transporting ATPase activity (GO:0019829)	10/24	0.565329	1	0.922327	1	-1.17212	0.668516	ATP20;ATP7;ATP5;ATP17;ATP16;ATP15;TIM11;ATP14;ATP19;ATP18
GTPase activity (GO:0003924)	5/78	0.499618	1	0.988391	1	-0.921337	0.639326	FUN12;ARF2;RAS2;DDR48;SAR1
metal ion binding (GO:0046872)	7/24	0.565329	1	0.922327	1	-1.09094	0.622214	CDC31;TMA19;CNB1;CMD1;HSP10;RPE1;DUT1
transition metal ion binding (GO:0046914)	8/49	0.501571	1	0.964995	1	-0.895347	0.617798	CDD1;CCS1;COX4;HAA1;RPB10;RPC10;RPS29B;SOD1
DNA binding, bending (GO:0008301)	3/23	0.549966	1	0.913938	1	-1.03031	0.616021	ABF2;HMO1;NHP6A
transcription corepressor activity (GO:0003714)	3/24	0.565329	1	0.922327	1	-1.06118	0.605238	NCB2;SRB7;BUR6
phosphatidylinositol bisphosphate binding (GO:1902936)	3/26	0.594504	1	0.936736	1	-1.11533	0.580005	EGD2;SSO1;PFY1
telomeric DNA binding (GO:0042162)	3/26	0.594504	1	0.936736	1	-0.929261	0.483242	NSR1;STM1;TBF1
transcription coactivator activity (GO:0003713)	7/31	0.659168	1	0.962142	1	-1.13613	0.473512	NCB2;SRB7;MBF1;SUB1;SUS1;BUR6;TOA2
snoRNA binding (GO:0030515)	7/29	0.63464	1	0.953507	1	-0.976745	0.444124	NOP6;IMP3;GAR1;NHP2;BUD21;SNU13;NOP10
ATPase regulator activity (GO:0060590)	7/27	0.608349	1	0.942907	1	-0.88096	0.437843	MGE1;HCH1;PAM18;ESF2;SSE2;INH1;STI1
protein phosphatase regulator activity (GO:0019888)	6/30	0.647117	1	0.958046	1	-0.895735	0.389849	IGO1;IGO2;TFG1;REG1;GLC8;BUD14
protein transporter activity (GO:0008565)	9/57	0.583465	1	0.982628	1	-0.691999	0.372829	TOM5;TIM10;PAM18;TIM9;TOM22;TIM8;USO1;TIM13;SBH1
signal sequence binding (GO:0005048)	3/32	0.670808	1	0.96584	1	-0.877633	0.350414	NSR1;NUP100;NUP1
transferase activity, transferring acyl groups other than amino-acyl groups (GO:0016747)	2/32	0.670808	1	0.96584	1	-0.876519	0.349969	ARE2;YKT6
Ras GTPase binding (GO:0017016)	3/32	0.670808	1	0.96584	1	-0.849244	0.339079	YRB2;YRB1;NUP2
DNA translocase activity (GO:0015616)	3/31	0.659168	1	0.962142	1	-0.805196	0.335587	TAF14;RTT102;LDB7
ATPase activity, coupled to movement of substances (GO:0043492)	1/32	0.670808	1	0.96584	1	-0.805225	0.321504	NEO1
DNA-dependent ATPase activity (GO:0008094)	4/69	0.686922	1	0.994097	1	-0.847756	0.318361	ULS1;TAF14;RTT102;LDB7
RNA polymerase II transcription factor binding (GO:0001085)	3/39	0.741901	1	0.983378	1	-0.87301	0.260628	SRB7;CBF1;RPA12
phosphatidylinositol-3-phosphate binding (GO:0032266)	5/35	0.703401	1	0.974909	1	-0.71453	0.251391	EGD2;SNX3;CDC33;ATG27;MSS4
purine ribonucleoside triphosphate binding (GO:0035639)	6/78	0.749889	1	0.99742	1	-0.784278	0.225739	FUN12;ARF2;SSA4;SSA1;RAS2;NOG1
microtubule binding (GO:0008017)	6/38	0.732772	1	0.981575	1	-0.700755	0.21788	CDC31;BIK1;DAD3;DAD2;SPC19;CRN1
ubiquitin binding (GO:0043130)	5/45	0.790498	1	0.991045	1	-0.799319	0.187913	MDY2;UBC4;EDE1;RPN13;CUE5
mannosyltransferase activity (GO:0000030)	1/44	0.783085	1	0.990072	1	-0.729156	0.178289	OCH1
phosphatidylinositol phosphate binding (GO:1901981)	5/44	0.783085	1	0.990072	1	-0.681444	0.166622	EGD2;SNX3;CDC33;ATG27;MSS4
protein kinase regulator activity (GO:0019887)	4/45	0.790498	1	0.991045	1	-0.707417	0.166308	RPP2A;RPP1B;RPP1A;RPP2B
protein serine/threonine kinase activity (GO:0004674)	6/120	0.781	1	0.999688	1	-0.605724	0.149723	SKG3;PBS2;SKY1;YCK1;STE20;CMK2
endopeptidase activity (GO:0004175)	3/50	0.823937	1	0.994656	1	-0.649747	0.125831	BAR1;PRB1;STE24
phosphatase activity (GO:0016791)	2/50	0.823937	1	0.994656	1	-0.624745	0.120989	YER134C;GPP2
GTPase activator activity (GO:0005096)	4/48	0.811254	1	0.99343	1	-0.574009	0.120068	YRB2;YRB1;GLO3;NUP2
GTPase regulator activity (GO:0030695)	4/53	0.841384	1	0.996081	1	-0.62623	0.108154	YRB2;YRB1;GLO3;NUP2
single-stranded DNA binding (GO:0003697)	6/55	0.852045	1	0.996813	1	-0.565456	0.0905382	GIS2;TFA2;TFA1;RPB4;RIM1;DPB4
double-stranded DNA binding (GO:0003690)	5/56	0.857105	1	0.997127	1	-0.583014	0.0898981	RFA3;THO1;LRP1;HMO1;DPB4
sequence-specific DNA binding (GO:0043565)	11/169	0.832291	1	0.99998	1	-0.482282	0.0885337	YAP1;RFA3;STM1;REB1;CBF1;CRZ1;NHP6A;CST6;REI1;DOT6;TBF1
transcriptional activator activity, RNA polymerase II core promoter proximal region sequence-specific binding (GO:0001077)	3/59	0.871269	1	0.997894	1	-0.628415	0.0865985	CBF1;CRZ1;CST6
sequence-specific double-stranded DNA binding (GO:1990837)	4/62	0.884031	1	0.998457	1	-0.693786	0.0855181	NET1;CBF1;SPT4;SKP1
protein kinase activity (GO:0004672)	6/137	0.850456	1	0.999934	1	-0.527376	0.0854256	SKG3;PBS2;SKY1;YCK1;STE20;CMK2
transcriptional activator activity, RNA polymerase II transcription regulatory region sequence-specific binding (GO:0001228)	3/60	0.875672	1	0.998101	1	-0.611043	0.0811246	CBF1;CRZ1;CST6
ATPase activity, coupled (GO:0042623)	3/69	0.90911	1	0.999254	1	-0.640638	0.061046	ULS1;SSA4;SSA1
ATPase activity (GO:0016887)	10/112	0.898941	1	0.999898	1	-0.513963	0.0547568	FAP7;SWR1;SSA4;SSA1;DDR48;ATP17;DYN2;ATP16;ATP15;ATP14
oxidoreductase activity, acting on the CH-OH group of donors, NAD or NADP as acceptor (GO:0016616)	3/71	0.915224	1	0.999394	1	-0.586034	0.0519148	IMD2;ADH4;MDH1
DNA binding (GO:0003677)	33/337	0.891974	1	1	1	-0.415835	0.0475374	YAP1;GIS2;STM1;LRP1;REB1;CTR9;HHF1;NHP6A;CST6;DOT6;CRP1;THO1;ABF2;CBF1;RPB4;NHP10;RRP14;CRZ1;RIM1;REI1;HTB2;DPB4;RFA3;HHO1;TFA2;TAF13;TFA1;HMO1;DIG1;HPC2;HTA2;HHT1;TBF1
phosphotransferase activity, alcohol group as acceptor (GO:0016773)	6/152	0.894968	1	0.999983	1	-0.41599	0.0461615	PBS2;SKY1;YCK1;STE20;YDR248C;CMK2
nucleoside-triphosphatase activity (GO:0017111)	13/195	0.903115	1	0.999998	1	-0.437422	0.0445755	FAP7;FUN12;ARF2;SWR1;RAS2;DDR48;SAR1;SSA4;SSA1;ATP17;ATP16;ATP15;ATP14
kinase activity (GO:0016301)	6/158	0.90916	1	0.999991	1	-0.39879	0.0379785	PBS2;SKY1;YCK1;STE20;YDR248C;CMK2
ubiquitin-protein transferase activity (GO:0004842)	5/89	0.954715	1	0.999907	1	-0.541388	0.0250891	HEL2;UBC4;MMS2;UBC1;SKP1
RNA polymerase II core promoter proximal region sequence-specific DNA binding (GO:0000978)	3/87	0.951446	1	0.999885	1	-0.443119	0.0220549	CBF1;HAA1;TBF1
transcription factor activity, RNA polymerase II core promoter proximal region sequence-specific binding (GO:0000982)	4/93	0.960609	1	0.999939	1	-0.443831	0.0178368	CBF1;CRZ1;CST6;TBF1
core promoter proximal region sequence-specific DNA binding (GO:0000987)	4/100	0.969139	1	0.999971	1	-0.463697	0.0145356	CBF1;HAA1;CRZ1;TBF1
RNA polymerase II regulatory region sequence-specific DNA binding (GO:0000977)	3/103	0.972205	1	0.999979	1	-0.458389	0.0129215	CBF1;HAA1;TBF1
protein serine/threonine phosphatase activity (GO:0004722)	1/28	1	1	1	1	-0.618784	1.10653e-10	CNB1
ATP binding (GO:0005524)	2/40	1	1	1	1	-0.648193	1.10629e-10	SSA4;SSA1
DNA replication origin binding (GO:0003688)	1/36	1	1	1	1	-0.694189	1.0618e-10	SKP1
phosphoprotein phosphatase activity (GO:0004721)	1/48	1	1	1	1	-0.518982	9.95809e-11	LTP1
activating transcription factor binding (GO:0033613)	1/25	1	1	1	1	-0.797792	9.3418e-11	CBF1
P-P-bond-hydrolysis-driven transmembrane transporter activity (GO:0015405)	1/28	1	1	1	1	-0.482692	8.63167e-11	SBH1
methyltransferase activity (GO:0008168)	3/36	1	1	1	1	-0.5251	8.03166e-11	SPB1;ABP140;TRM112
RNA helicase activity (GO:0003724)	2/38	1	1	1	1	-0.500873	7.81142e-11	DHR2;DBP10
ATP-dependent RNA helicase activity (GO:0004004)	2/41	1	1	1	1	-0.539832	7.5738e-11	DHR2;DBP10
RNA polymerase II activating transcription factor binding (GO:0001102)	1/24	1	1	1	1	-0.69267	7.49054e-11	CBF1
transcription regulatory region sequence-specific DNA binding (GO:0000976)	1/25	1	1	1	1	-0.610513	7.14884e-11	CRZ1
ATP-dependent helicase activity (GO:0008026)	1/47	1	1	1	1	-0.507846	7.08129e-11	DBP10
ubiquitin protein ligase activity (GO:0061630)	1/31	1	1	1	1	-0.496584	7.01114e-11	SKP1
tRNA-specific ribonuclease activity (GO:0004549)	2/16	1	1	1	1	-0.709186	6.93372e-11	POP6;POP4
metalloendopeptidase activity (GO:0004222)	1/16	1	1	1	1	-0.699635	6.84035e-11	STE24
iron ion binding (GO:0005506)	2/16	1	1	1	1	-0.673034	6.58027e-11	ISU1;ISU2
tRNA binding (GO:0000049)	2/25	1	1	1	1	-0.542617	6.35381e-11	SSA1;LHP1
lipase activity (GO:0016298)	1/25	1	1	1	1	-0.533033	6.24159e-11	YJU3
transcriptional repressor activity, RNA polymerase II transcription regulatory region sequence-specific binding (GO:0001227)	1/27	1	1	1	1	-0.57044	5.93937e-11	CBF1
RNA-dependent ATPase activity (GO:0008186)	1/39	1	1	1	1	-0.491662	5.87529e-11	DBP10
adenyl ribonucleotide binding (GO:0032559)	2/42	1	1	1	1	-0.553172	5.59946e-11	SSA4;SSA1
hydrogen-exporting ATPase activity (GO:0036442)	3/24	1	1	1	1	-0.514906	5.5682e-11	VMA4;VMA7;VMA10
ribonuclease activity (GO:0004540)	2/66	1	1	1	1	-0.368094	5.32012e-11	POP6;POP4
ferrous iron binding (GO:0008198)	2/8	1	1	1	1	-0.946732	5.28863e-11	ISU1;ISU2
adenyl-nucleotide exchange factor activity (GO:0000774)	2/8	1	1	1	1	-0.930251	5.19656e-11	MGE1;SSE2
single-stranded RNA binding (GO:0003727)	2/8	1	1	1	1	-0.922408	5.15275e-11	RPB4;SPT4
lysine-acetylated histone binding (GO:0070577)	1/8	1	1	1	1	-0.917545	5.12559e-11	BLM10
proton-transporting ATPase activity, rotational mechanism (GO:0046961)	3/18	1	1	1	1	-0.635131	4.75374e-11	VMA4;VMA7;VMA10
hydrolase activity, acting on carbon-nitrogen (but not peptide) bonds, in linear amides (GO:0016811)	2/42	1	1	1	1	-0.468437	4.74173e-11	HNT1;SNZ2
transcription regulatory region DNA binding (GO:0044212)	3/27	1	1	1	1	-0.453204	4.71873e-11	NCB2;BUR6;DST1
ATP-dependent microtubule motor activity, plus-end-directed (GO:0008574)	1/8	1	1	1	1	-0.839009	4.68687e-11	DYN2
acetylation-dependent protein binding (GO:0140033)	1/8	1	1	1	1	-0.836341	4.67197e-11	BLM10
acid phosphatase activity (GO:0003993)	1/8	1	1	1	1	-0.829328	4.63279e-11	YER134C
metalloaminopeptidase activity (GO:0070006)	1/8	1	1	1	1	-0.80684	4.50717e-11	APE1
intramolecular oxidoreductase activity, transposing S-S bonds (GO:0016864)	1/8	1	1	1	1	-0.791238	4.42001e-11	MIA40
protein disulfide isomerase activity (GO:0003756)	1/8	1	1	1	1	-0.764949	4.27316e-11	MIA40
protein phosphatase activator activity (GO:0072542)	1/7	1	1	1	1	-0.881802	4.25562e-11	TFG1
U3 snoRNA binding (GO:0034511)	1/8	1	1	1	1	-0.76027	4.24702e-11	SNU13
ubiquitin-like protein ligase activity (GO:0061659)	1/26	1	1	1	1	-0.374309	4.23961e-11	SKP1
ubiquitin-like protein conjugating enzyme binding (GO:0044390)	1/7	1	1	1	1	-0.878258	4.23852e-11	CUE5
serine-type peptidase activity (GO:0008236)	1/7	1	1	1	1	-0.870779	4.20242e-11	PRB1
GDP-dissociation inhibitor activity (GO:0005092)	1/7	1	1	1	1	-0.865396	4.17645e-11	RDI1
ammonium transmembrane transporter activity (GO:0008519)	1/18	1	1	1	1	-0.543427	4.06736e-11	TPO2
ATPase activity, coupled to transmembrane movement of substances (GO:0042626)	1/25	1	1	1	1	-0.342033	4.00506e-11	VMA7
nucleobase-containing compound kinase activity (GO:0019205)	1/8	1	1	1	1	-0.706336	3.94573e-11	YNK1
telomerase RNA binding (GO:0070034)	1/7	1	1	1	1	-0.810268	3.91039e-11	NOP10
helicase activity (GO:0004386)	1/39	1	1	1	1	-0.325179	3.88584e-11	DHR2
DNA secondary structure binding (GO:0000217)	2/21	1	1	1	1	-0.440269	3.75896e-11	HMO1;NHP10
endoribonuclease activity, producing 5'-phosphomonoesters (GO:0016891)	3/22	1	1	1	1	-0.505136	3.74872e-11	POP6;POP4;DDP1
magnesium ion binding (GO:0000287)	1/8	1	1	1	1	-0.664534	3.71222e-11	DUT1
carboxypeptidase activity (GO:0004180)	1/7	1	1	1	1	-0.746269	3.60153e-11	CPS1
ribosomal large subunit binding (GO:0043023)	2/7	1	1	1	1	-0.743375	3.58757e-11	BUD20;RRF1
adenyl nucleotide binding (GO:0030554)	2/8	1	1	1	1	-0.634553	3.54474e-11	MGE1;SSE2
protein homodimerization activity (GO:0042803)	1/20	1	1	1	1	-0.489429	3.38426e-11	BIK1
carboxylic ester hydrolase activity (GO:0052689)	2/42	1	1	1	1	-0.31125	3.15061e-11	YJU3;DTD1
oxidoreductase activity, acting on a sulfur group of donors, disulfide as acceptor (GO:0016671)	2/9	1	1	1	1	-0.733247	3.00973e-11	MXR1;MXR2
sugar-phosphatase activity (GO:0050308)	1/9	1	1	1	1	-0.692136	2.84098e-11	GPP2
rRNA methyltransferase activity (GO:0008649)	2/8	1	1	1	1	-0.507878	2.83711e-11	SPB1;TRM112
protein kinase binding (GO:0019901)	1/37	1	1	1	1	-0.31162	2.83091e-11	CMD1
phosphatase activator activity (GO:0019211)	2/8	1	1	1	1	-0.506189	2.82767e-11	NET1;TFG1
phosphatase inhibitor activity (GO:0019212)	3/7	1	1	1	1	-0.579235	2.79542e-11	IGO1;IGO2;GLC8
hydro-lyase activity (GO:0016836)	1/37	1	1	1	1	-0.306586	2.78518e-11	HSP31
protein methyltransferase activity (GO:0008276)	1/18	1	1	1	1	-0.36435	2.72703e-11	TRM112
carbohydrate phosphatase activity (GO:0019203)	1/9	1	1	1	1	-0.651909	2.67587e-11	GPP2
nucleoside-triphosphate diphosphatase activity (GO:0047429)	2/7	1	1	1	1	-0.536619	2.58975e-11	HAM1;DUT1
histone methyltransferase activity (H3-K4 specific) (GO:0042800)	1/9	1	1	1	1	-0.61492	2.52404e-11	SDC1
heteroduplex DNA loop binding (GO:0000404)	1/8	1	1	1	1	-0.44983	2.51284e-11	NHP10
RNA polymerase II transcription coactivator activity involved in preinitiation complex assembly (GO:0001128)	1/7	1	1	1	1	-0.513267	2.47705e-11	CSE2
RNA cap binding (GO:0000339)	1/7	1	1	1	1	-0.509283	2.45782e-11	CDC33
nucleotide diphosphatase activity (GO:0004551)	1/7	1	1	1	1	-0.496835	2.39775e-11	DDP1
macromolecule transmembrane transporter activity (GO:0022884)	2/20	1	1	1	1	-0.338085	2.33777e-11	TOM5;TOM22
hydrolase activity, hydrolyzing O-glycosyl compounds (GO:0004553)	2/18	1	1	1	1	-0.311115	2.32859e-11	SCW10;SCW4
aspartic-type peptidase activity (GO:0070001)	1/9	1	1	1	1	-0.541475	2.22257e-11	BAR1
carboxy-lyase activity (GO:0016831)	1/22	1	1	1	1	-0.298254	2.21341e-11	CAB3
peptide transmembrane transporter activity (GO:1904680)	2/27	1	1	1	1	-0.199011	2.07209e-11	TOM5;TOM22
RNA polymerase II transcription coactivator activity (GO:0001105)	1/8	1	1	1	1	-0.350597	1.9585e-11	CSE2
phosphatidylinositol binding (GO:0035091)	1/23	1	1	1	1	-0.356781	1.84304e-11	LSB1
alcohol dehydrogenase (NAD) activity (GO:0004022)	1/7	1	1	1	1	-0.371506	1.79291e-11	ADH4
poly(U) RNA binding (GO:0008266)	1/9	1	1	1	1	-0.43402	1.7815e-11	MPP6
protein phosphatase inhibitor activity (GO:0004864)	3/9	1	1	1	1	-0.433637	1.77993e-11	IGO1;IGO2;GLC8
sequence-specific single stranded DNA binding (GO:0098847)	1/12	1	1	1	1	0.609799	1.73283e-11	NSR1
poly(A) binding (GO:0008143)	1/11	1	1	1	1	-0.417965	1.51921e-11	SGN1
transferase activity, transferring acyl groups, acyl groups converted into alkyl on transfer (GO:0046912)	1/9	1	1	1	1	-0.363243	1.49099e-11	LYS20
U6 snRNA binding (GO:0017070)	2/9	1	1	1	1	-0.353853	1.45245e-11	MRN1;LSM4
ribonuclease MRP activity (GO:0000171)	2/9	1	1	1	1	-0.346382	1.42178e-11	POP6;POP4
ubiquitin conjugating enzyme binding (GO:0031624)	1/7	1	1	1	1	-0.287319	1.38661e-11	CUE5
N-methyltransferase activity (GO:0008170)	1/13	1	1	1	1	0.46703	1.34981e-11	TRM112
phosphatidylinositol-3,5-bisphosphate binding (GO:0080025)	2/14	1	1	1	1	-0.322738	1.20026e-11	EGD2;SSO1
repressing transcription factor binding (GO:0070491)	2/19	1	1	1	1	-0.25161	1.19791e-11	SRB7;CBF1
SUMO transferase activity (GO:0019789)	1/14	1	1	1	1	-0.297961	1.10811e-11	UBC9
transcriptional repressor activity, RNA polymerase II core promoter proximal region sequence-specific binding (GO:0001078)	1/23	1	1	1	1	-0.213159	1.10112e-11	CBF1
N-acyltransferase activity (GO:0016410)	2/13	1	1	1	1	0.37994	1.0981e-11	GNA1;HPA3
fatty acid synthase activity (GO:0004312)	1/9	1	1	1	1	-0.267074	1.09625e-11	CEM1
TBP-class protein binding (GO:0017025)	3/19	1	1	1	1	-0.207335	9.87111e-12	NCB2;TOA2;TOA1
monocarboxylic acid transmembrane transporter activity (GO:0008028)	1/14	1	1	1	1	-0.262167	9.74996e-12	MPC1
RNA polymerase II transcription cofactor activity (GO:0001104)	2/13	1	1	1	1	0.32862	9.49777e-12	SRB7;BUD27
centromeric DNA binding (GO:0019237)	1/13	1	1	1	1	0.326074	9.42419e-12	CBF1
histone-lysine N-methyltransferase activity (GO:0018024)	1/11	1	1	1	1	-0.259172	9.42034e-12	SDC1
glutathione transferase activity (GO:0004364)	2/11	1	1	1	1	-0.236663	8.60219e-12	GRX2;GRX1
poly-purine tract binding (GO:0070717)	1/11	1	1	1	1	-0.230455	8.37654e-12	SGN1
polyamine transmembrane transporter activity (GO:0015203)	1/11	1	1	1	1	-0.210882	7.66512e-12	TPO2
double-stranded RNA binding (GO:0003725)	2/9	1	1	1	1	-0.185882	7.62981e-12	TIF11;LRP1
P-P-bond-hydrolysis-driven protein transmembrane transporter activity (GO:0015450)	1/6	1	1	1	1	0.31096	6.47198e-12	SBH1
ribonuclease P activity (GO:0004526)	2/12	1	1	1	1	0.210665	5.98632e-12	POP6;POP4
translation elongation factor activity (GO:0003746)	1/15	1	1	1	1	0.557334	5.64896e-12	HYP2
oxidoreductase activity, acting on the aldehyde or oxo group of donors, NAD or NADP as acceptor (GO:0016620)	1/17	1	1	1	1	-0.197183	5.63105e-12	ALD3
4 iron, 4 sulfur cluster binding (GO:0051539)	3/12	1	1	1	1	0.174555	4.96021e-12	ISU1;ISU2;DRE2
glutaminase activity (GO:0004359)	1/9	1	1	1	1	-0.0984774	4.04216e-12	SNZ2
transcription factor activity, RNA polymerase II transcription factor recruiting (GO:0001135)	1/17	1	1	1	1	-0.1221	3.48688e-12	MED11
1,3-beta-glucanosyltransferase activity (GO:0042124)	2/10	1	1	1	1	-0.390383	3.3517e-12	SCW10;SCW4
RNA polymerase II repressing transcription factor binding (GO:0001103)	2/15	1	1	1	1	0.306088	3.1024e-12	SRB7;CBF1
glucosidase activity (GO:0015926)	2/15	1	1	1	1	0.285168	2.89037e-12	SCW10;SCW4
metalloexopeptidase activity (GO:0008235)	1/10	1	1	1	1	-0.286753	2.46197e-12	APE1
single-stranded telomeric DNA binding (GO:0043047)	1/13	1	1	1	1	0.084471	2.44138e-12	NSR1
phosphatidylinositol-4,5-bisphosphate binding (GO:0005546)	2/15	1	1	1	1	0.193976	1.96607e-12	SSO1;PFY1
thiosulfate sulfurtransferase activity (GO:0004792)	2/6	1	1	1	1	0.0668673	1.3917e-12	RDL1;RDL2
rRNA primary transcript binding (GO:0042134)	2/10	1	1	1	1	-0.153531	1.31817e-12	POP6;POP4
aspartic-type endopeptidase activity (GO:0004190)	1/10	1	1	1	1	-0.149531	1.28383e-12	BAR1
microtubule plus-end binding (GO:0051010)	3/15	1	1	1	1	0.107873	1.09336e-12	DAD3;DAD2;SPC19
DNA insertion or deletion binding (GO:0032135)	1/10	1	1	1	1	-0.0685639	5.88669e-13	NHP10
tRNA (guanine) methyltransferase activity (GO:0016423)	1/9	1	1	1	1	-0.0138178	5.67175e-13	TRM112
acylglycerol lipase activity (GO:0047372)	1/9	1	1	1	1	-0.0116447	4.77977e-13	YJU3
single-stranded DNA exodeoxyribonuclease activity (GO:0008297)	1/12	1	1	1	1	0.00894312	2.54131e-13	DPB4
aldehyde dehydrogenase (NAD) activity (GO:0004029)	1/10	1	1	1	1	-0.0142987	1.22764e-13	ALD3
snRNA binding (GO:0017069)	3/19	1	1	1	1	-0.000430235	2.04833e-14	SNU13;MRN1;LSM4
O-acyltransferase activity (GO:0008374)	1/13	1	1	1	1	0.000474419	1.37117e-14	ARE2
acetyltransferase activity (GO:0016407)	2/13	1	1	1	1	-0.0063967	-1.84878e-13	GNA1;HPA3
3'-5'-exodeoxyribonuclease activity (GO:0008296)	1/10	1	1	1	1	0.0308268	-2.6467e-13	DPB4
7S RNA binding (GO:0008312)	2/6	1	1	1	1	-0.0346056	-7.20244e-13	SEC65;SRP14
carbon-nitrogen ligase activity, with glutamine as amido-N-donor (GO:0016884)	1/15	1	1	1	1	-0.12812	-1.29858e-12	SNZ2
peptidase activator activity (GO:0016504)	2/6	1	1	1	1	-0.0917967	-1.91056e-12	BLM10;RPN13
3'-5' RNA helicase activity (GO:0034458)	1/11	1	1	1	1	0.0654174	-2.37778e-12	DHR2
sterol binding (GO:0032934)	1/12	1	1	1	1	-0.0896758	-2.54826e-12	YSP2
rDNA binding (GO:0000182)	2/12	1	1	1	1	-0.0983443	-2.79459e-12	NET1;SPT4
ATP-dependent microtubule motor activity (GO:1990939)	1/11	1	1	1	1	0.0770712	-2.80137e-12	DYN2
RNA methyltransferase activity (GO:0008173)	1/12	1	1	1	1	-0.111439	-3.1667e-12	SPB1
transcriptional repressor activity, RNA polymerase II transcription factor binding (GO:0001191)	1/12	1	1	1	1	-0.116012	-3.29664e-12	CYC8
core promoter binding (GO:0001047)	2/6	1	1	1	1	-0.165649	-3.44764e-12	NCB2;BUR6
ribosomal small subunit binding (GO:0043024)	2/6	1	1	1	1	-0.168473	-3.50642e-12	TIF11;SUI1
poly-pyrimidine tract binding (GO:0008187)	1/9	1	1	1	1	0.092033	-3.77764e-12	MPP6
core promoter proximal region DNA binding (GO:0001159)	1/13	1	1	1	1	-0.143246	-4.14008e-12	CRZ1
ATP-dependent 3'-5' RNA helicase activity (GO:0034459)	1/11	1	1	1	1	0.124062	-4.50939e-12	DHR2
pre-mRNA binding (GO:0036002)	3/14	1	1	1	1	0.13851	-5.15118e-12	RPL30;YHC1;MRN1
mRNA 5'-UTR binding (GO:0048027)	1/6	1	1	1	1	-0.31556	-6.56773e-12	RPS14A
exopeptidase activity (GO:0008238)	1/12	1	1	1	1	-0.234073	-6.6515e-12	CPS1
metallopeptidase activity (GO:0008237)	1/19	1	1	1	1	0.14327	-6.82104e-12	STE24
transcriptional activator activity, RNA polymerase II transcription factor binding (GO:0001190)	1/6	1	1	1	1	-0.329474	-6.8573e-12	CYC8
polyubiquitin modification-dependent protein binding (GO:0031593)	1/6	1	1	1	1	-0.339061	-7.05685e-12	MDY2
palmitoyltransferase activity (GO:0016409)	1/11	1	1	1	1	0.194538	-7.07103e-12	YKT6
four-way junction DNA binding (GO:0000400)	1/12	1	1	1	1	-0.287286	-8.16363e-12	HMO1
RNA polymerase II regulatory region DNA binding (GO:0001012)	1/17	1	1	1	1	0.299218	-8.54493e-12	DST1
single-stranded DNA 3'-5' exodeoxyribonuclease activity (GO:0008310)	1/6	1	1	1	1	-0.412996	-8.59566e-12	DPB4
oxidoreductase activity, acting on the aldehyde or oxo group of donors, disulfide as acceptor (GO:0016624)	1/6	1	1	1	1	-0.448591	-9.33648e-12	YMR31
racemase and epimerase activity, acting on carbohydrates and derivatives (GO:0016857)	1/6	1	1	1	1	-0.476715	-9.92182e-12	RPE1
adenylate kinase activity (GO:0004017)	3/6	1	1	1	1	-0.498606	-1.03774e-11	FAP7;URA6;ADK1
histone deacetylase binding (GO:0042826)	1/6	1	1	1	1	-0.510267	-1.06201e-11	CYC8
nucleosomal DNA binding (GO:0031492)	2/6	1	1	1	1	-0.527277	-1.09742e-11	HHT1;DPB4

## Sheet: UP_GOBP_protein
Term	Overlap	P-value	Adjusted P-value	Old P-value	Old Adjusted P-value	Z-score	Combined Score	Genes
methionine metabolic process (GO:0006555)	12/16	0.0318243	1	0.724999	1	-2.27003	7.82597	MET12;HOM6;SAH1;MET22;MET13;SAM1;ADI1;SAM2;HOM3;HOM2;MET6;MET17
positive regulation of cellular protein localization (GO:1903829)	5/6	0.0743576	1	0.593405	1	-2.3396	6.08031	CET1;CDC55;CDC48;UFD1;NPL4
mannose metabolic process (GO:0006013)	5/6	0.0743576	1	0.593405	1	-2.00356	5.207	HXK1;AMS1;HXK2;GLK1;SEC53
positive regulation of protein localization to nucleus (GO:1900182)	6/8	0.125135	1	0.719603	1	-2.40467	4.99778	CET1;CDC55;CLA4;CDC48;UFD1;NPL4
cellular glucose homeostasis (GO:0001678)	5/7	0.0988237	1	0.661213	1	-2.10846	4.87986	EMI2;HXK1;HXK2;GLK1;ROD1
L-methionine salvage (GO:0071267)	6/7	0.0988237	1	0.661213	1	-1.97579	4.57281	MEU1;SAM4;ADI1;UTR4;MDE1;MRI1
regulation of response to endoplasmic reticulum stress (GO:1905897)	6/7	0.0988237	1	0.661213	1	-1.95822	4.53214	YAP1;SKN7;PMT4;YPT1;PMT2;PMT1
regulation of endoplasmic reticulum unfolded protein response (GO:1900101)	6/8	0.125135	1	0.719603	1	-2.13211	4.43131	YAP1;SKN7;PMT4;YPT1;PMT2;PMT1
aspartate family amino acid metabolic process (GO:0009066)	6/8	0.125135	1	0.719603	1	-1.99588	4.14817	SAH1;SAM1;ADI1;SAM2;NIT3;MET17
protein glycosylation (GO:0006486)	28/62	0.1096	1	0.996733	1	-1.76788	3.90865	WBP1;CWH41;GDA1;MNN11;ANP1;KRE2;OCH1;MNN1;MNN2;SWP1;ALG9;PMI40;GNT1;OST3;VAN1;MNN9;ALG2;KTR3;ALG12;KTR1;ALG1;MNN5;KTR6;PSA1;PMT4;PMT6;PMT2;SEC53
ribosomal large subunit assembly (GO:0000027)	21/43	0.11664	1	0.984571	1	-1.77099	3.80525	RPL5;MRT4;RPL3;RRP5;RPL10;REX4;SPB4;SSF2;DRS1;RPF2;MAK21;IPI1;SSF1;YVH1;LSG1;RSA4;IPI3;MRPL7;RIX1;RPP0;MDN1
regulation of protein localization to nucleus (GO:1900180)	6/10	0.181594	1	0.811065	1	-2.16295	3.68994	CET1;SLT2;CDC55;CDC48;UFD1;NPL4
sulfur compound biosynthetic process (GO:0044272)	8/19	0.182491	1	0.918168	1	-2.1267	3.61764	LIP5;BIO4;SAM1;SAM2;GSH2;CYS4;THI80;MET5
glucose 6-phosphate metabolic process (GO:0051156)	12/16	0.124951	1	0.857909	1	-1.71282	3.56239	SOL4;ZWF1;SOL2;SOL3;GND1;TAL1;SOL1;RKI1;PGM2;PGI1;TKL1;PGM1
purine nucleotide metabolic process (GO:0006163)	14/16	0.124951	1	0.857909	1	-1.6961	3.52761	PRS5;PRS2;PRS1;PRS4;PRS3;AMD1;ADE8;ADE6;ADE2;ADE12;ADE1;ADE16;ADE13;ADE17
pyruvate metabolic process (GO:0006090)	22/33	0.111862	1	0.962715	1	-1.57778	3.4561	PDA1;MAE1;ALD4;PDB1;PDC1;GLK1;ENO1;GPM1;ENO2;FBA1;LAT1;EMI2;LPD1;HXK1;HXK2;PGK1;PFK2;PFK1;PGI1;CDC19;TDH3;TDH2
threonine metabolic process (GO:0006566)	7/9	0.152852	1	0.76926	1	-1.81175	3.40299	THR4;HOM6;CHA1;ILV1;GLY1;HOM3;HOM2
cytoplasmic translational initiation (GO:0002183)	9/19	0.182491	1	0.918168	1	-1.93578	3.29288	TIF5;TIF34;TIF3;TMA64;PRT1;CLU1;PAT1;SUI2;GCD11
peptidyl-lysine dimethylation (GO:0018027)	4/9	0.152852	1	0.76926	1	-1.74257	3.27305	EFM1;EFM2;EFM4;RKM1
actin filament capping (GO:0051693)	7/9	0.152852	1	0.76926	1	-1.73292	3.25492	CAP1;AIM3;AIP1;TWF1;BNI1;ABP1;CAP2
positive regulation of cell growth (GO:0030307)	4/10	0.181594	1	0.811065	1	-1.89481	3.23251	SNF1;CDC42;RAS2;GAL83
methionine biosynthetic process (GO:0009086)	7/10	0.181594	1	0.811065	1	-1.87406	3.19711	MET12;HOM6;MET22;MET13;HOM3;HOM2;MET6
barbed-end actin filament capping (GO:0051016)	7/9	0.152852	1	0.76926	1	-1.6645	3.12641	CAP1;AIM3;AIP1;TWF1;BNI1;ABP1;CAP2
glycogen biosynthetic process (GO:0005978)	7/10	0.181594	1	0.811065	1	-1.81836	3.10209	GLC3;GSY2;UGP1;GSY1;PGM2;GLG1;PGM1
monovalent inorganic cation transport (GO:0015672)	6/12	0.240879	1	0.874903	1	-2.17589	3.09729	YLH47;MDM38;PFK2;PFK1;VPH1;ENA5
N-glycan processing (GO:0006491)	7/10	0.181594	1	0.811065	1	-1.74352	2.97441	MNN1;HOC1;KRE2;OCH1;KTR3;ROT2;GTB1
glycolytic process (GO:0006096)	15/20	0.203021	1	0.93236	1	-1.81143	2.88823	GLK1;ENO1;GPM1;ENO2;FBA1;EMI2;HXK1;HXK2;PGK1;PFK2;PFK1;PGI1;CDC19;TDH3;TDH2
glucan biosynthetic process (GO:0009250)	7/10	0.181594	1	0.811065	1	-1.69191	2.88636	GLC3;GSY2;UGP1;GSY1;PGM2;GLG1;PGM1
negative regulation of DNA biosynthetic process (GO:2000279)	6/12	0.240879	1	0.874903	1	-2.0214	2.87738	SIR2;UFD4;CDC48;PNC1;UFD1;NPL4
alpha-amino acid biosynthetic process (GO:1901607)	24/35	0.135	1	0.973621	1	-1.41822	2.83996	ILV5;HIS2;BAT1;HIS5;BAT2;HIS4;TYR1;TRP5;ARO8;HIS7;TRP4;TRP3;ARO7;TRP2;SER33;SER3;LEU1;SER1;LEU4;ILV1;ARG8;LEU9;HIS1;SHM1
regulation of cytokinesis (GO:0032465)	4/11	0.211032	1	0.845967	1	-1.81338	2.82115	VRP1;DBF2;AIP1;KEL1
positive regulation of transport (GO:0051050)	7/11	0.211032	1	0.845967	1	-1.80965	2.81536	RSP5;ASK10;FKS1;RGC1;SLG1;SEC1;RHO1
tRNA aminoacylation for protein translation (GO:0006418)	23/37	0.160063	1	0.981497	1	-1.53052	2.8042	VAS1;ARC1;DED81;ILS1;MSW1;TYS1;ALA1;KRS1;MST1;HTS1;GRS1;GLN4;DPS1;FRS2;FRS1;CDC60;YHR020W;GUS1;WRS1;AIM10;MES1;THS1;SES1
sulfur amino acid biosynthetic process (GO:0000097)	10/13	0.270892	1	0.898749	1	-2.12373	2.77366	MET12;HOM6;MET22;MET13;CYS3;HOM3;HOM2;MET5;MET6;MET17
glutamate biosynthetic process (GO:0006537)	8/12	0.240879	1	0.874903	1	-1.93176	2.74979	MEU1;GLT1;PUT2;IDH1;GDH1;IDH2;CIT1;IDP1
ATP-dependent chromatin remodeling (GO:0043044)	24/36	0.147304	1	0.977884	1	-1.41118	2.70278	SNF2;ASF1;ARP9;TUP1;ARP7;NPL6;SWI3;RSC1;SWI1;INO80;STH1;CHD1;RSC8;RSC9;RSC6;RVB2;RSC4;VPS72;RVB1;RSC30;RSC2;RSC3;SFH1;FUN30
carbohydrate catabolic process (GO:0016052)	16/28	0.172317	1	0.961773	1	-1.53525	2.69962	GLK1;ENO1;GPM1;ENO2;FBA1;EMI2;HXK1;AMS1;HXK2;PGK1;PFK2;PFK1;PGI1;CDC19;TDH3;TDH2
cellular protein complex disassembly (GO:0043624)	14/19	0.182491	1	0.918168	1	-1.55732	2.64909	RPL10;RLI1;SEC17;SEC18;SUP35;TPA1;ETT1;NPL3;YEF3;SUP45;SSB2;CDC48;DBP5;YPT1
regulation of translational termination (GO:0006449)	5/11	0.211032	1	0.845967	1	-1.66377	2.58841	ECM32;EFM2;NAM7;TPA1;CAM1
replicative cell aging (GO:0001302)	21/42	0.229684	1	0.992626	1	-1.75489	2.58153	CTF4;SNF1;PHB1;MDH1;RAS2;MSN4;TSA1;PNC1;RPD3;PGA3;GUT2;PHB2;MSN2;SNF4;AFG3;SIR2;CDC25;HXK2;NMT1;NPT1;ACS2
nucleosome disassembly (GO:0006337)	16/21	0.224048	1	0.944252	1	-1.72071	2.574	ASF1;ARP9;ARP7;NPL6;RSC1;STH1;RSC58;NAP1;RSC8;RSC9;RSC6;RSC4;RSC30;RSC2;RSC3;SFH1
mannoprotein biosynthetic process (GO:0006057)	10/20	0.203021	1	0.93236	1	-1.60507	2.5592	ANP1;PMI40;HOC1;PSA1;VAN1;KRE2;MNN9;KTR3;KTR1;KTR6
positive regulation of pseudohyphal growth (GO:2000222)	4/12	0.240879	1	0.874903	1	-1.78682	2.54347	SNF1;CDC42;RAS2;GAL83
cell wall mannoprotein biosynthetic process (GO:0000032)	10/20	0.203021	1	0.93236	1	-1.59229	2.53881	ANP1;PMI40;HOC1;PSA1;VAN1;KRE2;MNN9;KTR3;KTR1;KTR6
IMP biosynthetic process (GO:0006188)	9/11	0.211032	1	0.845967	1	-1.62645	2.53034	ADE1;HPT1;ADE16;ADE13;ADE8;ADE6;ADE17;ADE4;ADE2
regulation of signal transduction (GO:0009966)	6/12	0.240879	1	0.874903	1	-1.75607	2.49969	YAP1;SKN7;PMT4;YPT1;PMT2;PMT1
ribosomal large subunit biogenesis (GO:0042273)	44/104	0.190105	1	0.99997	1	-1.48906	2.4721	PRP43;RPL5;RPL3;RPL10;JJJ1;JIP5;NOP2;NOP7;RPF2;IPI1;PUF6;RPL7A;IPI3;MRPL7;MDV1;HRR25;RPL1B;HAS1;MDN1;MRT4;RLI1;REX4;SPB4;SSF2;CIC1;DRS1;MAK21;SSF1;AFG2;YVH1;RIX7;RPL8B;NSA1;LSG1;RSA4;NOC2;RIX1;YTM1;RPP0;REH1;UTP30;ERB1;MAK5;RPL8A
chromatin disassembly (GO:0031498)	16/21	0.224048	1	0.944252	1	-1.62828	2.43574	ASF1;ARP9;ARP7;NPL6;RSC1;STH1;RSC58;NAP1;RSC8;RSC9;RSC6;RSC4;RSC30;RSC2;RSC3;SFH1
peptidyl-lysine methylation (GO:0018022)	6/14	0.300862	1	0.918299	1	-2.01558	2.42092	SET5;EFM1;EFM2;EFM4;EFM5;RKM1
ATP generation from ADP (GO:0006757)	15/20	0.203021	1	0.93236	1	-1.50286	2.39622	GLK1;ENO1;GPM1;ENO2;FBA1;EMI2;HXK1;HXK2;PGK1;PFK2;PFK1;PGI1;CDC19;TDH3;TDH2
cell wall glycoprotein biosynthetic process (GO:0031506)	10/20	0.203021	1	0.93236	1	-1.49452	2.38292	ANP1;PMI40;HOC1;PSA1;VAN1;KRE2;MNN9;KTR3;KTR1;KTR6
nucleosome mobilization (GO:0042766)	8/13	0.270892	1	0.898749	1	-1.81879	2.3754	SNF2;ARP9;ARP7;IES1;ARP5;INO80;CHD1;FUN30
proton transport (GO:0015992)	6/12	0.240879	1	0.874903	1	-1.66251	2.36651	YLH47;MDM38;PMA1;PFK2;PFK1;VPH1
protein N-linked glycosylation (GO:0006487)	19/42	0.229684	1	0.992626	1	-1.59933	2.35269	SWP1;ALG9;WBP1;GNT1;OST3;VAN1;MNN9;KTR3;CWH41;ALG12;KTR1;ALG1;MNN11;KTR6;ANP1;KRE5;KRE2;OCH1;SEC53
aspartate family amino acid catabolic process (GO:0009068)	6/14	0.300862	1	0.918299	1	-1.94285	2.33356	SWI6;SWI4;CHA1;ILV1;GLY1;ASP1
glycoprotein metabolic process (GO:0009100)	8/12	0.240879	1	0.874903	1	-1.61807	2.30326	MNN1;HOC1;RAD23;KRE2;OCH1;KTR3;ROT2;GTB1
monocarboxylic acid biosynthetic process (GO:0072330)	15/30	0.204849	1	0.973606	1	-1.4475	2.29499	BNA3;ALD5;ALD6;ALD4;ABZ1;ECM31;ASN2;ASN1;ELO3;SPE3;ETR1;BIO4;DLD3;PAN6;PAN5
endoplasmic reticulum inheritance (GO:0048309)	7/14	0.300862	1	0.918299	1	-1.89966	2.28168	SWA2;RTN1;SEC3;MYO4;SCS2;SEY1;YOP1
ncRNA processing (GO:0034470)	53/93	0.190914	1	0.999916	1	-1.37572	2.2781	PRP43;RRP7;RPL3;POP1;PIH1;RRP1;PWP1;MRPL3;ZUO1;RRP43;DIS3;RRP40;IMP4;PTA1;CEG1;XRN1;SSB2;RPP1;SQS1;ERB1;RNT1;UTP22;STO1;JJJ1;UTP21;NOP1;CSL4;IPI1;SSZ1;CBF5;EMG1;RVB2;SEN1;IPI3;HAS1;GLC7;MOT1;MDN1;NOP56;MRT4;KRR1;TMA64;REX4;ENP1;RAT1;SSD1;DRS1;RIX1;NOC4;PAF1;NGL2;BFR2;DBP2
glycoprotein biosynthetic process (GO:0009101)	10/21	0.224048	1	0.944252	1	-1.50884	2.25707	MNN2;ALG9;PMI40;PSA1;OST3;ALG12;ALG1;GDA1;MNN11;MNN5
cellular amino acid biosynthetic process (GO:0008652)	12/14	0.300862	1	0.918299	1	-1.85949	2.23344	ILV5;ILV6;ILV3;BAT1;BAT2;ARO7;ALD2;ARO4;ARO2;ARO3;MET5;ILV2
sulfur amino acid metabolic process (GO:0000096)	8/14	0.300862	1	0.918299	1	-1.85904	2.2329	SAH1;MET14;SAM4;SAM1;ADI1;SAM2;MET5;MET17
purine nucleotide biosynthetic process (GO:0006164)	13/15	0.330612	1	0.934255	1	-2.0087	2.22325	PRS5;PRS2;PRS1;PRS4;PRS3;ADE8;ADE6;ADE2;ADE12;ADE1;ADE16;ADE13;ADE17
nicotinamide nucleotide metabolic process (GO:0046496)	15/24	0.289119	1	0.969267	1	-1.77811	2.20649	GLK1;ENO1;GPM1;ENO2;FBA1;EMI2;HXK1;HXK2;PGK1;PFK2;PFK1;PGI1;CDC19;TDH3;TDH2
purine-containing compound biosynthetic process (GO:0072522)	18/21	0.224048	1	0.944252	1	-1.46367	2.1895	PRS5;PRS2;PRS1;PRS4;PRS3;ADE8;ADE6;ADE2;ADE3;MTD1;ADE12;ADE1;ADE16;ADE13;SER1;AAH1;ADE17;MIS1
heterocycle biosynthetic process (GO:0018130)	11/22	0.24547	1	0.954177	1	-1.55201	2.17992	PRO2;BNA3;LIP5;PRO1;HIS2;HIS5;BIO4;PRO3;HIS4;HIS7;HIS1
protein catabolic process (GO:0030163)	23/34	0.27429	1	0.987732	1	-1.68144	2.17507	ASK10;PUP2;PUP1;MOT2;PRE2;PRE1;MCX1;CIC1;PUP3;PRE10;PRE8;PRE7;NTA1;SCL1;PRE9;LAP2;PRE4;PRE6;PRE5;MCK1;CDC28;NMA111;RKR1
dicarboxylic acid biosynthetic process (GO:0043650)	15/20	0.203021	1	0.93236	1	-1.36402	2.17486	AAT2;GLT1;PUT2;IDH1;GDH1;IDH2;ARO4;ARO2;ARO3;ARO1;ADE3;MEU1;CIT1;MIS1;IDP1
5-phosphoribose 1-diphosphate biosynthetic process (GO:0006015)	5/6	0.38693	1	0.846206	1	-2.28724	2.17176	PRS5;PRS2;PRS1;PRS4;PRS3
polyphosphate metabolic process (GO:0006797)	7/14	0.300862	1	0.918299	1	-1.7925	2.15298	VTC1;VTC2;PHO91;VTC3;VTC4;VPH1;PPX1
branched-chain amino acid biosynthetic process (GO:0009082)	10/13	0.270892	1	0.898749	1	-1.63329	2.13313	ILV5;ILV6;ILV3;BAT1;BAT2;LEU1;LEU4;ILV1;ILV2;LEU9
ergosterol biosynthetic process (GO:0006696)	16/25	0.311169	1	0.974916	1	-1.82585	2.13154	ERG11;ERG12;ERG20;ERG10;ERG26;ERG27;ERG13;HMG1;NCP1;ERG1;ERG3;ERG4;ERG5;ERG6;ERG8;ERG9
cellular alcohol biosynthetic process (GO:0044108)	16/25	0.311169	1	0.974916	1	-1.8207	2.12552	ERG11;ERG12;ERG20;ERG10;ERG26;ERG27;ERG13;HMG1;NCP1;ERG1;ERG3;ERG4;ERG5;ERG6;ERG8;ERG9
regulation of endocytosis (GO:0030100)	5/13	0.270892	1	0.898749	1	-1.59247	2.07982	RSP5;AKL1;FKS1;SLG1;RHO1
regulation of pseudohyphal growth (GO:2000220)	7/23	0.267191	1	0.962429	1	-1.56878	2.07047	SNF1;CDC42;RAS2;MKS1;MUM2;GAL83;KAP123
oxoacid metabolic process (GO:0043436)	6/12	0.240879	1	0.874903	1	-1.44574	2.05795	VTC1;VTC2;PHO91;VTC3;VTC4;VPH1
protein O-linked glycosylation (GO:0006493)	11/22	0.24547	1	0.954177	1	-1.45405	2.04233	MNN1;DPM1;OST3;KRE2;PMT4;KTR3;PMT6;KTR1;KTR6;PMT2;PMT1
isopentenyl diphosphate biosynthetic process (GO:0009240)	5/6	0.38693	1	0.846206	1	-2.15045	2.04188	IDI1;MVD1;ERG12;ERG8;HMG1
rRNA processing (GO:0006364)	63/119	0.221031	1	0.999995	1	-1.35189	2.04062	PRP43;RRP7;RPL3;RRP5;POP1;PIH1;RRP1;DIP2;PWP1;RPL7A;NOB1;ZUO1;RIO1;DIS3;IMP4;CIC1;SNU66;MTR4;XRN1;SSB2;RPP1;SQS1;ERB1;RNT1;UTP22;JJJ1;UTP21;NOP1;NOP2;IPI1;SSZ1;CBF5;EMG1;RVB2;SEN1;IPI3;RPL1B;HAS1;GLC7;MOT1;MDN1;NOP56;MRT4;KRR1;ROK1;TMA64;REX4;SPB4;DIM1;ENP1;RAT1;SSD1;DRS1;RPL8B;RIX1;NOC4;YTM1;PAF1;NGL2;UTP30;BFR2;RPL8A;DBP2
sterol biosynthetic process (GO:0016126)	20/31	0.22174	1	0.978141	1	-1.35341	2.03857	PDR17;PDR16;ERG11;ERG12;ERG20;ERG10;NSG1;ERG26;ERG27;ERG13;HMG1;NCP1;MVD1;ERG1;ERG3;ERG4;ERG5;ERG6;ERG8;ERG9
regulation of RNA polymerase II transcriptional preinitiation complex assembly (GO:0045898)	9/15	0.330612	1	0.934255	1	-1.80243	1.99495	POB3;RPT6;RPT4;RPT5;RPT2;MOT1;SPT16;RPT3;SGF73
serine family amino acid biosynthetic process (GO:0009070)	12/14	0.300862	1	0.918299	1	-1.65417	1.98683	HOM6;SER33;LPD1;SER2;SER3;SER1;CYS3;GLY1;HOM3;HOM2;MET17;SHM1
polyol metabolic process (GO:0019751)	2/6	0.38693	1	0.846206	1	-2.08176	1.97665	INM1;VIP1
proteasomal protein catabolic process (GO:0010498)	35/58	0.300641	1	0.999019	1	-1.64103	1.97225	RSP5;RPN7;PUP2;PUP1;RPN5;RPN2;RPN10;RPT6;RPN1;PUP3;UBX5;RPN8;NPL4;SCL1;RAD23;CUZ1;CDC48;SSA2;RPN12;RPN11;UFD1;MOT2;PRE2;PRE1;PRE10;PRE8;PRE7;PRE9;CDC34;PRE4;PRE6;PRE5;GID8;DOA1;RKR1
retrograde vesicle-mediated transport, Golgi to ER (GO:0006890)	19/33	0.256512	1	0.985099	1	-1.44635	1.96787	SEC22;SEC21;SEC27;GEA2;YPT6;COP1;ERV41;VPS74;SLY1;RET2;ERV46;GET1;GCS1;TIP20;GET3;YPT1;NEO1;GET2;BET1
farnesyl diphosphate biosynthetic process (GO:0045337)	5/6	0.38693	1	0.846206	1	-2.05919	1.95523	IDI1;ERG12;ERG20;ERG13;ERG8
translational termination (GO:0006415)	10/15	0.330612	1	0.934255	1	-1.76305	1.95136	YEF3;RPL10;RLI1;SUP45;SSB2;SUP35;TPA1;DBP5;ETT1;NPL3
pentose-phosphate shunt (GO:0006098)	9/14	0.300862	1	0.918299	1	-1.62156	1.94766	SOL4;ZWF1;SOL2;SOL3;GND1;TAL1;SOL1;RKI1;TKL1
glutamate metabolic process (GO:0006536)	9/14	0.300862	1	0.918299	1	-1.62083	1.94679	MEU1;CAR2;GLT1;PUT2;IDH1;GDH1;IDH2;CIT1;IDP1
regulation of mating type switching (GO:0031494)	3/6	0.38693	1	0.846206	1	-2.0346	1.93187	SNF2;SWI3;SWI1
protein-DNA complex disassembly (GO:0032986)	16/22	0.24547	1	0.954177	1	-1.37361	1.92935	ASF1;ARP9;ARP7;NPL6;RSC1;STH1;RSC58;NAP1;RSC8;RSC9;RSC6;RSC4;RSC30;RSC2;RSC3;SFH1
histone H4 acetylation (GO:0043967)	3/6	0.38693	1	0.846206	1	-2.00965	1.90819	HAT1;EAF3;ELP4
aromatic amino acid family biosynthetic process, prephenate pathway (GO:0009095)	3/6	0.38693	1	0.846206	1	-2.00191	1.90083	TYR1;ARO8;ARO7
5-phosphoribose 1-diphosphate metabolic process (GO:0046391)	5/6	0.38693	1	0.846206	1	-1.98495	1.88473	PRS5;PRS2;PRS1;PRS4;PRS3
regulation of nuclear-transcribed mRNA poly(A) tail shortening (GO:0060211)	4/6	0.38693	1	0.846206	1	-1.9773	1.87747	PKH2;PKH1;PAB1;PKC1
nucleotide-sugar biosynthetic process (GO:0009226)	4/6	0.38693	1	0.846206	1	-1.9657	1.86646	PCM1;PMI40;PSA1;QRI1
L-methionine salvage from methylthioadenosine (GO:0019509)	5/6	0.38693	1	0.846206	1	-1.96045	1.86147	MEU1;ADI1;UTR4;MDE1;MRI1
regulation of cytoplasmic mRNA processing body assembly (GO:0010603)	8/14	0.300862	1	0.918299	1	-1.54888	1.86037	PKH2;PKH1;TPK1;BCY1;RAS2;CDC39;PKC1;DHH1
tRNA export from nucleus (GO:0006409)	11/16	0.359992	1	0.947227	1	-1.80357	1.84266	UTP8;NUP116;NUP133;SOL2;UTP22;CEX1;NUP145;SOL1;MSN5;RNA1;TEF1
maintenance of chromatin silencing at telomere (GO:0035392)	3/6	0.38693	1	0.846206	1	-1.93387	1.83623	NUP133;NUP145;NUP84
hexose catabolic process (GO:0019320)	4/6	0.38693	1	0.846206	1	-1.92606	1.82881	AMS1;GRE3;PGM2;PGM1
trehalose metabolism in response to stress (GO:0070413)	5/6	0.38693	1	0.846206	1	-1.92567	1.82845	HSP104;TSL1;TPS3;TPS2;TPS1
negative regulation of telomerase activity (GO:0051974)	4/6	0.38693	1	0.846206	1	-1.91131	1.81481	UFD4;CDC48;UFD1;NPL4
intra-Golgi vesicle-mediated transport (GO:0006891)	17/33	0.256512	1	0.985099	1	-1.31494	1.78908	SEC7;SEC21;COG8;SEC26;COG6;SED5;COG4;SEC28;SEC27;SEC18;COG1;GTS1;AGE2;GEA2;YPT6;COP1;YKT6
nucleotide biosynthetic process (GO:0009165)	19/23	0.267191	1	0.962429	1	-1.35085	1.78284	PRS5;APA1;PRS2;PRS1;PRS4;PRS3;ADE8;ADE6;ADE2;ADE12;ADE1;ADE16;URA5;URA4;ADE13;RNR4;RNR2;ADE17;RNR1
mitochondrial electron transport, ubiquinol to cytochrome c (GO:0006122)	5/14	0.300862	1	0.918299	1	-1.46397	1.75838	MAS1;COR1;QCR2;CYC1;CYT1
guanosine-containing compound biosynthetic process (GO:1901070)	4/6	0.38693	1	0.846206	1	-1.84132	1.74835	IMD2;IMD3;IMD4;GUA1
nuclear division (GO:0000280)	4/6	0.38693	1	0.846206	1	-1.83491	1.74227	TUB4;TUB3;DBF2;TUB1
tyrosine metabolic process (GO:0006570)	4/6	0.38693	1	0.846206	1	-1.83363	1.74105	TYR1;ARO8;ARO7;HFD1
glycerophospholipid biosynthetic process (GO:0046474)	11/27	0.355321	1	0.983392	1	-1.68209	1.74051	CDS1;SAH1;VAC14;SLC1;PSD1;VPS30;CHO2;KAP95;AYR1;YKR070W;CKI1
heterochromatin assembly (GO:0031507)	1/6	0.38693	1	0.846206	1	-1.82499	1.73285	FUN30
actin cytoskeleton reorganization (GO:0031532)	3/6	0.38693	1	0.846206	1	-1.81833	1.72652	RVS161;RHO5;RHO1
phytosteroid biosynthetic process (GO:0016129)	16/25	0.311169	1	0.974916	1	-1.47477	1.72167	ERG11;ERG12;ERG20;ERG10;ERG26;ERG27;ERG13;HMG1;NCP1;ERG1;ERG3;ERG4;ERG5;ERG6;ERG8;ERG9
positive regulation of transcription from RNA polymerase II promoter in response to arsenic-containing substance (GO:0061395)	3/6	0.38693	1	0.846206	1	-1.81284	1.72131	YAP1;MSN4;MSN2
protein methylation (GO:0006479)	6/15	0.330612	1	0.934255	1	-1.54211	1.70682	SFM1;HMT1;EFM2;SET2;TAE1;RMT2
rRNA metabolic process (GO:0016072)	50/90	0.271464	1	0.999947	1	-1.30605	1.70299	PRP43;RRP7;RPL3;POP1;PIH1;RRP1;PWP1;ZUO1;RRP43;DIS3;IMP4;MTR4;XRN1;SSB2;RPP1;SQS1;RRP45;ERB1;RNT1;UTP22;JJJ1;UTP21;NOP1;IPI1;SSZ1;CBF5;EMG1;RVB2;SEN1;IPI3;HAS1;GLC7;MOT1;MDN1;NOP56;MRT4;KRR1;TMA64;REX4;ENP1;RAT1;SSD1;DRS1;RSC9;RIX1;NOC4;PAF1;NGL2;BFR2;DBP2
positive regulation of cytoplasmic mRNA processing body assembly (GO:0010606)	3/6	0.38693	1	0.846206	1	-1.78747	1.69722	PKH2;PKH1;PKC1
regulation of transcription from RNA polymerase II promoter in response to arsenic-containing substance (GO:0061394)	3/6	0.38693	1	0.846206	1	-1.78736	1.69712	YAP1;MSN4;MSN2
protein insertion into ER membrane (GO:0045048)	4/6	0.38693	1	0.846206	1	-1.7864	1.6962	GET1;GET3;GET2;GET4
negative regulation of glycogen biosynthetic process (GO:0045719)	4/6	0.38693	1	0.846206	1	-1.78051	1.69062	PCL8;PSK1;PHO85;PSK2
maintenance of translational fidelity (GO:1990145)	2/6	0.38693	1	0.846206	1	-1.77926	1.68942	RPL3;EFT1
protein localization to endosome (GO:0036010)	5/6	0.38693	1	0.846206	1	-1.77794	1.68817	YPT52;VPS9;VPS21;MUK1;BRO1
RNA stabilization (GO:0043489)	2/6	0.38693	1	0.846206	1	-1.77457	1.68497	HEK2;MGA2
cysteine biosynthetic process (GO:0019344)	4/7	0.434948	1	0.882321	1	-2.02233	1.68365	YHR112C;CYS4;CYS3;MET17
regulation of nuclear cell cycle DNA replication (GO:0033262)	5/6	0.38693	1	0.846206	1	-1.76364	1.67459	HOG1;RSC3;MRC1;CDC28;SFH1
regulation of adenylate cyclase activity (GO:0045761)	4/6	0.38693	1	0.846206	1	-1.75917	1.67035	BCY1;RAS2;IRA1;SRV2
heme transport (GO:0015886)	2/6	0.38693	1	0.846206	1	-1.75285	1.66435	TDH3;PET9
proton-transporting V-type ATPase complex assembly (GO:0070070)	2/6	0.38693	1	0.846206	1	-1.75283	1.66433	PFK2;VPH2
gluconeogenesis (GO:0006094)	11/16	0.359992	1	0.947227	1	-1.61067	1.64558	PYC1;MDH2;PGK1;PGI1;ENO1;GPM1;ENO2;TDH3;FBA1;PYC2;TDH2
vacuolar proton-transporting V-type ATPase complex assembly (GO:0070072)	2/6	0.38693	1	0.846206	1	-1.72723	1.64002	PFK2;VPH2
translation reinitiation (GO:0002188)	1/6	0.38693	1	0.846206	1	-1.72171	1.63478	TIF34
long-chain fatty acid metabolic process (GO:0001676)	4/6	0.38693	1	0.846206	1	-1.71401	1.62747	FAS1;FAS2;FAA3;ACC1
regulation of phosphate transport (GO:0010966)	2/6	0.38693	1	0.846206	1	-1.71094	1.62456	PHO91;PHO86
regulation of phosphatidylcholine biosynthetic process (GO:2001245)	3/6	0.38693	1	0.846206	1	-1.70265	1.61668	CSR1;PDR17;SEC14
proteasome assembly (GO:0043248)	23/35	0.292262	1	0.989918	1	-1.31399	1.61634	VMA2;RPN6;HSP82;RPN2;PNO1;RPN10;RPT6;PBA1;PMA1;PRE2;HSC82;RPN9;NAS6;PRE9;NOB1;PRE4;NAS2;RPT4;RPN11;RPT5;RPT2;RPT3;ECM29
positive regulation of transcription from RNA polymerase II promoter in response to amino acid starvation (GO:0061412)	4/6	0.38693	1	0.846206	1	-1.69952	1.61372	SNF2;MSN4;SWI1;MSN2
fermentation (GO:0006113)	1/7	0.434948	1	0.882321	1	-1.93695	1.61256	ADH3
NADP metabolic process (GO:0006739)	10/17	0.388878	1	0.957734	1	-1.70148	1.60703	SOL4;ZWF1;SOL2;POS5;SOL3;GND1;TAL1;SOL1;RKI1;TKL1
cellular lipid biosynthetic process (GO:0097384)	16/25	0.311169	1	0.974916	1	-1.37588	1.60623	ERG11;ERG12;ERG20;ERG10;ERG26;ERG27;ERG13;HMG1;NCP1;ERG1;ERG3;ERG4;ERG5;ERG6;ERG8;ERG9
mRNA stabilization (GO:0048255)	2/6	0.38693	1	0.846206	1	-1.69092	1.60555	HEK2;MGA2
amino acid catabolic process via Ehrlich pathway (GO:0000955)	3/7	0.434948	1	0.882321	1	-1.90837	1.58877	ADH3;ADH1;SFA1
positive regulation of transcription from RNA polymerase II promoter in response to glucose starvation (GO:0061406)	4/6	0.38693	1	0.846206	1	-1.65727	1.5736	BCY1;YAK1;MSN4;MSN2
secondary alcohol biosynthetic process (GO:1902653)	17/26	0.333261	1	0.97957	1	-1.42982	1.57113	ERG11;ERG12;ERG20;ERG10;ERG26;ERG27;ERG13;HMG1;NCP1;BDH1;ERG1;ERG3;ERG4;ERG5;ERG6;ERG8;ERG9
positive regulation of growth of unicellular organism as a thread of attached cells (GO:0070786)	7/16	0.359992	1	0.947227	1	-1.53283	1.56606	SNF1;CDC42;SNF2;GAL11;RAS2;YTA7;GAL83
biotin biosynthetic process (GO:0009102)	1/7	0.434948	1	0.882321	1	-1.87193	1.55844	BIO4
terpenoid biosynthetic process (GO:0016114)	5/7	0.434948	1	0.882321	1	-1.87193	1.55844	IDI1;ERG12;ERG20;ERG13;ERG8
vacuolar acidification (GO:0007035)	11/28	0.377281	1	0.986524	1	-1.58453	1.54455	VMA2;VMA13;VMA5;VMA6;DBF2;VMA8;PFK2;VPS45;VPH1;VPH2;VMA1
ribose phosphate biosynthetic process (GO:0046390)	5/7	0.434948	1	0.882321	1	-1.84615	1.53697	PRS5;PRS2;PRS1;PRS4;PRS3
biotin metabolic process (GO:0006768)	1/7	0.434948	1	0.882321	1	-1.83733	1.52963	BIO4
ribosome assembly (GO:0042255)	27/72	0.333086	1	0.999807	1	-1.39045	1.5286	RPL5;RRP7;TIF5;RPL3;RPL10;RPF2;IPI1;RPS0A;IPI3;MRPL7;MDN1;MRT4;RIA1;RPS5;REX4;SPB4;SSF2;DRS1;MAK21;RSM7;SSF1;YVH1;LSG1;RSA4;SDO1;RIX1;RPP0
maintenance of chromatin silencing (GO:0006344)	3/6	0.38693	1	0.846206	1	-1.60913	1.52788	NUP133;NUP145;NUP84
positive regulation of transcription initiation from RNA polymerase II promoter (GO:0060261)	9/16	0.359992	1	0.947227	1	-1.49543	1.52784	XRN1;POB3;RPT6;RPT4;RPT5;RPT2;SPT16;RPT3;SGF73
late endosome to vacuole transport (GO:0045324)	18/38	0.346879	1	0.99446	1	-1.43332	1.51757	RSP5;PKH2;PKH1;VTA1;SEC28;SEC27;VPS9;MUK1;ELO3;YPT52;VPS4;HSE1;OSH7;VPS30;VPS21;VPS13;PEP5;VPS27
hexose biosynthetic process (GO:0019319)	11/16	0.359992	1	0.947227	1	-1.48406	1.51622	PYC1;MDH2;PGK1;PGI1;ENO1;GPM1;ENO2;TDH3;FBA1;PYC2;TDH2
cyclic-nucleotide-mediated signaling (GO:0019935)	4/7	0.434948	1	0.882321	1	-1.81455	1.51066	SOK1;BCY1;SGT1;YVH1
proteasomal ubiquitin-independent protein catabolic process (GO:0010499)	13/16	0.359992	1	0.947227	1	-1.47009	1.50196	PUP2;PUP1;PRE2;PRE1;PUP3;PRE10;PRE8;PRE7;SCL1;PRE9;PRE4;PRE6;PRE5
glycolytic fermentation to ethanol (GO:0019655)	3/7	0.434948	1	0.882321	1	-1.79708	1.49612	ADH1;NDE1;PDC1
histone methylation (GO:0016571)	4/7	0.434948	1	0.882321	1	-1.79457	1.49403	HMT1;SET5;NOP1;SET2
glucose homeostasis (GO:0042593)	4/6	0.38693	1	0.846206	1	-1.56799	1.48882	EMI2;HXK1;HXK2;GLK1
intracellular pH reduction (GO:0051452)	11/28	0.377281	1	0.986524	1	-1.52681	1.48828	VMA2;VMA13;VMA5;VMA6;DBF2;VMA8;PFK2;VPS45;VPH1;VPH2;VMA1
cytoplasmic mRNA processing body assembly (GO:0033962)	3/7	0.434948	1	0.882321	1	-1.78637	1.48721	PAT1;DHH1;EDC3
cofactor transport (GO:0051181)	2/7	0.434948	1	0.882321	1	-1.76513	1.46952	TDH3;PET9
organonitrogen compound biosynthetic process (GO:1901566)	22/51	0.369669	1	0.998725	1	-1.47582	1.46866	BNA3;CPA2;CPA1;LCB2;LCB1;ARG1;SUR2;TYW3;RQC2;URA2;KAP95;ELO3;LCB3;IFA38;CKI1;SAH1;BIO4;FLC1;FLC2;PSD1;CHO2;TYW1
positive regulation of reproductive process (GO:2000243)	5/7	0.434948	1	0.882321	1	-1.76306	1.4678	SNF2;STE2;CDC28;SWI3;SWI1
protein localization to cell cortex (GO:0072697)	3/7	0.434948	1	0.882321	1	-1.74518	1.45291	CDC24;PIL1;ABP1
UDP-N-acetylglucosamine metabolic process (GO:0006047)	3/7	0.434948	1	0.882321	1	-1.73805	1.44697	PCM1;GFA1;QRI1
glyceraldehyde-3-phosphate metabolic process (GO:0019682)	3/7	0.434948	1	0.882321	1	-1.737	1.4461	TAL1;RKI1;TKL1
nuclear RNA surveillance (GO:0071027)	9/16	0.359992	1	0.947227	1	-1.41251	1.44312	RRP6;RRP43;NRD1;DIS3;HRB1;PIN4;RAT1;RRP45;GBP2
mRNA pseudouridine synthesis (GO:1990481)	5/7	0.434948	1	0.882321	1	-1.73283	1.44263	CBF5;PUS4;DEG1;PUS1;PUS7
proteolysis involved in cellular protein catabolic process (GO:0051603)	26/39	0.36517	1	0.995477	1	-1.42362	1.43415	PUP2;MCA1;PUP1;YME1;PUP3;KEX1;SCL1;PIM1;MDJ1;MGR1;MGR3;MOT2;CYM1;PRE2;PRE1;PRE10;PRE8;PRE7;PRE9;PRE4;PRC1;PRE6;PRE5;PEP4;STE23;RKR1
nuclear-transcribed mRNA catabolic process, nonsense-mediated decay (GO:0000184)	15/27	0.355321	1	0.983392	1	-1.3746	1.42235	RRP4;SKI3;RRP43;ECM32;STO1;DIS3;RRP40;SKI2;CSL4;NMD4;PUB1;XRN1;NAM7;RRP45;DBP2
peptidyl-asparagine modification (GO:0018196)	3/7	0.434948	1	0.882321	1	-1.70209	1.41704	KRE5;WBP1;OST3
protein deneddylation (GO:0000338)	1/7	0.434948	1	0.882321	1	-1.68804	1.40534	RPN5
DNA-templated transcription, elongation (GO:0006354)	34/62	0.357322	1	0.999553	1	-1.3575	1.39703	HIR1;ARP9;ISW1;NOT5;ARP7;CTR9;NPL6;SGV1;RPD3;SPT16;CHD1;CDC73;MFT1;MSS116;RCO1;RSC30;SET2;SPT5;SFH1;CCR4;RSC1;EAF3;STH1;RSC58;RSC8;THP2;RSC9;RSC4;SUB2;RSC2;RSC3;CDC39;PAF1;TOP1
glutamine family amino acid biosynthetic process (GO:0009084)	18/27	0.355321	1	0.983392	1	-1.34958	1.39646	PRO2;PRO1;CPA2;CPA1;PRO3;ARG3;GLT1;ARG1;PUT2;IDH1;GDH1;IDH2;GLN1;URA2;MEU1;CIT1;ARG8;IDP1
negative regulation of cell aging (GO:0090344)	3/6	0.38693	1	0.846206	1	-1.46871	1.39455	SSA2;TSA1;RTG2
organic cyclic compound biosynthetic process (GO:1901362)	15/27	0.355321	1	0.983392	1	-1.33711	1.38356	PRO2;BNA3;LIP5;PRO1;HIS2;HIS5;PRO3;HIS4;HIS7;ARO7;ARO4;ARO2;ARO3;BIO4;HIS1
protein N-linked glycosylation via asparagine (GO:0018279)	3/7	0.434948	1	0.882321	1	-1.65658	1.37915	KRE5;WBP1;OST3
Golgi vesicle budding (GO:0048194)	5/7	0.434948	1	0.882321	1	-1.64486	1.3694	SEC13;SEC14;VPS74;YPT1;SEC31
acetyl-CoA biosynthetic process (GO:0006085)	4/7	0.434948	1	0.882321	1	-1.63862	1.3642	LAT1;PDA1;PDB1;ACS2
positive regulation of cellular amide metabolic process (GO:0034250)	3/7	0.434948	1	0.882321	1	-1.63599	1.36201	DOM34;RLI1;HBS1
mRNA catabolic process (GO:0006402)	6/17	0.388878	1	0.957734	1	-1.43925	1.35935	MRT4;XRN1;DIS3;PAP2;NAM7;SSD1
maturation of LSU-rRNA (GO:0000470)	23/51	0.369669	1	0.998725	1	-1.36586	1.35923	NOP12;PRP43;NOP2;SPB4;URB1;CIC1;NOP7;RPF2;IPI1;SSF1;RPL8B;RPL7A;NUG1;RPL1B;YTM1;HAS1;DBP9;DBP7;UTP30;DBP6;ERB1;MAK5;RPL8A
Arp2/3 complex-mediated actin nucleation (GO:0034314)	4/7	0.434948	1	0.882321	1	-1.62759	1.35501	ARC40;ARP3;ARP2;ARC35
ribosome biogenesis (GO:0042254)	80/176	0.303579	1	1	1	-1.13253	1.3501	PRP43;RRP7;RPL3;POP1;SRM1;PIH1;RRP1;PWP1;RPS0A;RPL7A;NOB1;NEW1;ZUO1;TMA108;DIS3;RPS5;IMP4;AFG2;NSA1;LSG1;XRN1;SSB2;RPP1;SQS1;ERB1;ARB1;ECM16;RNT1;UTP22;JJJ1;UTP21;NOP1;JIP5;NOP2;RRB1;NOP7;IPI1;PUF6;SSZ1;CBF5;EMG1;RVB2;SEN1;IPI3;MDV1;HRR25;HAS1;GLC7;RPS3;KRE33;RPS2;MOT1;MDN1;NOP56;MRT4;RLI1;KRR1;TMA64;SGD1;REX4;RNA1;ENP1;RAT1;SSD1;DRS1;MAK21;GSP2;RIX7;NOC2;RIX1;NOC4;YTM1;PAF1;REH1;NGL2;UTP30;BFR2;…
threonine biosynthetic process (GO:0009088)	4/6	0.38693	1	0.846206	1	-1.42154	1.34976	THR4;HOM6;HOM3;HOM2
dephosphorylation of RNA polymerase II C-terminal domain (GO:0070940)	3/7	0.434948	1	0.882321	1	-1.62016	1.34883	RTR1;GLC7;FCP1
isoprenoid biosynthetic process (GO:0008299)	3/8	0.479207	1	0.909959	1	-1.82989	1.34611	IDI1;ERG20;HMG1
regulation of cell aging (GO:0090342)	3/6	0.38693	1	0.846206	1	-1.41329	1.34193	CGI121;SSA2;TSA1
actin polymerization or depolymerization (GO:0008154)	3/7	0.434948	1	0.882321	1	-1.60456	1.33584	AIP1;TWF1;SRV2
regulation of histone H2B ubiquitination (GO:2001166)	4/7	0.434948	1	0.882321	1	-1.6033	1.33479	CDC48;CTR9;PAF1;CDC73
polyol biosynthetic process (GO:0046173)	2/7	0.434948	1	0.882321	1	-1.59218	1.32553	INO1;VIP1
protein processing involved in protein targeting to mitochondrion (GO:0006627)	4/7	0.434948	1	0.882321	1	-1.58654	1.32084	MAS2;MAS1;IMP2;QCR2
ribophagy (GO:0034517)	5/7	0.434948	1	0.882321	1	-1.579	1.31456	RSP5;PRO1;CDC48;UBP3;DOA1
regulation of antisense RNA transcription (GO:0060194)	4/7	0.434948	1	0.882321	1	-1.57662	1.31258	RCO1;SET2;ISW2;EAF3
positive regulation of receptor-mediated endocytosis (GO:0048260)	4/7	0.434948	1	0.882321	1	-1.5579	1.297	RSP5;HRR25;ROD1;SLA2
ribosome disassembly (GO:0032790)	3/7	0.434948	1	0.882321	1	-1.55443	1.29411	DOM34;RLI1;HBS1
protein lipoylation (GO:0009249)	2/7	0.434948	1	0.882321	1	-1.54939	1.28991	LIP5;GCV3
positive regulation of actin nucleation (GO:0051127)	4/8	0.479207	1	0.909959	1	-1.75265	1.28929	MYO3;VRP1;MYO5;ABP1
organelle fission (GO:0048285)	11/17	0.388878	1	0.957734	1	-1.36281	1.28716	VPS1;TUB4;TUB3;DBF2;MDV1;TUB1;RPN11;MGM1;SAR1;DNM1;NUM1
indolalkylamine biosynthetic process (GO:0046219)	4/7	0.434948	1	0.882321	1	-1.54367	1.28515	TRP5;TRP4;TRP3;TRP2
ergosterol metabolic process (GO:0008204)	17/28	0.377281	1	0.986524	1	-1.31625	1.28303	ERG11;ERG12;ERG20;ERG10;ERG26;ERG27;ERG13;HMG1;NCP1;ERG1;GRE2;ERG3;ERG4;ERG5;ERG6;ERG8;ERG9
macromolecule biosynthetic process (GO:0009059)	3/7	0.434948	1	0.882321	1	-1.5359	1.27868	RPL3;GTB1;EFT1
leucine biosynthetic process (GO:0009098)	5/7	0.434948	1	0.882321	1	-1.51994	1.26539	BAT1;BAT2;LEU1;LEU4;LEU9
negative regulation of cellular process (GO:0048523)	2/7	0.434948	1	0.882321	1	-1.51006	1.25717	SSA2;TSA1
nucleosome organization (GO:0034728)	31/61	0.343044	1	0.999455	1	-1.17432	1.2564	RLF2;ASF1;ARP9;TUP1;ARP7;ISW2;NPL6;ARP5;SPT16;CHD1;RVB2;POB3;VPS72;RVB1;RSC30;SPT6;SFH1;SNF2;RSC1;INO80;STH1;RSC58;NAP1;RSC8;RSC9;RSC6;RSC4;RSC2;RSC3;IES1;FUN30
negative regulation of TOR signaling (GO:0032007)	3/7	0.434948	1	0.882321	1	-1.50854	1.2559	GCN2;HSF1;GCN1
endocytosis (GO:0006897)	48/98	0.359859	1	0.999989	1	-1.22636	1.25339	RSP5;PKH1;JJJ1;ECM21;ARL1;GTS1;LSP1;ROD1;RVS167;SLA2;SLA1;SNC1;SIW14;VPS1;CDC42;SWA2;YPT7;VPS5;MYO3;DNF1;HRR25;MYO5;LSB5;RHO5;NEO1;ACT1;ENT1;ENT2;YSC84;ENT4;OSH3;SWH1;OSH2;CHC1;AGE2;SVL3;ARC35;YPT52;RVS161;WHI2;GVP36;VRP1;OSH7;OSH6;END3;VPS21;KES1;PIL1
histone H3 acetylation (GO:0043966)	2/8	0.479207	1	0.909959	1	-1.69034	1.24345	TAF12;ELP4
cellular amino acid catabolic process (GO:0009063)	4/8	0.479207	1	0.909959	1	-1.6777	1.23415	BAT1;BAT2;UGA2;UGA1
L-serine metabolic process (GO:0006563)	5/8	0.479207	1	0.909959	1	-1.67566	1.23265	LPD1;SER2;SER1;CYS4;CHA1
cell wall chitin metabolic process (GO:0006037)	2/7	0.434948	1	0.882321	1	-1.47377	1.22696	PCM1;CHS5
positive regulation of Arp2/3 complex-mediated actin nucleation (GO:2000601)	4/8	0.479207	1	0.909959	1	-1.65686	1.21882	MYO3;VRP1;MYO5;ABP1
deadenylation-independent decapping of nuclear-transcribed mRNA (GO:0031087)	4/8	0.479207	1	0.909959	1	-1.65455	1.21712	MOT2;NOT5;DCP1;EDC3
transsulfuration (GO:0019346)	3/8	0.479207	1	0.909959	1	-1.6382	1.2051	YHR112C;CYS4;CYS3
positive regulation of transcription from RNA polymerase II promoter in response to nitrogen starvation (GO:0036278)	3/7	0.434948	1	0.882321	1	-1.44636	1.20413	BCY1;MSN4;MSN2
protein urmylation (GO:0032447)	3/8	0.479207	1	0.909959	1	-1.63358	1.2017	NCS2;ELP2;NCS6
tricarboxylic acid metabolic process (GO:0072350)	4/7	0.434948	1	0.882321	1	-1.43995	1.1988	ARG1;IDH1;IDH2;CIT1
aspartate family amino acid biosynthetic process (GO:0009067)	13/18	0.417167	1	0.96622	1	-1.37056	1.19824	AAT2;MET12;MET22;MET13;ASN2;LYS1;ASN1;HOM3;HOM2;THR4;HOM6;MET6;LYS12
negative regulation of glycogen metabolic process (GO:0070874)	4/7	0.434948	1	0.882321	1	-1.42999	1.19051	PCL8;PSK1;PHO85;PSK2
hydrogen peroxide catabolic process (GO:0042744)	3/7	0.434948	1	0.882321	1	-1.42257	1.18433	AHP1;TSA1;CCP1
tryptophan biosynthetic process (GO:0000162)	4/7	0.434948	1	0.882321	1	-1.4204	1.18252	TRP5;TRP4;TRP3;TRP2
U1 snRNA 3'-end processing (GO:0034473)	4/7	0.434948	1	0.882321	1	-1.40328	1.16827	RRP6;RRP43;RRP45;RNT1
pentose-phosphate shunt, oxidative branch (GO:0009051)	6/8	0.479207	1	0.909959	1	-1.54173	1.13413	SOL4;ZWF1;SOL2;SOL3;GND1;SOL1
Ras protein signal transduction (GO:0007265)	21/41	0.401634	1	0.996997	1	-1.23804	1.12936	CLA4;TPK1;SEC4;SLG1;BOI2;BMH2;BMH1;YPT6;YPT31;CDC42;YPT52;YPT7;CDC25;YPT10;VPS21;RHO5;RHO3;YPT1;SRV2;RHO1;RHO2
inositol metabolic process (GO:0006020)	3/8	0.479207	1	0.909959	1	-1.5186	1.11712	INO1;INM1;VIP1
peptidyl-lysine monomethylation (GO:0018026)	3/8	0.479207	1	0.909959	1	-1.51069	1.1113	EFM1;EFM4;RKM1
cargo loading into COPII-coated vesicle (GO:0090110)	6/8	0.479207	1	0.909959	1	-1.51056	1.1112	SEC24;SFB3;SEC13;SEC23;SFB2;SEC31
actin filament organization (GO:0007015)	25/42	0.419734	1	0.997559	1	-1.27955	1.11082	SAC6;TWF1;ARP3;PPH21;BNI1;SLA2;ARP2;SIW14;CDC42;AKL1;ARC40;LSB5;RHO5;RHO3;SRV2;RHO1;RHO2;RGA1;ENT1;ENT2;YSC84;ENT4;PKC1;WHI2;END3
regulation of telomerase activity (GO:0051972)	5/8	0.479207	1	0.909959	1	-1.49949	1.10306	RIX7;UFD4;CDC48;UFD1;NPL4
cAMP-mediated signaling (GO:0019933)	3/8	0.479207	1	0.909959	1	-1.49649	1.10085	SOK1;SGT1;YVH1
regulation of Rho protein signal transduction (GO:0035023)	4/8	0.479207	1	0.909959	1	-1.49567	1.10025	SAC7;BEM3;BEM2;PXL1
snoRNA processing (GO:0043144)	10/18	0.417167	1	0.96622	1	-1.25065	1.0934	SEN1;PRP4;XRN1;NRD1;NOP1;CTR9;PAF1;PTI1;RAT1;RNT1
positive regulation of cellular protein metabolic process (GO:0032270)	3/8	0.479207	1	0.909959	1	-1.48613	1.09323	DOM34;RLI1;HBS1
positive regulation of actin filament polymerization (GO:0030838)	4/8	0.479207	1	0.909959	1	-1.47649	1.08614	ARC40;VRP1;RHO5;BNI1
protein localization to Golgi apparatus (GO:0034067)	8/18	0.417167	1	0.96622	1	-1.24095	1.08492	VPS1;VPS4;VPS5;VPS74;PEP8;ARL1;VPS13;VPS27
metal ion homeostasis (GO:0055065)	4/8	0.479207	1	0.909959	1	-1.47365	1.08405	YLH47;FLC2;MDM38;VHC1
transcription of nuclear large rRNA transcript from RNA polymerase I promoter (GO:0042790)	5/18	0.417167	1	0.96622	1	-1.23216	1.07723	RPA135;RPA190;RPA43;MOT1;SPT15
nucleobase biosynthetic process (GO:0046112)	6/8	0.479207	1	0.909959	1	-1.45825	1.07272	MTD1;URA8;URA7;SER1;MIS1;ADE3
branched-chain amino acid metabolic process (GO:0009081)	6/8	0.479207	1	0.909959	1	-1.45052	1.06703	ILV5;ILV6;ILV3;BAT1;BAT2;ILV2
disaccharide biosynthetic process (GO:0046351)	7/8	0.479207	1	0.909959	1	-1.44874	1.06572	TSL1;UGP1;PGM2;TPS3;TPS2;TPS1;PGM1
purine nucleobase biosynthetic process (GO:0009113)	5/8	0.479207	1	0.909959	1	-1.44255	1.06117	MTD1;SER1;ADE8;MIS1;ADE3
chromatin silencing at silent mating-type cassette (GO:0030466)	15/42	0.419734	1	0.997559	1	-1.21827	1.05762	ASF1;NUP133;POL30;MGA2;SIR2;ABF1;ORC1;MSH2;NUP84;RAP1;MRC1;MCM3;NAM7;SCP160;FUN30
nuclear pore complex assembly (GO:0051292)	5/8	0.479207	1	0.909959	1	-1.43418	1.05502	RTN1;NUP157;NIC96;KAP95;YOP1
ribosome-associated ubiquitin-dependent protein catabolic process (GO:1990116)	6/8	0.479207	1	0.909959	1	-1.43277	1.05398	CDC48;RQC2;UFD1;UBR1;RKR1;NPL4
nucleotide-sugar metabolic process (GO:0009225)	4/8	0.479207	1	0.909959	1	-1.42773	1.05027	UGP1;PGM2;GFA1;PGM1
regulation of cell size (GO:0008361)	13/30	0.420661	1	0.991173	1	-1.21261	1.05003	FKS1;JJJ1;PRS3;PIH1;SKN7;SSF1;SLT2;SFP1;WHI3;WHI4;HXK2;TOM1;RHO1
protein insertion into membrane (GO:0051205)	6/8	0.479207	1	0.909959	1	-1.42563	1.04873	YLH47;MDM38;GET1;GET3;GET2;GET4
potassium ion homeostasis (GO:0055075)	3/7	0.434948	1	0.882321	1	-1.25469	1.04456	TRK1;MDM38;VHC1
cellular response to cold (GO:0070417)	3/8	0.479207	1	0.909959	1	-1.39629	1.02714	MSN4;MSN2;MGA2
lysine biosynthetic process via aminoadipic acid (GO:0019878)	4/8	0.479207	1	0.909959	1	-1.39404	1.02549	LYS9;LYS1;LYS21;LYS4
Rho protein signal transduction (GO:0007266)	8/18	0.417167	1	0.96622	1	-1.16883	1.02187	CDC42;CLA4;SLG1;BOI2;RHO5;RHO3;RHO1;RHO2
very long-chain fatty acid metabolic process (GO:0000038)	4/8	0.479207	1	0.909959	1	-1.38273	1.01716	TSC13;FAT1;ELO3;IFA38
negative regulation of transferase activity (GO:0051348)	4/8	0.479207	1	0.909959	1	-1.37485	1.01137	UFD4;CDC48;UFD1;NPL4
alcohol biosynthetic process (GO:0046165)	3/9	0.520002	1	0.93111	1	-1.53603	1.00445	ADH3;ADH1;SFA1
regulation of transcription from RNA polymerase II promoter in response to oxidative stress (GO:0043619)	2/8	0.479207	1	0.909959	1	-1.36422	1.00355	YAP1;SKN7
actin cortical patch assembly (GO:0000147)	11/19	0.444776	1	0.973053	1	-1.23779	1.00284	SYP1;AIM3;AKL1;VRP1;ENT1;ENT2;END3;ENT4;ABP1;SLA2;SLA1
pore complex assembly (GO:0046931)	5/8	0.479207	1	0.909959	1	-1.36221	1.00207	RTN1;NUP157;NIC96;KAP95;YOP1
negative regulation of meiosis I (GO:0110029)	4/8	0.479207	1	0.909959	1	-1.3528	0.995151	MSH2;SET2;RPD3;SMC2
cysteine metabolic process (GO:0006534)	4/9	0.520002	1	0.93111	1	-1.51534	0.990919	YHR112C;CYS4;CYS3;MET17
trehalose biosynthetic process (GO:0005992)	7/8	0.479207	1	0.909959	1	-1.34245	0.987538	TSL1;UGP1;PGM2;TPS3;TPS2;TPS1;PGM1
tetrahydrofolate biosynthetic process (GO:0046654)	5/8	0.479207	1	0.909959	1	-1.32503	0.974719	FSH2;FSH1;FSH3;MIS1;ADE3
regulation of cell division (GO:0051302)	3/8	0.479207	1	0.909959	1	-1.32198	0.972482	VRP1;DBF2;KEL1
translational elongation (GO:0006414)	16/29	0.39908	1	0.989085	1	-1.04623	0.961059	RIA1;MEF1;RQC2;TUF1;SNU114;YEF3;SSZ1;SSB2;ZUO1;TEF4;HBS1;TEF1;CAM1;EFT1;RKR1;ASC1
histidine metabolic process (GO:0006547)	5/9	0.520002	1	0.93111	1	-1.46427	0.957523	HIS2;HIS5;HIS4;HIS7;HIS1
acetate metabolic process (GO:0006083)	4/8	0.479207	1	0.909959	1	-1.2969	0.954026	ALD5;ALD6;IAH1;ALD4
positive regulation of transcription from RNA polymerase II promoter in response to osmotic stress (GO:0061393)	4/8	0.479207	1	0.909959	1	-1.29535	0.952887	HOG1;MSN4;SKO1;MSN2
mitochondria-associated ubiquitin-dependent protein catabolic process (GO:0072671)	7/8	0.479207	1	0.909959	1	-1.29478	0.952467	RSP5;UBP6;CDC48;DOA1;BRO1;VMS1;NPL4
regulation of protein complex disassembly (GO:0043244)	4/8	0.479207	1	0.909959	1	-1.29187	0.950327	ECM32;NAM7;TPA1;CAM1
(1->3)-beta-D-glucan biosynthetic process (GO:0006075)	3/9	0.520002	1	0.93111	1	-1.44777	0.94673	FKS1;GAS1;GAS3
regulation of vesicle-mediated transport (GO:0060627)	8/19	0.444776	1	0.973053	1	-1.16601	0.944685	AKL1;SEC4;SFH5;GYL1;HRR25;UBP3;TIP20;KEL1
cargo loading into vesicle (GO:0035459)	6/8	0.479207	1	0.909959	1	-1.27596	0.938625	SEC24;SFB3;SEC13;SEC23;SFB2;SEC31
adenylate cyclase-modulating G-protein coupled receptor signaling pathway (GO:0007188)	2/8	0.479207	1	0.909959	1	-1.27574	0.938464	GPA1;IRA1
alpha-amino acid catabolic process (GO:1901606)	4/9	0.520002	1	0.93111	1	-1.41006	0.922069	SAH1;LPD1;PDC1;LAP3
DNA damage checkpoint (GO:0000077)	8/19	0.444776	1	0.973053	1	-1.1326	0.917615	GCN2;DUN1;PTC2;TSA1;GLC7;PIN4;BMH2;BMH1
nuclear mRNA surveillance of mRNA 3'-end processing (GO:0071031)	5/9	0.520002	1	0.93111	1	-1.3886	0.908036	RRP6;RRP4;PAP2;RRP40;MTR4
7-methylguanosine RNA capping (GO:0009452)	5/9	0.520002	1	0.93111	1	-1.38616	0.906446	CET1;ABD1;CEG1;SPT5;CDC28
nucleoside phosphate biosynthetic process (GO:1901293)	7/9	0.520002	1	0.93111	1	-1.38301	0.90438	PRS5;APA1;PRS2;PRS1;PRS4;LSC1;PRS3
hydrogen peroxide metabolic process (GO:0042743)	4/8	0.479207	1	0.909959	1	-1.22803	0.903369	LPD1;AHP1;TSA1;CCP1
DNA double-strand break processing (GO:0000729)	2/9	0.520002	1	0.93111	1	-1.37991	0.902355	CDC28;FUN30
nuclear import (GO:0051170)	28/54	0.417434	1	0.999306	1	-1.02961	0.8995	POM34;NUP188;NUP145;WTM1;KAP123;SXM1;KAP104;NUP82;NUP84;POM152;NUP116;CSE1;NUP133;SRP1;NUP157;NIC96;KAP95;PSE1;RNA1;RTG2;ACC1;GSP2;IWR1;NAP1;NPA3;NUP53;FMP52;NUP57
positive regulation of protein complex assembly (GO:0031334)	3/8	0.479207	1	0.909959	1	-1.2118	0.891426	VTA1;SLY1;VPS45
valine metabolic process (GO:0006573)	6/8	0.479207	1	0.909959	1	-1.21141	0.891139	ILV5;BAT1;LPD1;BAT2;PAN6;PAN5
nuclear-transcribed mRNA catabolic process, deadenylation-independent decay (GO:0031086)	5/9	0.520002	1	0.93111	1	-1.35727	0.88755	DCS1;MOT2;NOT5;DCP1;EDC3
7-methylguanosine mRNA capping (GO:0006370)	5/9	0.520002	1	0.93111	1	-1.35573	0.886547	CET1;ABD1;CEG1;SPT5;CDC28
regulation of translational initiation (GO:0006446)	9/19	0.444776	1	0.973053	1	-1.09414	0.886456	GCN3;GCN2;TIF5;PAB1;GCD1;PAT1;GCD2;GCD7;GCD6
Golgi to endosome transport (GO:0006895)	10/19	0.444776	1	0.973053	1	-1.08785	0.881362	GGA2;GGA1;YPT52;VPS9;VPS21;MUK1;VPS45;CHC1;DOP1;PEP5
regulation of growth of unicellular organism as a thread of attached cells (GO:0070784)	3/8	0.479207	1	0.909959	1	-1.19545	0.879397	TUP1;MKS1;KAP123
regulation of cytoplasmic translation (GO:2000765)	3/8	0.479207	1	0.909959	1	-1.18823	0.874086	TMA108;TUB4;PSK2
cellular response to ethanol (GO:0071361)	4/9	0.520002	1	0.93111	1	-1.33259	0.87141	MSN4;UFD2;ADR1;MSN2
endonucleolytic cleavage in 5'-ETS of tricistronic rRNA transcript (SSU-rRNA, 5.8S rRNA, LSU-rRNA) (GO:0000480)	17/32	0.462974	1	0.994255	1	-1.12843	0.868985	UTP7;NOP58;UTP6;RRP5;ROK1;UTP13;DIP2;UTP18;NOP9;RCL1;EMG1;BMS1;MRD1;NOC4;TOM1;DBP8;UTP20
acetyl-CoA metabolic process (GO:0006084)	7/9	0.520002	1	0.93111	1	-1.31546	0.860207	MVD1;ERG12;CIT1;ERG13;ERG8;HMG1;ACS2
glucose metabolic process (GO:0006006)	19/32	0.462974	1	0.994255	1	-1.11289	0.857019	MDH2;NDE1;PDC1;GLK1;ENO1;GPM1;ENO2;FBA1;PYC1;HXK1;HXK2;DOG2;PGK1;PGM2;PGI1;TDH3;PYC2;TDH2;PGM1
histidine biosynthetic process (GO:0000105)	5/9	0.520002	1	0.93111	1	-1.29529	0.847023	HIS2;HIS5;HIS4;HIS7;HIS1
plasma membrane bounded cell projection assembly (GO:0120031)	5/9	0.520002	1	0.93111	1	-1.2937	0.845981	CDC10;CDC11;CDC12;SHS1;CDC3
cotranslational protein targeting to membrane (GO:0006613)	5/8	0.479207	1	0.909959	1	-1.14868	0.844992	HRI1;SRP54;SRP102;SRP101;SEC63
establishment of protein localization to organelle (GO:0072594)	28/56	0.448959	1	0.99954	1	-1.05396	0.844035	POM34;NUP188;NUP145;WTM1;KAP123;SXM1;KAP104;NUP82;NUP84;POM152;NUP116;CSE1;NUP133;RTS1;SRP1;NUP157;NIC96;KAP95;PSE1;RNA1;RTG2;ACC1;GSP2;IWR1;NAP1;NPA3;NUP53;NUP57
snoRNA metabolic process (GO:0016074)	4/9	0.520002	1	0.93111	1	-1.28813	0.842337	XRN1;NOP1;HAS1;RAT1
positive regulation of protein modification process (GO:0031401)	3/9	0.520002	1	0.93111	1	-1.28745	0.841893	GLC7;MCX1;ASC1
negative regulation of chromatin silencing at rDNA (GO:0061188)	3/9	0.520002	1	0.93111	1	-1.28736	0.841838	CTI6;RPD3;SIN3
ER-associated misfolded protein catabolic process (GO:0071712)	7/9	0.520002	1	0.93111	1	-1.28643	0.841227	KRE5;CDC48;UFD1;PMT6;PMT2;NPL4;PMT1
cilium assembly (GO:0060271)	5/9	0.520002	1	0.93111	1	-1.27781	0.835592	CDC10;CDC11;CDC12;SHS1;CDC3
dolichol-linked oligosaccharide biosynthetic process (GO:0006488)	3/9	0.520002	1	0.93111	1	-1.2749	0.833687	DPM1;ALG9;ALG12
cellular response to reactive oxygen species (GO:0034614)	4/9	0.520002	1	0.93111	1	-1.26517	0.827324	RSC9;MDL2;TPS1;NCL1
positive regulation of supramolecular fiber organization (GO:1902905)	8/20	0.471638	1	0.978542	1	-1.09592	0.823627	NAP1;SPC34;DUO1;AIP1;TWF1;RHO5;BNI1;SRV2
positive regulation of cytoskeleton organization (GO:0051495)	8/20	0.471638	1	0.978542	1	-1.09437	0.822467	PEA2;AIP1;CDC28;TWF1;BUD6;RHO5;BNI1;SRV2
negative regulation of mitotic cell cycle phase transition (GO:1901991)	2/9	0.520002	1	0.93111	1	-1.25364	0.819788	CDC55;KEL1
positive regulation of histone acetylation (GO:0035066)	2/9	0.520002	1	0.93111	1	-1.25234	0.818932	ASF1;SET2
negative regulation of mitotic nuclear division (GO:0045839)	2/9	0.520002	1	0.93111	1	-1.24729	0.815632	CDC55;KEL1
box C/D snoRNP assembly (GO:0000492)	5/9	0.520002	1	0.93111	1	-1.23671	0.808715	HSP82;RVB2;RVB1;PIH1;HSC82
chitin metabolic process (GO:0006030)	1/9	0.520002	1	0.93111	1	-1.22566	0.801485	CTS1
'de novo' IMP biosynthetic process (GO:0006189)	8/9	0.520002	1	0.93111	1	-1.21698	0.795814	ADE1;ADE16;ADE13;ADE8;ADE6;ADE17;ADE4;ADE2
cellular response to amino acid starvation (GO:0034198)	4/9	0.520002	1	0.93111	1	-1.20475	0.787815	SNF2;MSN4;SWI1;MSN2
leucine metabolic process (GO:0006551)	6/9	0.520002	1	0.93111	1	-1.19323	0.78028	BAT1;LPD1;BAT2;LEU1;LEU4;LEU9
peroxisome fission (GO:0016559)	5/9	0.520002	1	0.93111	1	-1.19281	0.780004	VPS1;MDV1;RPN11;MGM1;DNM1
mRNA transport (GO:0051028)	15/32	0.462974	1	0.994255	1	-1.00515	0.774051	NUP116;HMT1;STO1;PSE1;CRM1;NPL3;SXM1;NUP82;THP2;MFT1;SUB2;NUP84;DBP5;SGF73;MEX67
oligosaccharide metabolic process (GO:0009311)	1/9	0.520002	1	0.93111	1	-1.18369	0.77404	AMS1
cortical actin cytoskeleton organization (GO:0030866)	11/21	0.4977	1	0.98294	1	-1.10842	0.773409	SYP1;AIM3;AKL1;VRP1;ENT1;ENT2;END3;ENT4;ABP1;SLA2;SLA1
positive regulation of organelle assembly (GO:1902117)	4/9	0.520002	1	0.93111	1	-1.18072	0.772102	PKH2;PKH1;PKC1;YVH1
endonucleolytic cleavage in ITS1 to separate SSU-rRNA from 5.8S rRNA and LSU-rRNA from tricistronic rRNA transcript (SSU-rRNA, 5.8S rRNA, LSU-rRNA) (GO:0000447)	20/44	0.455504	1	0.998392	1	-0.980386	0.770928	UTP7;NOP58;UTP6;RRP5;KRR1;ROK1;PNO1;UTP13;DIP2;ENP1;UTP18;NOP9;RPS0A;RCL1;EMG1;MRD1;NOC4;TOM1;DBP8;UTP20
sucrose catabolic process (GO:0005987)	3/9	0.520002	1	0.93111	1	-1.16307	0.760556	SNF2;SWI3;SWI1
dicarboxylic acid transport (GO:0006835)	3/9	0.520002	1	0.93111	1	-1.15234	0.753544	BPT1;YCF1;YHM2
DNA biosynthetic process (GO:0071897)	3/10	0.557602	1	0.947295	1	-1.28732	0.751937	POL32;POL1;POL3
ribose phosphate metabolic process (GO:0019693)	3/9	0.520002	1	0.93111	1	-1.14903	0.75138	TAL1;RKI1;TKL1
mRNA-containing ribonucleoprotein complex export from nucleus (GO:0071427)	15/32	0.462974	1	0.994255	1	-0.975351	0.751104	NUP116;HMT1;STO1;PSE1;CRM1;NPL3;SXM1;NUP82;THP2;MFT1;SUB2;NUP84;DBP5;SGF73;MEX67
negative regulation of small GTPase mediated signal transduction (GO:0051058)	2/9	0.520002	1	0.93111	1	-1.14485	0.748642	BCY1;IRA1
sulfur compound catabolic process (GO:0044273)	4/9	0.520002	1	0.93111	1	-1.14386	0.748	SAH1;DUG1;DUG2;CIT1
positive regulation of transcription by galactose (GO:0000411)	1/9	0.520002	1	0.93111	1	-1.13699	0.743506	RAS2
heteroduplex formation (GO:0030491)	3/9	0.520002	1	0.93111	1	-1.13591	0.742798	RFA1;RFA2;RDH54
cellular response to oxidative stress (GO:0034599)	33/95	0.46907	1	0.999994	1	-0.981233	0.742796	YAP1;ASK10;UGA2;TMA19;AHP1;YHB1;YLR225C;GRE3;TPS1;RCK2;CCP1;YPR1;ZTA1;ACT1;POS5;GLR1;GRX4;SKN7;GRX3;MSN4;TSA1;GRX6;SVF1;GRX7;OXR1;MSN2;CMK2;CMK1;HOG1;ALO1;GND1;TRR1;PRX1
amide biosynthetic process (GO:0043604)	14/33	0.48362	1	0.995375	1	-1.02248	0.742786	CPA2;CPA1;ARG1;ECM31;ASN2;RQC2;URA2;ASN1;SPE3;FOL2;MTD1;BIO4;PAN6;PAN5
regulation of phosphorylation (GO:0042325)	2/9	0.520002	1	0.93111	1	-1.11977	0.732246	ASF1;YPT1
nuclear pore organization (GO:0006999)	13/21	0.4977	1	0.98294	1	-1.04902	0.731959	POM152;NUP116;POM34;RTN1;NUP188;SNL1;NUP157;NIC96;KAP95;NUP53;NUP57;SEH1;YOP1
sucrose metabolic process (GO:0005985)	3/9	0.520002	1	0.93111	1	-1.11834	0.731308	SNF2;SWI3;SWI1
regulation of histone acetylation (GO:0035065)	2/9	0.520002	1	0.93111	1	-1.10273	0.721101	ASF1;SET2
tetrahydrofolate metabolic process (GO:0046653)	5/9	0.520002	1	0.93111	1	-1.10234	0.720846	MET12;MET13;FSH2;FSH1;FSH3
aromatic amino acid family metabolic process (GO:0009072)	6/10	0.557602	1	0.947295	1	-1.23265	0.72	TYR1;ARO8;ARO7;ARO4;ARO2;ARO3
regulation of translational elongation (GO:0006448)	4/9	0.520002	1	0.93111	1	-1.09712	0.717435	GCN20;DHH1;EFT1;GCN1
homocysteine metabolic process (GO:0050667)	5/10	0.557602	1	0.947295	1	-1.21672	0.710695	SAM4;YHR112C;CYS4;CYS3;LAP3
regulation of chromatin organization (GO:1902275)	5/9	0.520002	1	0.93111	1	-1.08536	0.709739	HIR1;ISW1;SET2;PAF1;CHD1
L-phenylalanine metabolic process (GO:0006558)	3/10	0.557602	1	0.947295	1	-1.21329	0.708694	ARO8;ARO7;PDC1
negative regulation of chromatin organization (GO:1905268)	6/10	0.557602	1	0.947295	1	-1.20966	0.706573	ISW1;RAP1;YTA7;RTG2;ADR1;CHD1
ornithine metabolic process (GO:0006591)	5/10	0.557602	1	0.947295	1	-1.20947	0.706464	ARG4;CAR2;CAR1;ARG3;ARG8
'de novo' pyrimidine nucleobase biosynthetic process (GO:0006207)	5/9	0.520002	1	0.93111	1	-1.07442	0.702586	CPA2;URA5;URA4;URA2;URA1
regulation of exocytosis (GO:0017157)	5/9	0.520002	1	0.93111	1	-1.06946	0.699345	CDC42;SEC4;SFH5;GYL1;RHO3
actin nucleation (GO:0045010)	5/10	0.557602	1	0.947295	1	-1.19661	0.69895	ARC40;ARP3;BNI1;ARP2;ARC35
response to reactive oxygen species (GO:0000302)	4/9	0.520002	1	0.93111	1	-1.06801	0.698396	YAP1;ZWF1;SKN7;CCP1
mRNA export from nucleus (GO:0006406)	34/68	0.443097	1	0.999866	1	-0.857743	0.698175	RSP5;HMT1;NUP188;NUP145;SRM1;STO1;CSL4;NPL3;SXM1;NUP82;MFT1;GLE2;NEW1;NUP84;HRB1;SPT6;MEX67;GBP2;NUP159;NUP116;NUP133;RRP43;MLP2;DIS3;NIC96;PSE1;ENP1;CRM1;MTR4;THP2;SUB2;PIN4;DBP5;SGF73
regulation of intracellular pH (GO:0051453)	3/9	0.520002	1	0.93111	1	-1.06364	0.695538	PMA1;PFK2;PFK1
membrane lipid metabolic process (GO:0006643)	5/9	0.520002	1	0.93111	1	-1.059	0.692504	DPL1;SUR2;HFD1;LCB4;KES1
positive regulation of peptidyl-lysine acetylation (GO:2000758)	2/9	0.520002	1	0.93111	1	-1.05752	0.691538	ASF1;SET2
macromolecule catabolic process (GO:0009057)	6/10	0.557602	1	0.947295	1	-1.18373	0.691427	NTA1;LAP2;NMA111;MCX1;CIC1;RKR1
sulfate assimilation (GO:0000103)	4/10	0.557602	1	0.947295	1	-1.18232	0.690607	MET22;MET14;MET10;MET5
regulation of organelle assembly (GO:1902115)	4/9	0.520002	1	0.93111	1	-1.05519	0.690014	BCY1;RAS2;CDC28;DHH1
negative regulation of phospholipid biosynthetic process (GO:0071072)	5/9	0.520002	1	0.93111	1	-1.05519	0.690012	CSR1;PDR17;SEC14;GTS1;OPI1
endonucleolytic cleavage to generate mature 5'-end of SSU-rRNA from (SSU-rRNA, 5.8S rRNA, LSU-rRNA) (GO:0000472)	18/33	0.48362	1	0.995375	1	-0.944423	0.686082	UTP7;NOP58;UTP6;RRP5;ROK1;PNO1;UTP13;DIP2;UTP18;NOP9;RCL1;EMG1;BMS1;MRD1;NOC4;TOM1;DBP8;UTP20
peptide metabolic process (GO:0006518)	17/33	0.48362	1	0.995375	1	-0.944256	0.685961	APE2;TMA108;GLR1;GLO1;RQC2;PRD1;YTA12;SPC2;GTT1;OXP1;AFG3;TEF4;RPT2;YCF1;STE23;CAM1;AAP1
tRNA transport (GO:0051031)	12/21	0.4977	1	0.98294	1	-0.979383	0.683371	UTP8;NUP116;NUP133;SOL2;UTP22;CEX1;NUP145;SSA2;SOL1;RNA1;TEF1;YDJ1
DNA replication-independent nucleosome organization (GO:0034724)	4/10	0.557602	1	0.947295	1	-1.16404	0.679925	HIR1;ASF1;POB3;SPT16
fatty acid biosynthetic process (GO:0006633)	10/21	0.4977	1	0.98294	1	-0.973608	0.679342	TSC13;EHT1;LIP5;FAS1;FAS2;ELO3;IFA38;OLE1;ETR1;ACC1
nuclear-transcribed mRNA catabolic process, deadenylation-dependent decay (GO:0000288)	16/33	0.48362	1	0.995375	1	-0.93129	0.676541	DCS2;RRP4;DCS1;NOT3;RRP43;NOT5;RRP40;SUP35;PAT1;TPA1;DHH1;JSN1;CDC39;RRP45;CCR4;DCP1
transcription elongation from RNA polymerase II promoter (GO:0006368)	31/57	0.464559	1	0.999626	1	-0.881127	0.67553	HIR1;ARP9;NOT5;ARP7;CTR9;NPL6;SGV1;RPD3;SPT16;CHD1;CDC73;MFT1;RCO1;RSC30;SPT5;SFH1;CCR4;RSC1;EAF3;STH1;RSC58;RSC8;THP2;RSC9;RSC4;SUB2;RSC2;RSC3;CDC39;PAF1;TOP1
pantothenate metabolic process (GO:0015939)	4/9	0.520002	1	0.93111	1	-1.03163	0.674606	ECM31;PAN6;PAN5;SPE3
chromatin remodeling (GO:0006338)	39/81	0.450775	1	0.999968	1	-0.844348	0.672765	ARP9;ISW1;ARP7;RPT6;ISW2;NPL6;ARP5;SWI3;SWI1;ARP4;CHD1;ABF1;RVB2;IOC4;VPS72;RVB1;RSC30;IOC2;SPT6;SFH1;ITC1;SNF2;GCN5;MSN4;RSC1;INO80;STH1;MSN2;RSC58;RSC8;RSC9;RSC6;RSC4;RSC2;RSC3;IES1;TOP2;TOP1;FUN30
negative regulation of transcription from RNA polymerase I promoter (GO:0016479)	5/10	0.557602	1	0.947295	1	-1.15	0.671725	UME1;SPT5;RPD3;SIN3;RIO1
maturation of LSU-rRNA from tricistronic rRNA transcript (SSU-rRNA, 5.8S rRNA, LSU-rRNA) (GO:0000463)	20/46	0.490504	1	0.998946	1	-0.932901	0.664525	NOP12;PRP43;RRP5;NOP2;RAT1;URB1;NOP7;RPF2;IPI1;SSF1;RPL7A;NUG1;HAS1;DBP9;TOM1;DBP7;DBP6;ERB1;MAK5;DBP3
cilium organization (GO:0044782)	5/10	0.557602	1	0.947295	1	-1.12537	0.657336	CDC10;CDC11;CDC12;SHS1;CDC3
mRNA modification (GO:0016556)	6/10	0.557602	1	0.947295	1	-1.11969	0.65402	CBF5;PUS4;DEG1;PUS1;MUM2;PUS7
ubiquitin-dependent catabolism of misfolded proteins by cytoplasm-associated proteasome (GO:0071629)	5/10	0.557602	1	0.947295	1	-1.11761	0.652808	CDC48;UFD1;UBR1;FES1;NPL4
cellular response to pH (GO:0071467)	3/10	0.557602	1	0.947295	1	-1.10989	0.648298	INP53;INP52;MSN4
receptor-mediated endocytosis (GO:0006898)	4/9	0.520002	1	0.93111	1	-0.991275	0.648218	SWA2;MYO5;CHC1;ARC35
regulation of cellular pH (GO:0030641)	3/9	0.520002	1	0.93111	1	-0.990089	0.647442	PMA1;PFK2;PFK1
regulation of intracellular transport (GO:0032386)	5/10	0.557602	1	0.947295	1	-1.10774	0.647042	NUP145;HRR25;UBP3;SCS2;TIP20
negative regulation of translation (GO:0017148)	14/33	0.48362	1	0.995375	1	-0.890554	0.646949	SNF1;TIF5;NOT3;NOT5;PAT1;SSD1;NPL3;DHH1;PSK2;PUF6;WHI3;WHI4;XRN1;ASC1
termination of RNA polymerase II transcription, poly(A)-coupled (GO:0030846)	4/10	0.557602	1	0.947295	1	-1.10578	0.645899	PTA1;GLC7;PTI1;RAT1
mitochondrial protein processing (GO:0034982)	6/10	0.557602	1	0.947295	1	-1.09096	0.637242	MAS2;MAS1;IMP2;QCR2;YTA12;AFG3
monocarboxylic acid metabolic process (GO:0032787)	10/22	0.522923	1	0.986457	1	-0.980916	0.635948	LPD1;SCS7;MAE1;IAH1;ALD4;PDC1;CDC19;FDC1;NIT3;ETR1
lysine biosynthetic process (GO:0009085)	6/10	0.557602	1	0.947295	1	-1.08719	0.635035	LYS9;LYS1;HOM3;LYS21;LYS4;LYS12
positive regulation of cellular component organization (GO:0051130)	5/10	0.557602	1	0.947295	1	-1.07988	0.630767	RSP5;FPK1;FKS1;SLG1;RHO1
histone ubiquitination (GO:0016574)	3/10	0.557602	1	0.947295	1	-1.07565	0.628294	ASF1;BRE1;PEP5
fungal-type cell wall beta-glucan biosynthetic process (GO:0070880)	6/10	0.557602	1	0.947295	1	-1.07454	0.627648	KRE5;KAR2;CWH41;GAS1;GAS3;ROT2
tRNA aminoacylation (GO:0043039)	5/10	0.557602	1	0.947295	1	-1.07341	0.626988	VAS1;ARC1;MES1;THS1;MST1
cellular modified amino acid catabolic process (GO:0042219)	3/10	0.557602	1	0.947295	1	-1.06492	0.622027	SAH1;DUG1;DUG2
positive regulation of phosphorylation (GO:0042327)	3/10	0.557602	1	0.947295	1	-1.0636	0.62126	VAC14;PGK1;ASC1
alpha-amino acid metabolic process (GO:1901605)	5/10	0.557602	1	0.947295	1	-1.04332	0.609414	CAR2;SAM4;TYR1;ARG1;RMT2
peptidyl-threonine modification (GO:0018210)	6/10	0.557602	1	0.947295	1	-1.02952	0.60135	PKH1;DUN1;CKA2;CKB2;CKA1;CDC28
positive regulation of nitrogen compound metabolic process (GO:0051173)	3/10	0.557602	1	0.947295	1	-1.02639	0.599525	CSR1;PDR17;PDC2
phosphorylated carbohydrate dephosphorylation (GO:0046838)	4/10	0.557602	1	0.947295	1	-1.02173	0.596804	PHO13;INP53;INP52;INM1
cellular amide metabolic process (GO:0043603)	3/11	0.592259	1	0.959679	1	-1.13493	0.59449	PRD1;NIT3;ADE3
cytokinesis, site selection (GO:0007105)	5/10	0.557602	1	0.947295	1	-1.01649	0.593739	CDC11;SHS1;RTS1;PKC1;RHO1
protein O-linked mannosylation (GO:0035269)	6/10	0.557602	1	0.947295	1	-1.0102	0.590069	DPM1;OST3;PMT4;PMT6;PMT2;PMT1
positive regulation of invasive growth in response to glucose limitation (GO:2000219)	3/11	0.592259	1	0.959679	1	-1.12181	0.587617	SNF2;GAL11;YTA7
sterol import (GO:0035376)	3/10	0.557602	1	0.947295	1	-1.00104	0.584719	CLA4;PDR12;SNQ2
vesicle fusion with Golgi apparatus (GO:0048280)	6/10	0.557602	1	0.947295	1	-0.997596	0.582705	SEC22;SED5;HRR25;SEC17;SLY1;SEC18
protein mannosylation (GO:0035268)	6/10	0.557602	1	0.947295	1	-0.99528	0.581352	DPM1;OST3;PMT4;PMT6;PMT2;PMT1
mitochondrial fission (GO:0000266)	6/10	0.557602	1	0.947295	1	-0.97786	0.571177	VPS1;MDV1;RPN11;SAR1;DNM1;NUM1
response to glucose (GO:0009749)	3/10	0.557602	1	0.947295	1	-0.971458	0.567437	GSY2;GSY1;ROD1
chromatin silencing at rDNA (GO:0000183)	8/23	0.547279	1	0.989264	1	-0.937401	0.565062	TOF2;SIR2;ISW2;PNC1;PAF1;NPT1;TOP1;FUN30
COPII-coated vesicle budding (GO:0090114)	7/10	0.557602	1	0.947295	1	-0.950127	0.554978	SEC24;SFB3;SEC13;SEC23;SFB2;YPT1;SEC31
serine family amino acid metabolic process (GO:0009069)	5/10	0.557602	1	0.947295	1	-0.949127	0.554394	SER33;SER3;GCV1;SER1;SHM1
positive regulation of macromolecule biosynthetic process (GO:0010557)	3/10	0.557602	1	0.947295	1	-0.943263	0.550969	DOM34;RLI1;HBS1
folic acid-containing compound metabolic process (GO:0006760)	6/10	0.557602	1	0.947295	1	-0.937988	0.547887	MTD1;FSH2;FSH1;FSH3;FOL2;ADE3
regulation of hydrolase activity (GO:0051336)	5/10	0.557602	1	0.947295	1	-0.937436	0.547565	RGA2;RGA1;RGD1;BEM3;BEM2
cellular bud neck septin ring organization (GO:0032186)	5/10	0.557602	1	0.947295	1	-0.933813	0.545449	CDC11;SHS1;RTS1;PKC1;RHO1
assembly of large subunit precursor of preribosome (GO:1902626)	3/11	0.592259	1	0.959679	1	-1.02482	0.536813	NOP2;SPB4;RPF2
protein-cofactor linkage (GO:0018065)	2/10	0.557602	1	0.947295	1	-0.916766	0.535492	LIP5;GCV3
positive regulation of cellular response to amino acid starvation (GO:1903833)	5/10	0.557602	1	0.947295	1	-0.897964	0.524509	GCN3;GCN2;GIR2;RBG1;RBG2
regulation of chromatin silencing at rDNA (GO:0061187)	3/11	0.592259	1	0.959679	1	-0.9969	0.522187	CTI6;RPD3;SIN3
endoplasmic reticulum organization (GO:0007029)	18/34	0.503878	1	0.996281	1	-0.760078	0.520974	LNP1;RTN1;SEC3;TCB3;SCS2;DOP1;SEY1;SWA2;MYO4;TCB1;GET1;EMP47;GET3;HER1;GET2;YOP1;SEC31;GET4
apoptotic process (GO:0006915)	10/22	0.522923	1	0.986457	1	-0.800904	0.519242	KEX1;NUC1;MCA1;HSP60;OYE2;NMA111;POR1;TDH3;TDH2;PET9
cellular response to misfolded protein (GO:0071218)	12/22	0.522923	1	0.986457	1	-0.799351	0.518235	TMC1;KRE5;CDC48;YHB1;UFD1;PMT6;UBR1;VMS1;FES1;PMT2;NPL4;PMT1
cellular response to glucose stimulus (GO:0071333)	1/10	0.557602	1	0.947295	1	-0.876075	0.511724	ROD1
protein localization to nucleus (GO:0034504)	29/59	0.495333	1	0.999753	1	-0.728171	0.511559	POM34;NUP188;NUP145;WTM1;KAP123;SXM1;KAP104;NUP82;SDS22;NUP84;CDC28;POM152;NUP116;CSE1;NUP133;SRP1;NUP157;NIC96;KAP95;PSE1;RNA1;RTG2;ACC1;GSP2;IWR1;NAP1;NPA3;NUP53;NUP57
pantothenate biosynthetic process (GO:0015940)	4/10	0.557602	1	0.947295	1	-0.875037	0.511117	ECM31;PAN6;PAN5;SPE3
barrier septum assembly (GO:0000917)	3/11	0.592259	1	0.959679	1	-0.97494	0.510684	CDC11;SHS1;CHS1
positive regulation of transcription elongation from RNA polymerase II promoter (GO:0032968)	21/47	0.507652	1	0.999148	1	-0.750819	0.509024	CET1;GCN5;ASF1;HMT1;NOT3;MOT2;NOT5;RPT6;SGV1;SPT16;NPL3;CDC73;NAP1;RSC6;XRN1;CDC39;SPT5;RPT4;PAF1;SPT6;CCR4
protein import into nucleus (GO:0006606)	28/59	0.495333	1	0.999753	1	-0.723402	0.508208	POM34;NUP188;NUP145;WTM1;KAP123;SXM1;KAP104;NUP82;NUP84;NUP159;POM152;NUP116;CSE1;NUP133;SRP1;NUP157;NIC96;KAP95;PSE1;RNA1;RTG2;ACC1;GSP2;IWR1;NAP1;NPA3;NUP53;NUP57
regulation of dephosphorylation (GO:0035303)	5/10	0.557602	1	0.947295	1	-0.864456	0.504937	VPS74;TCB3;TCB1;SCS2;TAP42
peptidyl-threonine phosphorylation (GO:0018107)	6/10	0.557602	1	0.947295	1	-0.863624	0.504451	PKH1;DUN1;CKA2;CKB2;CKA1;CDC28
nuclear pore localization (GO:0051664)	6/11	0.592259	1	0.959679	1	-0.955629	0.500568	NUP159;SEC13;GLE2;NUP133;NUP145;NUP84
rRNA catabolic process (GO:0016075)	18/34	0.503878	1	0.996281	1	-0.728485	0.49932	RRP6;DOM34;RRP4;RRP43;DIS3;RPT6;RRP40;CSL4;RAT1;MTR4;NPL4;XRN1;CDC48;PAP2;HBS1;UFD1;RPT2;RRP45
tRNA methylation (GO:0030488)	13/23	0.547279	1	0.989264	1	-0.817153	0.492577	GCD10;TRM5;TRM3;TRM1;TYW3;TRM10;TRM44;GCD14;TRM8;TRM7;TRM82;TRM732;NCL1
positive regulation of phospholipid biosynthetic process (GO:0071073)	3/10	0.557602	1	0.947295	1	-0.841486	0.491519	CSR1;PDR17;PHO85
Golgi vesicle transport (GO:0048193)	59/135	0.491031	1	1	1	-0.689131	0.490143	SEC7;SEC22;SEC21;SEC23;SEC26;SEC28;SEC27;ELO3;MRS6;YPT6;VPS74;CDC28;GET1;EMP24;GET3;PHO86;YPT1;NEO1;GET2;COG8;COG6;SEC14;COG4;SEC17;SEC18;COG1;AGE2;YPT31;GRH1;SLY1;TED1;GCS1;KES1;TIP20;YET1;YET3;GTS1;SAR1;GEA2;SNX4;COP1;RUD3;HRR25;YIP3;EMP47;YKT6;SED5;ERP1;ERP2;CDC1;ERP4;ERV41;GYL1;GYP5;RET2;ERV46;VPS45;SEC31;BET1
negative regulation of cellular protein metabolic process (GO:0032269)	10/23	0.547279	1	0.989264	1	-0.810931	0.488827	PUF6;SNF1;PHB1;NOT3;NOT5;SSD1;NPL3;DHH1;PHB2;ASC1
rRNA 5'-end processing (GO:0000967)	18/35	0.523716	1	0.997014	1	-0.748272	0.483986	UTP7;NOP58;UTP6;RRP5;ROK1;PNO1;UTP13;DIP2;UTP18;NOP9;RCL1;EMG1;BMS1;MRD1;NOC4;TOM1;DBP8;UTP20
membrane fusion (GO:0061025)	19/47	0.507652	1	0.999148	1	-0.696492	0.472193	NYV1;VTC1;VTC2;VTC3;SEC17;VTC4;IVY1;VAC8;SEC18;YTA12;DNM1;AFG3;VPS1;BPT1;MGM1;YCF1;YKT6;PEP5;PAH1
nicotinamide nucleotide biosynthetic process (GO:0019359)	4/11	0.592259	1	0.959679	1	-0.895747	0.469202	POS5;NPT1;QNS1;BNA6
nuclear pore distribution (GO:0031081)	6/11	0.592259	1	0.959679	1	-0.883913	0.463003	NUP159;SEC13;GLE2;NUP133;NUP145;NUP84
NAD biosynthetic process (GO:0009435)	4/11	0.592259	1	0.959679	1	-0.873606	0.457604	PNP1;NPT1;QNS1;BNA6
mRNA export from nucleus in response to heat stress (GO:0031990)	3/11	0.592259	1	0.959679	1	-0.873174	0.457378	NUP133;NUP188;NUP84
cellular response to hydrogen peroxide (GO:0070301)	6/11	0.592259	1	0.959679	1	-0.871947	0.456735	RSC9;MSN4;MDL2;TPS1;NCL1;MSN2
termination of RNA polymerase II transcription, exosome-dependent (GO:0030847)	6/11	0.592259	1	0.959679	1	-0.869821	0.455621	PTA1;NRD1;GLC7;PTI1;RAT1;RNT1
intracellular mRNA localization (GO:0008298)	7/23	0.547279	1	0.989264	1	-0.754769	0.454972	RRP6;MYO4;HEK2;SPT5;NAM7;SSD1;SCP160
regulation of phospholipid metabolic process (GO:1903725)	5/11	0.592259	1	0.959679	1	-0.867072	0.454182	GIS1;VPS74;TCB3;TCB1;SCS2
protein stabilization (GO:0050821)	4/11	0.592259	1	0.959679	1	-0.854722	0.447713	HSP60;ICP55;SGT1;HSP78
phosphate ion transport (GO:0006817)	2/11	0.592259	1	0.959679	1	-0.847589	0.443976	PHO91;MIR1
protein import into mitochondrial matrix (GO:0030150)	10/24	0.570748	1	0.9915	1	-0.791095	0.443652	TIM50;PAM17;TIM21;SSC1;YME1;TOM40;TIM23;MCX1;AFG3;TOM70
septin ring organization (GO:0031106)	16/35	0.523716	1	0.997014	1	-0.684844	0.44296	RGA2;CLA4;RGA1;RTS1;GIN4;PKC1;CDC3;CDC42;CDC10;CDC11;CDC12;CDC24;SHS1;BEM3;BUD4;RHO1
peptide catabolic process (GO:0043171)	7/12	0.624203	1	0.969155	1	-0.935064	0.440676	APE2;TMA108;RPT2;DUG1;DUG2;STE23;AAP1
glutathione metabolic process (GO:0006749)	10/23	0.547279	1	0.989264	1	-0.728568	0.439179	GLR1;GLO1;GSH2;TEF4;DUG1;GTT1;DUG2;YCF1;CAM1;OXP1
oligosaccharide catabolic process (GO:0009313)	1/11	0.592259	1	0.959679	1	-0.828092	0.433764	AMS1
organic cation transport (GO:0015695)	2/11	0.592259	1	0.959679	1	-0.826788	0.43308	FAA1;FAA4
exit from mitosis (GO:0010458)	3/11	0.592259	1	0.959679	1	-0.806961	0.422695	CDC10;SHS1;KAP104
cytosolic transport (GO:0016482)	21/49	0.541134	1	0.999445	1	-0.687331	0.422082	VPS29;RIC1;TDA3;VPS9;FAB1;MUK1;CHC1;DOP1;YPT6;GGA2;GGA1;YPT52;YPT7;VPS5;VPS53;VPS30;PEP8;VPS21;VPS45;VPS17;PEP5
sister chromatid biorientation (GO:0031134)	3/11	0.592259	1	0.959679	1	-0.802909	0.420572	RTS1;CDC48;CDC28
mitotic cytokinetic process (GO:1902410)	3/12	0.624203	1	0.969155	1	-0.89002	0.419448	CDC11;SHS1;CHS1
protein retention in ER lumen (GO:0006621)	5/11	0.592259	1	0.959679	1	-0.798808	0.418424	ERP4;EPS1;EMP24;ERP1;ERP2
ubiquitin-dependent endocytosis (GO:0070086)	3/11	0.592259	1	0.959679	1	-0.793661	0.415728	RSP5;ECM21;ROD1
small nucleolar ribonucleoprotein complex assembly (GO:0000491)	5/11	0.592259	1	0.959679	1	-0.790422	0.414031	HSP82;RVB2;RVB1;PIH1;HSC82
negative regulation of cellular macromolecule biosynthetic process (GO:2000113)	16/35	0.523716	1	0.997014	1	-0.635615	0.411119	SNF1;NOT3;NOT5;EAF3;SSD1;PSK1;NPL3;DHH1;PSK2;PUF6;SIR2;CDC28;PCL8;MOT1;PHO85;ASC1
dephosphorylation (GO:0016311)	20/49	0.541134	1	0.999445	1	-0.659649	0.405083	CET1;DET1;HAL5;RTS1;PSR2;PPH21;YVH1;SIW14;PHO13;THR4;CDC55;PPZ1;YOR283W;PTC5;PTC2;PPT1;GLC7;PSY4;SAP190;PTC7
mRNA cis splicing, via spliceosome (GO:0045292)	2/11	0.592259	1	0.959679	1	-0.773147	0.404982	PRP28;SNU66
regulation of DNA-dependent DNA replication (GO:0090329)	15/24	0.570748	1	0.9915	1	-0.717326	0.402282	CTI6;BRE1;EAF3;RPD3;CHD1;IPI1;HOG1;IPI3;RCO1;RIX1;SET2;RSC3;MRC1;SFH1;SIN3
glutamine family amino acid catabolic process (GO:0009065)	4/12	0.624203	1	0.969155	1	-0.847191	0.399264	CAR2;SWI6;SWI4;ASP1
nucleosome positioning (GO:0016584)	9/12	0.624203	1	0.969155	1	-0.845551	0.398491	RSC6;ARP9;TUP1;RSC3;ISW2;INO80;STH1;CHD1;FUN30
arginine metabolic process (GO:0006525)	7/12	0.624203	1	0.969155	1	-0.845086	0.398272	CAR2;CPA2;CPA1;ARG3;ARG1;URA2;ARG8
positive regulation of cell communication (GO:0010647)	5/11	0.592259	1	0.959679	1	-0.753371	0.394624	GCN3;GCN2;GIR2;RBG1;RBG2
regulation of translation (GO:0006417)	31/61	0.525419	1	0.999838	1	-0.611369	0.393453	TIF5;NOT3;PAB1;NOT5;PPH21;TPD3;NPL3;DHH1;PUF6;NAM7;HBS1;GCN1;ASC1;SNF1;DOM34;GCN3;GCN2;TMA108;RLI1;ECM32;RQC2;GCD1;PAT1;SSD1;GCD2;TPA1;GCD7;GCD6;GCN20;CAM1;RKR1
coenzyme biosynthetic process (GO:0009108)	12/36	0.54311	1	0.997605	1	-0.643447	0.392787	MTD1;LIP5;CAB2;SIS2;SAM1;SAM2;ECM31;PAN6;THI80;PAN5;SPE3;FOL2
trehalose metabolic process (GO:0005991)	8/11	0.592259	1	0.959679	1	-0.73943	0.387321	TSL1;UGP1;PGM2;TPS3;NTH1;TPS2;TPS1;PGM1
regulation of cellular response to amino acid starvation (GO:1903832)	6/11	0.592259	1	0.959679	1	-0.736159	0.385608	GCN3;GCN2;GIR2;GCD1;RBG1;RBG2
small GTPase mediated signal transduction (GO:0007264)	11/23	0.547279	1	0.989264	1	-0.638144	0.384671	RGA2;CDC24;TPK1;RGD2;CDC25;RSR1;BMH2;BMH1;SRV2;RHO1;RHO2
amino acid catabolic process to alcohol via Ehrlich pathway (GO:0000947)	4/12	0.624203	1	0.969155	1	-0.807815	0.380707	ADH3;ADH1;SFA1;PDC1
proteasome regulatory particle assembly (GO:0070682)	7/12	0.624203	1	0.969155	1	-0.805719	0.379719	NAS6;NAS2;RPT6;RPT4;RPT5;RPT2;RPT3
glycogen metabolic process (GO:0005977)	12/24	0.570748	1	0.9915	1	-0.67516	0.378635	GPH1;GLC3;GSY2;UGP1;GSY1;GLC7;PGM2;BMH2;BMH1;GLG1;PGM1;AAP1
negative regulation of DNA-dependent DNA replication (GO:2000104)	6/12	0.624203	1	0.969155	1	-0.802477	0.378191	MSH6;DUN1;MSH2;MRC1;CCR4;CHD1
mitotic DNA replication checkpoint (GO:0033314)	2/11	0.592259	1	0.959679	1	-0.717219	0.375687	POL2;ORC1
regulation of reciprocal meiotic recombination (GO:0010520)	4/12	0.624203	1	0.969155	1	-0.79213	0.373315	MSH2;SET2;SWI6;RPD3
cytoskeleton organization (GO:0007010)	6/12	0.624203	1	0.969155	1	-0.788143	0.371436	SYP1;CDC42;RGD2;MDM20;STH1;HSP42
fungal-type cell wall polysaccharide biosynthetic process (GO:0051278)	12/24	0.570748	1	0.9915	1	-0.662142	0.371334	PCM1;KRE5;KAR2;BCH1;CWH41;GAS1;BMH2;CHS3;GAS3;BMH1;ROT2;GFA1
regulation of Arp2/3 complex-mediated actin nucleation (GO:0034315)	5/13	0.653646	1	0.976405	1	-0.866889	0.368592	MYO3;VRP1;MYO5;ABP1;SLA1
intracellular protein transmembrane transport (GO:0065002)	11/23	0.547279	1	0.989264	1	-0.604378	0.364317	SEC66;SRP72;KAR2;SSA2;SRP54;LHS1;SRP68;SEC62;SEC72;SIL1;SEC63
organelle inheritance (GO:0048308)	26/61	0.525419	1	0.999838	1	-0.565311	0.363811	PHB1;RTN1;SEC3;MDM20;ARP3;MYO2;OLE1;ARP2;PHB2;SWA2;YPT7;MYO4;YOP1;ACT1;CLA4;BUL1;VAC8;VPS9;SCS2;SEY1;DNM1;ARC35;NUM1;RET2;VPS21;VPS45
regulation of proteolysis (GO:0030162)	5/12	0.624203	1	0.969155	1	-0.758686	0.357553	PHB1;NUP53;KAP95;PSE1;PHB2
vacuole fusion (GO:0097576)	14/35	0.523716	1	0.997014	1	-0.549218	0.355237	NYV1;VTC1;VTC2;VTC3;SEC17;VTC4;IVY1;VAC8;SEC18;BPT1;YCF1;YKT6;PEP5;PAH1
second-messenger-mediated signaling (GO:0019932)	4/11	0.592259	1	0.959679	1	-0.677831	0.355055	DPL1;VTC4;LCB4;LCB3
transcription-coupled nucleotide-excision repair (GO:0006283)	2/12	0.624203	1	0.969155	1	-0.748748	0.35287	SEN1;SUB2
positive regulation of endocytosis (GO:0045807)	5/11	0.592259	1	0.959679	1	-0.67317	0.352614	RSP5;FKS1;SLG1;SLA2;RHO1
lagging strand elongation (GO:0006273)	5/13	0.653646	1	0.976405	1	-0.827015	0.351639	POL32;POL1;POL30;CDC9;PRI1
rRNA methylation (GO:0031167)	6/12	0.624203	1	0.969155	1	-0.74548	0.351329	BMT6;EMG1;RCM1;NOP1;NOP2;DIM1
posttranslational protein targeting to membrane, translocation (GO:0031204)	6/11	0.592259	1	0.959679	1	-0.668128	0.349973	SEC66;KAR2;LHS1;SEC62;SEC72;SEC63
protein depolymerization (GO:0051261)	4/12	0.624203	1	0.969155	1	-0.74141	0.349411	AIP1;TWF1;UBP15;SRV2
Golgi to plasma membrane transport (GO:0006893)	15/36	0.54311	1	0.997605	1	-0.57065	0.348349	RSN1;PDR17;ARF2;SEC3;SEC14;SEC4;SFH5;ARL1;SEC18;SNC1;CSR1;BCH1;VPS74;CHS5;GCS1
regulation of transcription elongation from RNA polymerase II promoter (GO:0034243)	22/49	0.541134	1	0.999445	1	-0.564359	0.346567	CET1;GCN5;ASF1;HMT1;NOT3;MOT2;NOT5;RPT6;SGV1;RAT1;SPT16;NPL3;CDC73;NAP1;RSC6;XRN1;CDC39;SPT5;RPT4;PAF1;SPT6;CCR4
phospholipid transport (GO:0015914)	7/26	0.614992	1	0.994692	1	-0.710679	0.345494	CSR1;PDR17;PDR16;SEC14;DNF1;SFH5;NEO1
protein localization to bud neck (GO:0097271)	5/12	0.624203	1	0.969155	1	-0.729913	0.343993	CDC11;SHS1;BCY1;RAS2;BUD4
autophagy of peroxisome (GO:0030242)	6/24	0.570748	1	0.9915	1	-0.605926	0.339808	SLT2;SLG1;COG4;HRR25;VPS30;PKC1
negative regulation of chromatin silencing at silent mating-type cassette (GO:0061186)	4/12	0.624203	1	0.969155	1	-0.718828	0.338769	CTI6;WTM1;RPD3;SIN3
cellular response to nitrogen levels (GO:0043562)	2/12	0.624203	1	0.969155	1	-0.718476	0.338603	SNF1;VPS30
regulation of nuclear-transcribed mRNA catabolic process, deadenylation-dependent decay (GO:1900151)	5/12	0.624203	1	0.969155	1	-0.702763	0.331198	PKH2;PKH1;PAB1;PKC1;EDC3
regulation of Ras protein signal transduction (GO:0046578)	4/12	0.624203	1	0.969155	1	-0.702579	0.331111	BCY1;PXL1;IRA1;MRPL35
vacuole fusion, non-autophagic (GO:0042144)	14/35	0.523716	1	0.997014	1	-0.50716	0.328033	NYV1;VTC1;VTC2;VTC3;SEC17;VTC4;IVY1;VAC8;SEC18;BPT1;YCF1;YKT6;PEP5;PAH1
heterochromatin organization involved in chromatin silencing (GO:0070868)	3/12	0.624203	1	0.969155	1	-0.695568	0.327807	POL2;ISW1;FUN30
nonfunctional rRNA decay (GO:0070651)	14/24	0.570748	1	0.9915	1	-0.581786	0.32627	DOM34;RRP4;RRP43;DIS3;RPT6;RRP40;CSL4;NPL4;XRN1;CDC48;HBS1;UFD1;RPT2;RRP45
aromatic amino acid family biosynthetic process (GO:0009073)	9/12	0.624203	1	0.969155	1	-0.689994	0.32518	TRP5;TRP4;ABZ1;TRP3;ARO7;TRP2;ARO4;ARO2;ARO3
positive regulation of gene expression (GO:0010628)	12/25	0.59332	1	0.993279	1	-0.61613	0.321633	DOM34;CTI6;SEC13;NUP133;RLI1;NUP145;NUP53;YKR023W;NUP84;CDC28;HBS1;RIO1
macromolecular complex assembly (GO:0065003)	7/25	0.59332	1	0.993279	1	-0.612304	0.319636	VOA1;OST3;SGT1;YTA12;VPH1;SGF73;AFG3
eisosome assembly (GO:0070941)	5/12	0.624203	1	0.969155	1	-0.673546	0.317428	YPK1;YPK2;SLM1;LSP1;PIL1
protein autophosphorylation (GO:0046777)	9/24	0.570748	1	0.9915	1	-0.558515	0.31322	FPK1;KIN2;GCN2;KIN1;YPK1;HRR25;GIN4;COQ8;RIO1
positive regulation of protein serine/threonine kinase activity (GO:0071902)	3/13	0.653646	1	0.976405	1	-0.733463	0.311861	PKH2;PKH1;CCL1
phospholipid translocation (GO:0045332)	2/14	0.680783	1	0.981952	1	-0.808927	0.311042	DNF1;NEO1
arginine biosynthetic process (GO:0006526)	7/12	0.624203	1	0.969155	1	-0.657509	0.30987	ARG4;CPA2;CPA1;ARG3;ARG1;URA2;ARG8
nuclear export (GO:0051168)	12/24	0.570748	1	0.9915	1	-0.5466	0.306537	NUP82;NUP159;NUP116;GLE2;CSE1;NUP133;NUP188;NUP145;NUP157;MSN5;CRM1;BCP1
establishment of protein localization to endoplasmic reticulum (GO:0072599)	6/12	0.624203	1	0.969155	1	-0.634886	0.299209	CUE1;SRP102;SPC2;SRP101;YDJ1;SEC53
pyrimidine nucleobase biosynthetic process (GO:0019856)	7/11	0.592259	1	0.959679	1	-0.571077	0.299136	CPA2;URA8;URA7;URA5;URA4;URA2;URA1
fatty acid beta-oxidation (GO:0006635)	4/13	0.653646	1	0.976405	1	-0.702761	0.298807	AIM45;EHD3;MDH3;ERG10
protein export from nucleus (GO:0006611)	6/13	0.653646	1	0.976405	1	-0.70127	0.298173	NUP82;NUP159;CSE1;MSN5;CRM1;BCP1
proton-transporting ATP synthase complex assembly (GO:0043461)	2/12	0.624203	1	0.969155	1	-0.632393	0.298034	ATP12;ATP11
protein localization to organelle (GO:0033365)	14/26	0.614992	1	0.994692	1	-0.612976	0.297996	VPS9;ARL1;MUK1;RTG2;BRO1;YPT52;YPT7;VPS74;CDC28;VPS21;GET1;GET3;GET2;GET4
negative regulation of DNA metabolic process (GO:0051053)	5/12	0.624203	1	0.969155	1	-0.632268	0.297975	SIR2;MSH6;PAP2;PAF1;CDC73
leading strand elongation (GO:0006272)	8/13	0.653646	1	0.976405	1	-0.699187	0.297287	POL32;POL2;RFC5;POL1;RFC3;RFC1;RFC2;POL30
nucleus organization (GO:0006997)	19/38	0.58048	1	0.998465	1	-0.546371	0.297171	TOF2;NUP159;POM152;NUP116;SEC13;POM34;NUP133;NUP188;NUP145;SNL1;NIC96;ACC1;GSP2;GLE2;NUP53;NUP84;TOM1;NUP57;SEH1
protein retention in Golgi apparatus (GO:0045053)	6/12	0.624203	1	0.969155	1	-0.630342	0.297067	VPS1;VPS4;VPS5;PEP8;VPS13;VPS27
regulation of chromatin silencing at silent mating-type cassette (GO:0090054)	4/14	0.680783	1	0.981952	1	-0.769989	0.29607	CTI6;WTM1;RPD3;SIN3
calcium-mediated signaling (GO:0019722)	5/12	0.624203	1	0.969155	1	-0.625673	0.294867	DPL1;CMP2;CNA1;LCB4;LCB3
regulation of protein kinase activity (GO:0045859)	4/12	0.624203	1	0.969155	1	-0.623396	0.293794	CDC11;CDC12;LSP1;PIL1
regulation of GTPase activity (GO:0043087)	9/26	0.614992	1	0.994692	1	-0.593451	0.288504	RGA2;SEC13;RGA1;RGD1;SAC7;BEM3;BEM2;IRA1;BUD3
chronological cell aging (GO:0001300)	11/24	0.570748	1	0.9915	1	-0.513329	0.287879	SIR2;GIS1;GCN2;ACT1;MDH1;ALT1;CKA2;NDE1;NDI1;PGA3;DNM1
peptidyl-serine phosphorylation (GO:0018105)	14/37	0.562038	1	0.998082	1	-0.491927	0.283442	PKH2;PKH1;TPK1;CKA2;CKB2;CKA1;PKC1;DUN1;YPK1;DBF2;HRR25;YPK2;MCK1;CDC28
ubiquinone metabolic process (GO:0006743)	4/13	0.653646	1	0.976405	1	-0.660756	0.280947	COQ4;COQ1;ARH1;COQ8
positive regulation of histone modification (GO:0031058)	4/13	0.653646	1	0.976405	1	-0.657386	0.279514	ASF1;GRX4;SET2;GRX3
protein sumoylation (GO:0016925)	2/13	0.653646	1	0.976405	1	-0.64894	0.275923	AOS1;UBA2
phosphatidylcholine biosynthetic process (GO:0006656)	5/13	0.653646	1	0.976405	1	-0.647775	0.275427	SAH1;PSD1;CHO2;KAP95;CKI1
maintenance of DNA trinucleotide repeats (GO:0035753)	4/13	0.653646	1	0.976405	1	-0.647214	0.275189	POL30;CDC9;RTG2;CTF18
early endosome to Golgi transport (GO:0034498)	3/12	0.624203	1	0.969155	1	-0.579862	0.273277	YPT31;SNX4;YPT1
regulation of glycogen biosynthetic process (GO:0005979)	5/11	0.592259	1	0.959679	1	-0.519145	0.271934	PCL6;PCL8;PSK1;PHO85;PSK2
porphyrin-containing compound biosynthetic process (GO:0006779)	7/13	0.653646	1	0.976405	1	-0.637518	0.271066	HEM1;HEM3;HEM2;HEM15;HEM14;HEM13;HEM12
protein localization to plasma membrane (GO:0072659)	11/25	0.59332	1	0.993279	1	-0.518994	0.270926	CSR1;PDR17;SEC14;SEC4;SFH5;VPS74;ARL1;SEC18;ENT4;GCS1;SLM1
Rab protein signal transduction (GO:0032482)	8/14	0.680783	1	0.981952	1	-0.70443	0.270862	YPT6;YPT31;YPT52;YPT7;SEC4;YPT10;VPS21;YPT1
cation homeostasis (GO:0055080)	7/12	0.624203	1	0.969155	1	-0.573974	0.270502	PDR5;YVC1;TRK1;HAL5;KKQ8;PGM2;SNQ2
maintenance of protein localization in endoplasmic reticulum (GO:0035437)	5/12	0.624203	1	0.969155	1	-0.572914	0.270003	ERP4;EPS1;EMP24;ERP1;ERP2
protein complex assembly (GO:0006461)	3/12	0.624203	1	0.969155	1	-0.569236	0.268269	ATP4;YTA12;AFG3
RNA splicing (GO:0008380)	1/12	0.624203	1	0.969155	1	-0.569214	0.268259	PRP4
positive regulation of RNA polymerase II transcriptional preinitiation complex assembly (GO:0045899)	8/13	0.653646	1	0.976405	1	-0.622083	0.264503	POB3;RPT6;RPT4;RPT5;RPT2;SPT16;RPT3;SGF73
organic hydroxy compound biosynthetic process (GO:1901617)	11/25	0.59332	1	0.993279	1	-0.48415	0.252737	MVD1;PDR17;PDR16;ERG1;RKI1;DLD3;ERG11;ERG3;ERG4;NSG1;HMG1
response to hydrogen peroxide (GO:0042542)	5/13	0.653646	1	0.976405	1	-0.592228	0.25181	RSC9;ZWF1;MDL2;TPS1;NCL1
cellular response to unfolded protein (GO:0034620)	7/13	0.653646	1	0.976405	1	-0.586464	0.249358	SSZ1;KAR2;SSB2;SSQ1;SSA2;SSC1;LHS1
ethanol metabolic process (GO:0006067)	5/14	0.680783	1	0.981952	1	-0.639796	0.246009	ADH3;ADH1;ALD4;NDE1;PDC1
septin cytoskeleton organization (GO:0032185)	8/13	0.653646	1	0.976405	1	-0.576872	0.24528	SYP1;RGA2;CDC42;CLA4;RGA1;CDC24;BEM3;BUD4
water-soluble vitamin biosynthetic process (GO:0042364)	7/26	0.614992	1	0.994692	1	-0.502503	0.24429	RIB1;BIO4;ECM31;PAN6;PAN5;SPE3;MIS1
vesicle fusion (GO:0006906)	14/38	0.58048	1	0.998465	1	-0.447073	0.243163	SEC22;NYV1;SED5;SEC4;SEC17;SEC18;SNC1;YPT7;HRR25;SLY1;VPS45;YPT1;YKT6;BET1
formation of translation preinitiation complex (GO:0001731)	5/12	0.624203	1	0.969155	1	-0.515327	0.242863	TIF3;TMA64;PAT1;SUI2;GCD11
cristae formation (GO:0042407)	4/13	0.653646	1	0.976405	1	-0.568531	0.241734	MIC26;YTA12;MIC60;AFG3
protein modification by small protein removal (GO:0070646)	9/27	0.635765	1	0.995812	1	-0.531369	0.240671	RUP1;RPN5;UBP6;UBP3;UBP2;RPN11;UBP1;UBP15;BRO1
DNA replication, Okazaki fragment processing (GO:0033567)	3/13	0.653646	1	0.976405	1	-0.562403	0.239128	POL32;POL3;CDC9
Golgi to vacuole transport (GO:0006896)	10/27	0.635765	1	0.995812	1	-0.525659	0.238085	GGA2;GGA1;SEC14;VPS53;APL5;APL6;APL4;APL2;VPS45;APM3
protein targeting to ER (GO:0045047)	9/24	0.570748	1	0.9915	1	-0.421606	0.23644	SRP54;SRP102;SPC2;SRP101;YDJ1;GET3;SEC53;GET4;SEC63
regulation of DNA-templated transcription in response to stress (GO:0043620)	5/14	0.680783	1	0.981952	1	-0.612681	0.235583	ASF1;HSF1;SKN7;SPT6;INO80
rRNA 3'-end processing (GO:0031125)	12/24	0.570748	1	0.9915	1	-0.418594	0.234751	RRP6;RRP4;RRP43;DIS3;RRP40;CSL4;TSR1;RRP45;REX2;MTR4;RNH70;RPS0A
ER to Golgi vesicle-mediated transport (GO:0006888)	39/90	0.563955	1	0.999995	1	-0.407976	0.233681	YET1;SEC7;SEC22;SEC21;YET3;SEC23;SEC26;SEC28;SEC27;GTS1;SAR1;MRS6;GEA2;COP1;RUD3;EMP24;YIP3;EMP47;PHO86;YPT1;YKT6;SEC13;SED5;AGE2;ERP1;ERP2;CDC1;ERP4;ERV41;GRH1;GYL1;GYP5;SLY1;RET2;ERV46;TED1;GCS1;SEC31;BET1
chromatin silencing at telomere (GO:0006348)	23/64	0.568991	1	0.999914	1	-0.408399	0.230293	ASF1;BRE1;NUP133;NUP145;POL30;ISW2;PNC1;SCS2;RNA1;INO80;SIR2;SUB2;NUP84;RAP1;HAT2;MRC1;HAT1;MCM3;ITC1;NPT1;SCP160;RKR1;FUN30
organelle membrane fusion (GO:0090174)	9/27	0.635765	1	0.995812	1	-0.507498	0.229859	SEC22;NYV1;SED5;SEC4;CDC48;SEY1;YKT6;SNC1;BET1
positive regulation of DNA-templated transcription, elongation (GO:0032786)	22/51	0.57341	1	0.99964	1	-0.413248	0.22983	CET1;GCN5;ASF1;HMT1;NOT3;MOT2;NOT5;RPT6;CTR9;SGV1;SPT16;NPL3;CDC73;NAP1;RSC6;XRN1;CDC39;SPT5;RPT4;PAF1;SPT6;CCR4
stress granule assembly (GO:0034063)	4/12	0.624203	1	0.969155	1	-0.482965	0.227611	THP2;PUB1;MFT1;DHH1
regulation of actin cytoskeleton organization (GO:0032956)	7/13	0.653646	1	0.976405	1	-0.524832	0.223153	RSP5;CDC42;SAC7;MDM20;RHO3;RHO1;RHO2
negative regulation of cell cycle process (GO:0010948)	3/13	0.653646	1	0.976405	1	-0.523754	0.222695	MSH6;PDR16;AIP1
vesicle budding from membrane (GO:0006900)	6/13	0.653646	1	0.976405	1	-0.522624	0.222214	VPS4;SEC14;SEC28;VPS74;YPT1;BRO1
endosome transport via multivesicular body sorting pathway (GO:0032509)	12/27	0.635765	1	0.995812	1	-0.482911	0.218723	RSP5;PKH2;YPT52;PKH1;VPS4;VTA1;SEC28;SEC27;VPS9;VPS21;MUK1;ELO3
pseudouridine synthesis (GO:0001522)	5/14	0.680783	1	0.981952	1	-0.567979	0.218395	CBF5;PUS4;DEG1;PUS1;PUS7
mitochondrial proton-transporting ATP synthase complex assembly (GO:0033615)	2/12	0.624203	1	0.969155	1	-0.463021	0.218212	ATP12;ATP11
quinone biosynthetic process (GO:1901663)	4/13	0.653646	1	0.976405	1	-0.512492	0.217906	COQ4;COQ1;ARH1;COQ8
regulation of TORC1 signaling (GO:1903432)	4/13	0.653646	1	0.976405	1	-0.507378	0.215732	GCN2;SEC13;SEH1;GCN1
vesicle-mediated transport to the plasma membrane (GO:0098876)	8/25	0.59332	1	0.993279	1	-0.408527	0.21326	CSR1;RSN1;ARF2;SEC3;SEC4;BCH1;CHS5;SNC1
response to salt stress (GO:0009651)	9/27	0.635765	1	0.995812	1	-0.469165	0.212497	MET22;WHI2;ALD6;RIM11;SIS2;PSR2;MYO5;NST1;MCK1
RNA polyadenylation (GO:0043631)	8/27	0.635765	1	0.995812	1	-0.46871	0.212291	PTA1;SEN1;PAP2;PAP1;PTI1;MPE1;MTR4;CFT2
ribonucleoprotein complex assembly (GO:0022618)	48/156	0.568851	1	1	1	-0.375986	0.212108	RPL5;RRP7;TIF5;RPL3;NAB6;RRP5;RPL10;HSH155;TIF3;NOP2;SUI2;RPF2;IPI1;DHH1;CDC73;PRP8;RPS0A;GCD11;EDC3;PUB1;MFT1;IPI3;MRPL7;MDN1;MRT4;PRP11;TMA64;RPS5;REX4;SPB4;SSF2;PAT1;DRS1;MAK21;RSM7;SSF1;SNU114;BRR2;YVH1;CUS1;THP2;LSG1;RSA4;RIX1;MRD1;RPP0;PRP19;DBP2
cell morphogenesis (GO:0000902)	5/13	0.653646	1	0.976405	1	-0.498708	0.212046	TAO3;RHO5;DOP1;SRV2;CAP2
protein catabolic process in the vacuole (GO:0007039)	2/13	0.653646	1	0.976405	1	-0.490424	0.208523	APE3;PRC1
regulation of transcription initiation from RNA polymerase II promoter (GO:0060260)	7/13	0.653646	1	0.976405	1	-0.488514	0.207711	XRN1;ISW1;CTR9;SPT6;MOT1;SPT16;CHD1
regulation of invasive growth in response to glucose limitation (GO:2000217)	4/13	0.653646	1	0.976405	1	-0.4876	0.207323	SNF2;GAL11;TUP1;YTA7
aromatic compound biosynthetic process (GO:0019438)	12/25	0.59332	1	0.993279	1	-0.396477	0.206969	BNA3;HIS2;HIS5;HIS4;HIS7;ARO7;RKI1;ARO4;ARO2;ARO3;THI80;HIS1
lipid translocation (GO:0034204)	2/15	0.705795	1	0.986196	1	-0.589585	0.20543	DNF1;NEO1
ribosomal small subunit export from nucleus (GO:0000056)	7/15	0.705795	1	0.986196	1	-0.579622	0.201958	NUP82;NUP159;RPS3;CRM1;MEX67;ARB1;NOP9
carbohydrate derivative biosynthetic process (GO:1901137)	5/13	0.653646	1	0.976405	1	-0.474978	0.201956	RNR4;ALG2;RNR2;ALG1;RNR1
phosphatidylcholine metabolic process (GO:0046470)	5/14	0.680783	1	0.981952	1	-0.523806	0.20141	SAH1;PSD1;CHO2;KAP95;CKI1
primary alcohol metabolic process (GO:0034308)	4/13	0.653646	1	0.976405	1	-0.473281	0.201234	ADH3;ADH1;ALD4;PDC1
peptidyl-lysine modification (GO:0018205)	5/25	0.59332	1	0.993279	1	-0.384282	0.200604	LIP5;AOS1;EFM2;GCV3;UBA2
tRNA wobble base modification (GO:0002097)	12/27	0.635765	1	0.995812	1	-0.440052	0.199311	TUM1;NFS1;NBP35;HRR25;KRE33;ELP2;KTI12;ELP3;ELP4;NCS6;SAP190;IKI3
mitochondrial translation (GO:0032543)	42/105	0.584717	1	0.999999	1	-0.364711	0.195714	MRPS17;MRP51;RSM24;MRPS35;RSM25;RSM23;MRPL16;MRPL17;TUF1;MRPL15;IMG1;MRPL35;MRP13;MRPL10;MRPL11;MRPL3;MRPL1;MRPL40;MRPL8;MRPL7;MRPL6;YML6;RSM28;RSM26;MRPL9;NAM9;MRPS28;RSM10;VAR1;MRP1;TYS1;PET123;MEF1;HTS1;MRP7;MRP4;MRPL24;RSM7;MRPS5;MRPL22;MRPS9;MTF2
nucleotide metabolic process (GO:0009117)	7/15	0.705795	1	0.986196	1	-0.558604	0.194634	PRS5;APA1;PRS2;PRS1;PRS4;PRS3;AMD1
protein exit from endoplasmic reticulum (GO:0032527)	5/13	0.653646	1	0.976405	1	-0.456519	0.194107	CDC48;UFD1;PMT2;NPL4;PMT1
ribosome localization (GO:0033750)	8/14	0.680783	1	0.981952	1	-0.502161	0.193087	LSG1;RLI1;SRM1;RIX1;SSB2;ZUO1;RNA1;GSP2
steroid metabolic process (GO:0008202)	6/15	0.705795	1	0.986196	1	-0.535859	0.18671	VPS4;OSH7;OSH6;ERG11;ERG12;ERG5
homoserine metabolic process (GO:0009092)	6/13	0.653646	1	0.976405	1	-0.426883	0.181506	HOM6;YHR112C;CYS4;CYS3;HOM3;HOM2
transcription from RNA polymerase I promoter (GO:0006360)	13/38	0.58048	1	0.998465	1	-0.333366	0.181318	RPA135;ISW1;TFB1;CTR9;RPC40;RPA43;SPT15;CHD1;CDC73;RPA190;RPB5;PAF1;MOT1
nuclear mRNA surveillance (GO:0071028)	11/26	0.614992	1	0.994692	1	-0.368354	0.179074	RRP6;RRP43;NRD1;DIS3;PAP2;HRB1;PIN4;RAT1;RRP45;GBP2;MTR4
regulation of formin-nucleated actin cable assembly (GO:0090337)	3/12	0.624203	1	0.969155	1	-0.37616	0.177277	BUD6;RHO3;KEL1
regulation of protein phosphorylation (GO:0001932)	4/15	0.705795	1	0.986196	1	-0.500662	0.174446	CLA4;ASF1;RTS1;ASC1
pyrimidine-containing compound biosynthetic process (GO:0072528)	6/12	0.624203	1	0.969155	1	-0.367916	0.173391	URA8;URA7;URA5;URA4;THI80;FUR1
nucleic acid phosphodiester bond hydrolysis (GO:0090305)	5/14	0.680783	1	0.981952	1	-0.444003	0.170725	NUC1;MOT2;NOT5;DCP1;EDC3
nuclear-transcribed mRNA catabolic process (GO:0000956)	40/92	0.58768	1	0.999997	1	-0.318439	0.169274	RRP6;RRP4;SKI3;NOT3;POP1;STO1;NOT5;SKI2;CSL4;NMD4;DHH1;JSN1;PUB1;NRD1;HRB1;NAM7;HBS1;GBP2;CCR4;DOM34;DCS2;MRT4;DCS1;RRP43;ECM32;DIS3;RRP40;SUP35;RAT1;PAT1;TPA1;XRN1;PAP2;CDC39;RPP1;PIN4;RRP45;DBP2;DCP1;RNT1
folic acid-containing compound biosynthetic process (GO:0009396)	6/12	0.624203	1	0.969155	1	-0.353003	0.166363	MTD1;FSH2;FSH1;FSH3;MIS1;FOL2
maturation of SSU-rRNA from tricistronic rRNA transcript (SSU-rRNA, 5.8S rRNA, LSU-rRNA) (GO:0000462)	43/105	0.584717	1	0.999999	1	-0.302762	0.16247	FAL1;PRP43;RRP5;UTP22;RRP3;DIP2;NOP7;NOP9;RPS0A;EMG1;NOB1;BMS1;HAS1;TOM1;UTP20;RIO1;UTP15;UTP8;UTP7;NOP58;UTP6;UTP5;UTP4;KRR1;ROK1;PNO1;UTP13;DIM1;ENP1;RPS1A;UTP18;UTP9;RPS1B;RCL1;MRPS9;NAN1;MRD1;NOC4;TSR1;DBP8;UTP30;BFR2;ECM16
ion homeostasis (GO:0050801)	4/15	0.705795	1	0.986196	1	-0.464023	0.16168	HRK1;CMP2;CNA1;GLC7
steroid biosynthetic process (GO:0006694)	9/15	0.705795	1	0.986196	1	-0.462054	0.160994	MVD1;PDR17;PDR16;ERG1;ERG11;ERG3;ERG4;NSG1;HMG1
protein import (GO:0017038)	27/54	0.619321	1	0.999813	1	-0.331497	0.158831	POM34;NUP188;NUP145;WTM1;KAP123;SXM1;KAP104;NUP82;NUP84;POM152;NUP116;CSE1;NUP133;SRP1;NUP157;NIC96;KAP95;PSE1;RNA1;RTG2;ACC1;GSP2;IWR1;NAP1;NPA3;NUP53;NUP57
protein oligomerization (GO:0051259)	4/14	0.680783	1	0.981952	1	-0.412907	0.158768	VPS4;STE2;ATP4;DNM1
purine nucleobase metabolic process (GO:0006144)	7/13	0.653646	1	0.976405	1	-0.373378	0.158757	MTD1;HPT1;SER1;ADO1;MIS1;ADE2;ADE3
cellular response to salt stress (GO:0071472)	3/15	0.705795	1	0.986196	1	-0.452544	0.15768	RIM11;PSR2;MCK1
energy reserve metabolic process (GO:0006112)	5/15	0.705795	1	0.986196	1	-0.44949	0.156616	UGP1;GLC7;BMH2;BMH1;AAP1
tRNA-containing ribonucleoprotein complex export from nucleus (GO:0071431)	10/15	0.705795	1	0.986196	1	-0.448687	0.156336	UTP8;NUP116;NUP133;SOL2;UTP22;CEX1;NUP145;SOL1;RNA1;TEF1
protein localization to cell periphery (GO:1990778)	4/14	0.680783	1	0.981952	1	-0.393512	0.15131	CDC24;SEC4;ENT4;SLM1
mitochondrial membrane organization (GO:0007006)	7/15	0.705795	1	0.986196	1	-0.430276	0.149921	TIM50;YLH47;AIM24;PHB1;MDM38;SAR1;PET9
protein maturation (GO:0051604)	15/41	0.632766	1	0.999219	1	-0.32318	0.147905	LIP5;HSP60;HSP82;SSQ1;YME1;MAS2;MAS1;ICP55;COR1;MAP2;MAP1;QCR2;GCV3;MET18;COX20
cellular response to organic substance (GO:0071310)	3/14	0.680783	1	0.981952	1	-0.376666	0.144833	SLT2;YPK1;MSN2
positive regulation of transcription from RNA polymerase II promoter involved in cellular response to chemical stimulus (GO:1901522)	8/29	0.674654	1	0.997401	1	-0.360313	0.141803	YAP1;MSN4;SWI3;PLP2;SWI1;ADR1;MSN2;MGA2
response to endoplasmic reticulum stress (GO:0034976)	7/14	0.680783	1	0.981952	1	-0.368442	0.14167	LNP1;SLT2;RTN1;ARL1;PDI1;EUG1;YOP1
mitochondrial gene expression (GO:0140053)	43/107	0.606411	1	0.999999	1	-0.282775	0.141444	MRPS17;MRP51;RSM24;MRPS35;RSM25;RSM23;MRPL16;MRPL17;TUF1;MRPL15;IMG1;MRPL35;MRP13;MRPL10;MRPL11;MRPL3;MRPL1;MRPL40;MRPL8;MSS116;MRPL7;MRPL6;YML6;RSM28;RSM26;MRPL9;NAM9;MRPS28;RSM10;VAR1;MRP1;TYS1;PET123;MEF1;HTS1;MRP7;MRP4;MRPL24;RSM7;MRPS5;MRPL22;MRPS9;MTF2
traversing start control point of mitotic cell cycle (GO:0007089)	6/14	0.680783	1	0.981952	1	-0.362785	0.139495	WHI3;XRN1;CDC25;GID8;CYS4;CCR4
positive regulation of nucleic acid-templated transcription (GO:1903508)	8/15	0.705795	1	0.986196	1	-0.398562	0.138871	CTI6;SEC13;NUP133;NUP145;NUP53;YKR023W;NUP84;CDC28
heme biosynthetic process (GO:0006783)	8/17	0.750097	1	0.991925	1	-0.469934	0.135131	HEM1;HEM3;HEM2;HEM15;HEM14;COX15;HEM13;HEM12
regulation of protein localization (GO:0032880)	9/29	0.674654	1	0.997401	1	-0.342342	0.134731	RSP5;PEA2;DBF2;HRR25;RAS2;BUD6;BNI1;PHO85;RHO1
asparagine metabolic process (GO:0006528)	6/14	0.680783	1	0.981952	1	-0.349598	0.134425	SWI6;ASN2;SWI4;ASN1;ASP1;NIT3
regulation of mRNA stability (GO:0043488)	6/14	0.680783	1	0.981952	1	-0.34421	0.132353	PUB1;WHI3;WHI4;XRN1;HEK2;MGA2
regulation of transcription from RNA polymerase I promoter (GO:0006356)	14/29	0.674654	1	0.997401	1	-0.335137	0.131895	UTP15;UTP8;UME1;UTP5;UTP4;CKA2;CKB2;CKA1;RPD3;UTP9;NAN1;SIN3;RIO1;TAP42
establishment of protein localization to mitochondrion (GO:0072655)	18/42	0.649153	1	0.999377	1	-0.297741	0.12865	HSP60;HSP82;PAM17;MDM38;TOM71;SSC1;YME1;TOM40;YTA12;MCX1;AFG3;TOM70;TIM50;YLH47;TIM21;TIM23;YDJ1;MIC60
U5 snRNA 3'-end processing (GO:0034476)	7/12	0.624203	1	0.969155	1	-0.269717	0.127112	RRP6;RRP43;RRP45;REX2;MTR4;RNH70;RNT1
ncRNA catabolic process (GO:0034661)	7/14	0.680783	1	0.981952	1	-0.323398	0.12435	RRP4;RRP43;NRD1;DIS3;RRP40;RRP45;MTR4
lipid biosynthetic process (GO:0008610)	12/28	0.655649	1	0.996699	1	-0.293807	0.124025	URA8;PDR17;URA7;PDR16;GPT2;SCS2;ERG20;ELO3;OPI1;ETR1;HMG1;PAH1
phosphatidylinositol metabolic process (GO:0046488)	12/28	0.655649	1	0.996699	1	-0.292721	0.123566	CSR1;INP53;CDS1;VAC14;INP52;SEC14;SFH5;STT4;VPS30;FAB1;PIK1;SAC1
deadenylation-dependent decapping of nuclear-transcribed mRNA (GO:0000290)	7/16	0.728849	1	0.989442	1	-0.388006	0.122722	DCS2;DCS1;NOT3;NOT5;PAT1;DHH1;DCP1
poly(A)+ mRNA export from nucleus (GO:0016973)	21/39	0.598422	1	0.998773	1	-0.237832	0.122117	RSP5;NUP159;NUP116;NUP133;RRP43;NUP145;SRM1;MLP2;DIS3;CSL4;NIC96;ENP1;MTR4;GLE2;NEW1;HRB1;SPT6;PIN4;DBP5;MEX67;GBP2
negative regulation of chromatin silencing at telomere (GO:0031939)	5/16	0.728849	1	0.989442	1	-0.385484	0.121925	CTI6;UME1;WTM1;RPD3;SIN3
DNA replication (GO:0006260)	18/42	0.649153	1	0.999377	1	-0.281679	0.12171	CTF4;POL2;RFC5;SNF2;POL1;RFA1;RFC3;RFA2;POL3;RFC2;SWI1;SPT16;PRI1;ABF1;POB3;MRC1;TOP1;CCR4
'de novo' posttranslational protein folding (GO:0051084)	8/16	0.728849	1	0.989442	1	-0.361567	0.11436	SSZ1;HSP104;KAR2;SSB2;SSQ1;SSA2;SSC1;LHS1
chromatin assembly (GO:0031497)	13/28	0.655649	1	0.996699	1	-0.267998	0.11313	RLF2;ARP9;TUP1;ISW2;INO80;SPT16;STH1;CHD1;NAP1;RSC6;RSC3;SPT6;FUN30
Golgi to plasma membrane protein transport (GO:0043001)	8/13	0.653646	1	0.976405	1	-0.26603	0.113113	CSR1;PDR17;SEC14;SFH5;VPS74;ARL1;SEC18;GCS1
triglyceride metabolic process (GO:0006641)	4/15	0.705795	1	0.986196	1	-0.315043	0.109771	SAH1;AYR1;TGL4;PAH1
transfer RNA gene-mediated silencing (GO:0061587)	6/16	0.728849	1	0.989442	1	-0.346671	0.109648	RSC9;RCO1;GLC7;RPD3;STH1;SIN3
protein complex localization (GO:0031503)	5/15	0.705795	1	0.986196	1	-0.313003	0.10906	YPT6;ARL1;RPT2;SEH1;JSN1
RNA 3'-end processing (GO:0031123)	11/29	0.674654	1	0.997401	1	-0.276958	0.108998	SEN1;RRP43;SUB2;NRD1;DIS3;RTT103;RRP40;CTR9;CSL4;PAF1;CDC73
internal peptidyl-lysine acetylation (GO:0018393)	16/44	0.680341	1	0.999606	1	-0.281776	0.108529	ACT1;SPT20;GCN5;ASF1;TAF12;SPT8;TRA1;EAF3;ARP4;RVB2;RVB1;HAT2;HAT1;TAF5;SGF73;ACS2
regulation of actin filament-based process (GO:0032970)	7/13	0.653646	1	0.976405	1	-0.254605	0.108256	RSP5;CDC42;SAC7;MDM20;RHO3;RHO1;RHO2
nuclear migration along microtubule (GO:0030473)	4/16	0.728849	1	0.989442	1	-0.317482	0.100416	TUB3;TUB2;TUB1;NUM1
rRNA-containing ribonucleoprotein complex export from nucleus (GO:0071428)	12/29	0.674654	1	0.997401	1	-0.254792	0.100275	LSG1;RLI1;SRM1;RIX1;SSB2;RPS5;ZUO1;RPS3;RNA1;RPS2;RPS0A;GSP2
carbon catabolite activation of transcription (GO:0045991)	3/14	0.680783	1	0.981952	1	-0.259679	0.0998495	RAS2;SWI3;SWI1
peptidyl-serine modification (GO:0018209)	14/39	0.598422	1	0.998773	1	-0.189982	0.0975477	PKH2;PKH1;TPK1;CKA2;CKB2;CKA1;PKC1;DUN1;YPK1;DBF2;HRR25;YPK2;MCK1;CDC28
purine ribonucleotide biosynthetic process (GO:0009152)	7/15	0.705795	1	0.986196	1	-0.279772	0.0974811	IMD2;IMD3;CAB2;APT1;SIS2;IMD4;GUA1
telomere localization (GO:0034397)	6/16	0.728849	1	0.989442	1	-0.298852	0.0945238	SIR2;NUP116;NUP133;NUP145;MLP2;NUP84
bipolar cellular bud site selection (GO:0007121)	8/17	0.750097	1	0.991925	1	-0.326729	0.0939519	PEA2;MYO3;VRP1;RSR1;MYO5;END3;BUD6;SLA2
calcium ion homeostasis (GO:0055074)	6/15	0.705795	1	0.986196	1	-0.26842	0.0935255	VMA2;FLC2;PMR1;PGM2;SPF1;PMC1
retrograde transport, endosome to Golgi (GO:0042147)	14/42	0.649153	1	0.999377	1	-0.21142	0.0913521	VPS29;RIC1;TDA3;FAB1;YPT6;YPT31;SNX4;YPT7;VPS5;VPS53;VPS30;PEP8;YPT1;VPS17
positive regulation of mitochondrial translation (GO:0070131)	3/16	0.728849	1	0.989442	1	-0.284127	0.0898663	MDM38;PAN5;CBP3
positive regulation of response to nutrient levels (GO:0032109)	6/14	0.680783	1	0.981952	1	-0.21826	0.0839234	SNF1;GCN3;GCN2;GIR2;RBG1;RBG2
negative regulation of DNA recombination (GO:0045910)	8/17	0.750097	1	0.991925	1	-0.287957	0.082803	SIR2;MSH6;MSH2;SET2;PAP2;PAF1;RPD3;CDC73
cytoskeleton-dependent cytokinesis (GO:0061640)	5/14	0.680783	1	0.981952	1	-0.209159	0.080424	CDC10;CDC11;CDC12;SHS1;CDC3
pre-mRNA cleavage required for polyadenylation (GO:0098789)	4/17	0.750097	1	0.991925	1	-0.275692	0.0792762	PTA1;PTI1;MPE1;CFT2
autophagosome assembly (GO:0000045)	7/32	0.726569	1	0.998737	1	-0.24812	0.0792551	YPT6;SEC7;HRR25;VPS30;ARL1;SEC18;YPT1
cellular glucan metabolic process (GO:0006073)	5/17	0.750097	1	0.991925	1	-0.275479	0.0792149	UGP1;GLC7;BMH2;BMH1;AAP1
positive regulation of translation (GO:0045727)	13/44	0.680341	1	0.999606	1	-0.202722	0.0780807	DOM34;TRL1;RLI1;MDM38;EFM2;GCD11;TUB4;HBS1;RPS2;NAM9;PAN5;CBP3;EFT1
beta-glucan biosynthetic process (GO:0051274)	6/14	0.680783	1	0.981952	1	-0.202912	0.0780219	FKS1;KRE5;UGP1;KAR2;CWH41;ROT2
meiosis I (GO:0007127)	4/17	0.750097	1	0.991925	1	-0.264565	0.0760765	CDC55;TUB3;TUB2;TUB1
phosphorylation of RNA polymerase II C-terminal domain (GO:0070816)	5/17	0.750097	1	0.991925	1	-0.263477	0.0757637	TFB3;TFB1;CDC28;SGV1;CCL1
cellular protein complex localization (GO:0034629)	6/17	0.750097	1	0.991925	1	-0.260386	0.0748748	YPT6;SEC3;SRP1;ARL1;SEH1;JSN1
phospholipid biosynthetic process (GO:0008654)	12/29	0.674654	1	0.997401	1	-0.188209	0.0740705	SLC1;IDI1;URA8;PDR17;URA7;PDR16;GPT2;SCS2;ERG20;OPI1;YKR070W;PAH1
sterol metabolic process (GO:0016125)	15/30	0.692796	1	0.997955	1	-0.199353	0.0731666	PDR17;PDR16;ERG11;ERG12;NSG1;HMG1;MVD1;VPS4;OSH7;ERG1;OSH6;GRE2;ERG3;ERG4;ERG5
cellular response to topologically incorrect protein (GO:0035967)	9/16	0.728849	1	0.989442	1	-0.224353	0.0709606	TMC1;SSZ1;KAR2;SSB2;SSQ1;SSA2;YHB1;SSC1;LHS1
selective autophagy (GO:0061912)	7/17	0.750097	1	0.991925	1	-0.239404	0.0688413	RSP5;PRO1;CDC48;UBP3;VPS21;DOA1;YPT1
cellular modified amino acid biosynthetic process (GO:0042398)	7/16	0.728849	1	0.989442	1	-0.20888	0.0660666	MTD1;ECM31;GSH2;PAN6;PAN5;SPE3;FOL2
post-Golgi vesicle-mediated transport (GO:0006892)	28/71	0.661841	1	0.999981	1	-0.159883	0.0659884	RSN1;ARF2;SEC3;SEC4;APL5;APL6;APL4;MUK1;APL2;ELO3;DOP1;SNC1;CSR1;GGA2;GGA1;VPS53;CDC28;SEC14;VPS9;APM3;CHC1;YPT52;BCH1;CHS5;VPS21;KES1;VPS45;PEP5
regulation of cytoskeleton organization (GO:0051493)	7/13	0.653646	1	0.976405	1	-0.153899	0.0654361	RSP5;CDC42;SAC7;MDM20;RHO3;RHO1;RHO2
regulation of cell growth (GO:0001558)	3/17	0.750097	1	0.991925	1	-0.220563	0.0634236	MKS1;SLM1;KAP123
histone acetylation (GO:0016573)	17/45	0.695143	1	0.999687	1	-0.171029	0.0621925	ACT1;SPT20;GCN5;ASF1;TAF12;SPT8;TRA1;EAF3;ELP4;ARP4;RVB2;RVB1;HAT2;HAT1;TAF5;SGF73;ACS2
cellular calcium ion homeostasis (GO:0006874)	5/14	0.680783	1	0.981952	1	-0.157121	0.0604149	VMA2;PMR1;PGM2;SPF1;PMC1
CUT catabolic process (GO:0071034)	6/15	0.705795	1	0.986196	1	-0.172654	0.0601579	RRP6;RRP4;NRD1;DIS3;PAP2;RRP40
DNA conformation change (GO:0071103)	5/15	0.705795	1	0.986196	1	-0.167585	0.0583916	RFA1;RFA2;RDH54;TOP2;TOP1
polyadenylation-dependent snoRNA 3'-end processing (GO:0071051)	9/16	0.728849	1	0.989442	1	-0.183455	0.058025	RRP6;RRP4;RRP43;DIS3;PAP2;RRP40;CSL4;RRP45;MTR4
mRNA cleavage involved in mRNA processing (GO:0098787)	4/18	0.769681	1	0.993825	1	-0.220832	0.0578092	PTA1;PTI1;MPE1;CFT2
mitochondrion inheritance (GO:0000001)	12/30	0.692796	1	0.997955	1	-0.155048	0.0569056	ACT1;PHB1;BUL1;MDM20;ARP3;MYO2;OLE1;ARP2;PHB2;DNM1;ARC35;NUM1
rRNA transcription (GO:0009303)	9/31	0.710094	1	0.998393	1	-0.164894	0.0564527	RSC9;RPA135;TFC3;RPA190;TFC1;RPA43;MOT1;SPT15;RNT1
telomere tethering at nuclear periphery (GO:0034398)	6/16	0.728849	1	0.989442	1	-0.173618	0.0549135	SIR2;NUP116;NUP133;NUP145;MLP2;NUP84
transcription from RNA polymerase II promoter (GO:0006366)	52/123	0.632797	1	1	1	-0.119611	0.0547348	TFB3;TFB1;NPL6;RPD3;CHD1;CDC73;MFT1;RCO1;CCR4;STH1;SUB2;CDC39;TOP1;HIR1;BRE1;ARP9;ISW1;NOT5;ARP7;RTR1;CTR9;ISW2;RPB2;SGV1;RPB3;SPT16;SPT15;SEN1;RSC30;RPB5;SPT5;SPT6;CCL1;SFH1;TAF12;RSC1;EAF3;INO80;RSC58;RSC8;THP2;RSC9;RSC4;RSC2;RSC3;SRB4;RPO21;PAF1;TAF5;TAF4;TAF2;TAF1
energy coupled proton transport, down electrochemical gradient (GO:0015985)	4/18	0.769681	1	0.993825	1	-0.208364	0.0545455	ATP3;ATP4;ATP1;ATP2
cellular response to heat (GO:0034605)	29/72	0.673987	1	0.999985	1	-0.132626	0.0523267	NUP188;SSQ1;SWI4;SSC1;CPR7;HSC82;SSZ1;KAR2;NUP84;SWI6;SSA2;HSF1;LHS1;NMA111;HSP78;TPS2;SIN3;TPS1;HSP104;NUP133;YAK1;SKN7;MSN4;AHA1;MSN2;HOG1;RIM11;SSB2;MCK1
establishment of spindle orientation (GO:0051294)	5/16	0.728849	1	0.989442	1	-0.161014	0.050927	SNF1;ACT1;MYO2;BNI1;BCP1
oligosaccharide-lipid intermediate biosynthetic process (GO:0006490)	5/14	0.680783	1	0.981952	1	-0.130435	0.0501539	DPM1;ALG9;ALG2;ALG12;ALG1
nuclear polyadenylation-dependent tRNA catabolic process (GO:0071038)	9/17	0.750097	1	0.991925	1	-0.16101	0.0462989	RRP6;RRP4;RRP43;DIS3;PAP2;RRP40;CSL4;RRP45;MTR4
cellular macromolecular complex assembly (GO:0034622)	10/30	0.692796	1	0.997955	1	-0.121154	0.0444659	VPS1;VOA1;RVS161;OST3;SGT1;YTA12;VPH1;RVS167;SGF73;AFG3
RNA biosynthetic process (GO:0032774)	8/16	0.728849	1	0.989442	1	-0.1361	0.0430469	SEN1;ISW1;SUP45;SET2;CTR9;GRS1;PAF1;PRI1
organelle transport along microtubule (GO:0072384)	5/18	0.769681	1	0.993825	1	-0.155049	0.0405886	SEC21;TUB3;TUB2;TUB1;NUM1
RNA transport (GO:0050658)	8/15	0.705795	1	0.986196	1	-0.112366	0.0391517	NUP116;GLE2;NUP133;NUP188;NUP145;NUP157;MSN5;RNA1
positive regulation of protein polymerization (GO:0032273)	5/16	0.728849	1	0.989442	1	-0.113666	0.0359512	NAP1;SPC34;DUO1;RHO5;BNI1
base-excision repair (GO:0006284)	7/19	0.787731	1	0.995278	1	-0.150305	0.0358626	POL32;POL2;POL3;PAP2;CDC9;STH1;APN1
regulation of cellular protein localization (GO:1903827)	7/17	0.750097	1	0.991925	1	-0.121964	0.0350712	CDC42;GAL11;HRR25;HSF1;CDC28;BNI1;RHO1
nuclear polyadenylation-dependent mRNA catabolic process (GO:0071042)	10/16	0.728849	1	0.989442	1	-0.109784	0.0347235	RRP6;RRP4;RRP43;DIS3;PAP2;RRP40;CSL4;RRP45;MTR4;DBP2
RNA modification (GO:0009451)	14/32	0.726569	1	0.998737	1	-0.10009	0.0319708	NOP56;PUS4;TRM2;ALA1;NOP2;DIM1;PUS7;DUS1;TRM7;DUS3;RCM1;PAP2;TAN1;NCL1
response to unfolded protein (GO:0006986)	9/20	0.804367	1	0.996389	1	-0.139202	0.030304	SNF1;SSZ1;KAR2;SSB2;SSQ1;SSA2;GLC7;SSC1;LHS1
DNA strand elongation involved in DNA replication (GO:0006271)	15/27	0.635765	1	0.995812	1	-0.0654759	0.0296557	POL32;POL2;RFC5;POL1;RFC3;RFC1;RFC2;POL30;CDC9;PRI1;MCM3;MCM4;TOP2;MCM6;TOP1
phospholipid metabolic process (GO:0006644)	12/35	0.771288	1	0.999391	1	-0.112455	0.0292039	SCS7;URA8;PDR17;URA7;PDR16;YPK1;GPT2;SCS2;OPI1;TGL4;ERG9;PAH1
cell wall chitin biosynthetic process (GO:0006038)	6/16	0.728849	1	0.989442	1	-0.0906894	0.0286841	PCM1;BCH1;BMH2;CHS3;BMH1;GFA1
proteolysis (GO:0006508)	23/50	0.761394	1	0.999902	1	-0.102668	0.0279878	APE4;APE2;TMA108;CYM1;YME1;PRD1;YTA12;MCX1;AFG3;KEX1;MAS2;MAS1;ICP55;NAS6;RIM11;COR1;PRC1;QCR2;ECM14;PEP4;STE23;COX20;AAP1
posttranscriptional tethering of RNA polymerase II gene DNA at nuclear periphery (GO:0000973)	8/19	0.787731	1	0.995278	1	-0.117065	0.0279316	RRP6;NUP116;GLE2;NUP133;NUP145;MLP2;NUP84;NUP157
maintenance of DNA repeat elements (GO:0043570)	8/28	0.655649	1	0.996699	1	-0.0647793	0.0273453	MSH6;MSH2;POL30;MRC1;CDC9;SRC1;RTG2;CTF18
nuclear-transcribed mRNA catabolic process, exonucleolytic (GO:0000291)	7/16	0.728849	1	0.989442	1	-0.0802068	0.0253686	RRP4;SKI3;RRP43;RRP40;SKI2;CSL4;RRP45
late endosome to vacuole transport via multivesicular body sorting pathway (GO:0032511)	15/44	0.680341	1	0.999606	1	-0.0610242	0.0235041	RSP5;PKH2;PKH1;VTA1;SEC28;SEC27;VPS9;MUK1;ELO3;BRO1;GGA2;GGA1;YPT52;VPS4;VPS21
mitochondrion distribution (GO:0048311)	12/30	0.692796	1	0.997955	1	-0.0540486	0.0198369	ACT1;PHB1;BUL1;MDM20;ARP3;MYO2;OLE1;ARP2;PHB2;DNM1;ARC35;NUM1
DNA duplex unwinding (GO:0032508)	5/20	0.804367	1	0.996389	1	-0.0796516	0.0173401	RFA1;RFA2;RDH54;MCM4;MCM6
telomere maintenance via telomerase (GO:0007004)	3/17	0.750097	1	0.991925	1	-0.0585975	0.0168499	RFA1;RFA2;HEK2
snoRNA 3'-end processing (GO:0031126)	17/30	0.692796	1	0.997955	1	-0.0453462	0.0166429	RRP6;RRP4;RRP43;DIS3;NOP1;RRP40;CTR9;CSL4;PTI1;MTR4;CBF5;SEN1;NRD1;PAP2;PAP1;PAF1;RRP45
septin ring assembly (GO:0000921)	6/20	0.804367	1	0.996389	1	-0.074103	0.0161322	CDC10;CDC11;CDC12;SHS1;GIN4;CDC3
tRNA catabolic process (GO:0016078)	9/17	0.750097	1	0.991925	1	-0.0550775	0.0158377	RRP6;RRP4;RRP43;DIS3;PAP2;RRP40;CSL4;RRP45;MTR4
rRNA transport (GO:0051029)	6/19	0.787731	1	0.995278	1	-0.0585653	0.0139736	SRM1;RPS5;RPS3;RNA1;RPS2;RPS0A
postreplication repair (GO:0006301)	5/19	0.787731	1	0.995278	1	-0.0569882	0.0135973	POL32;MSH2;POL30;RPO21;RAD18
cellular cation homeostasis (GO:0030003)	9/20	0.804367	1	0.996389	1	-0.0605369	0.0131788	YLH47;PDR5;YVC1;TRK1;HAL5;KKQ8;MDM38;PGM2;SNQ2
polyadenylation-dependent mRNA catabolic process (GO:0071047)	10/16	0.728849	1	0.989442	1	-0.0416553	0.0131751	RRP6;RRP4;RRP43;DIS3;PAP2;RRP40;CSL4;RRP45;MTR4;DBP2
U4 snRNA 3'-end processing (GO:0034475)	9/16	0.728849	1	0.989442	1	-0.037413	0.0118333	RRP6;RRP4;RRP43;PAP2;RRP40;RRP45;REX2;MTR4;RNT1
positive regulation of hydrolase activity (GO:0051345)	11/31	0.710094	1	0.998393	1	-0.0341654	0.0116968	MSH6;SWA2;SEC13;SAC7;MSH2;POL30;OSH3;SQS1;KES1;IRA1;BUD3
Golgi organization (GO:0007030)	13/28	0.655649	1	0.996699	1	-0.0271991	0.0114815	SEC23;COG1;MYO2;ERP1;ERP2;ERP4;GRH1;VPS74;RET2;YPT10;EMP24;TIP20;EMP47
cellular response to nitrogen starvation (GO:0006995)	5/18	0.769681	1	0.993825	1	-0.0246472	0.00645214	SNF1;BCY1;VPS30;MSN4;MSN2
endonucleolytic cleavage of tricistronic rRNA transcript (SSU-rRNA, 5.8S rRNA, LSU-rRNA) (GO:0000479)	24/57	0.661998	1	0.999904	1	-0.0147544	0.00608609	UTP7;NOP58;UTP6;RRP5;KRR1;ROK1;PNO1;UTP13;DIP2;ENP1;RAT1;UTP18;NOP9;RPS0A;RCL1;EMG1;BMS1;MRD1;NOC4;TOM1;TSR1;DBP8;UTP20;DBP3
vacuole organization (GO:0007033)	10/32	0.726569	1	0.998737	1	-0.0189611	0.0060566	ACT1;CLA4;YPT7;GVP36;VAC8;VPS9;VPS21;MYO2;VPS45;NEO1
negative regulation of Ras protein signal transduction (GO:0046580)	6/15	0.705795	1	0.986196	1	-0.0146378	0.00510024	TOF2;SAC7;BCY1;BEM3;BEM2;IRA1
fungal-type cell wall chitin biosynthetic process (GO:0034221)	6/15	0.705795	1	0.986196	1	-0.0118392	0.00412515	PCM1;BCH1;BMH2;CHS3;BMH1;GFA1
regulation of transcription from RNA polymerase II promoter in response to stress (GO:0043618)	9/31	0.710094	1	0.998393	1	-0.0118486	0.00405647	YAP1;HOG1;ZAP1;SEN1;ASF1;HSF1;SKN7;SPT6;INO80
RNA methylation (GO:0001510)	18/36	0.78471	1	0.999523	1	-0.00497069	0.0012051	GCD10;TRM5;TRM3;TRM1;NOP1;TYW3;NOP2;TRM10;TRM44;MUM2;DIM1;GCD14;TRM8;TRM7;TRM82;RCM1;TRM732;NCL1
exonucleolytic nuclear-transcribed mRNA catabolic process involved in deadenylation-dependent decay (GO:0043928)	9/19	0.787731	1	0.995278	1	-0.00486571	0.00116095	RRP4;SKI3;RRP43;DIS3;RRP40;SKI2;CSL4;NAM7;RRP45
mitochondrial RNA metabolic process (GO:0000959)	2/19	1	1	1	1	2.43097	1.7005e-10	TRZ1;MSS116
regulation of sterol import by regulation of transcription from RNA polymerase II promoter (GO:0035968)	1/8	1	1	1	1	2.56038	1.28703e-10	CLA4
regulation of transcription-coupled nucleotide-excision repair (GO:0090262)	4/8	1	1	1	1	2.40836	1.21061e-10	CTR9;SPT5;PAF1;CDC73
regulation of meiotic DNA double-strand break formation (GO:1903341)	1/8	1	1	1	1	2.39274	1.20276e-10	SMC2
positive regulation of gluconeogenesis (GO:0045722)	2/8	1	1	1	1	2.39102	1.2019e-10	SNF1;SNF4
regulation of vesicle fusion (GO:0031338)	2/8	1	1	1	1	2.35693	1.18476e-10	SEC1;PEP5
regulation of phosphatase activity (GO:0010921)	3/8	1	1	1	1	2.32713	1.16978e-10	GIP3;OSH3;KES1
protein autoubiquitination (GO:0051865)	2/8	1	1	1	1	2.31964	1.16602e-10	RSP5;CDC34
coenzyme A biosynthetic process (GO:0015937)	2/8	1	1	1	1	2.27409	1.14312e-10	CAB2;SIS2
peptidyl-diphthamide biosynthetic process from peptidyl-histidine (GO:0017183)	2/8	1	1	1	1	2.26525	1.13868e-10	DPH5;DPH6
rRNA pseudouridine synthesis (GO:0031118)	2/8	1	1	1	1	2.24482	1.12841e-10	CBF5;PUS7
manganese ion transport (GO:0006828)	1/8	1	1	1	1	2.2396	1.12578e-10	PMR1
chromatin organization involved in negative regulation of transcription (GO:0097549)	1/8	1	1	1	1	2.22078	1.11632e-10	POL2
mitotic actomyosin contractile ring assembly (GO:1903475)	1/8	1	1	1	1	2.21843	1.11514e-10	BNI1
RNA splicing, via endonucleolytic cleavage and ligation (GO:0000394)	2/8	1	1	1	1	2.20013	1.10594e-10	TRL1;TPT1
lipid phosphorylation (GO:0046834)	3/8	1	1	1	1	2.1023	1.05676e-10	STT4;FAB1;PIK1
regulation of nucleotide-excision repair (GO:2000819)	4/8	1	1	1	1	2.08974	1.05045e-10	CTR9;SPT5;PAF1;CDC73
rRNA base methylation (GO:0070475)	4/8	1	1	1	1	2.08613	1.04864e-10	BMT6;EMG1;RCM1;NOP2
positive regulation of actin cytoskeleton reorganization (GO:2000251)	3/8	1	1	1	1	1.99534	1.003e-10	PEA2;BUD6;BNI1
regulation of phosphatidylinositol dephosphorylation (GO:0060304)	4/8	1	1	1	1	1.99205	1.00135e-10	VPS74;TCB3;TCB1;SCS2
rRNA modification (GO:0000154)	4/14	1	1	1	1	2.40246	9.4217e-11	NOP56;CBF5;NOP1;DIM1
microtubule nucleation (GO:0007020)	1/19	1	1	1	1	1.31861	9.22386e-11	TUB4
regulation of microtubule polymerization (GO:0031113)	3/15	1	1	1	1	2.50263	8.49491e-11	NAP1;SPC34;DUO1
DNA geometric change (GO:0032392)	2/19	1	1	1	1	1.18638	8.29892e-11	RDH54;MGM101
tRNA aminoacylation for mitochondrial protein translation (GO:0070127)	4/15	1	1	1	1	2.37324	8.0557e-11	MSW1;ALA1;MST1;GRS1
regulation of transcription from RNA polymerase II promoter by pheromones (GO:0046019)	3/15	1	1	1	1	2.37181	8.05085e-11	ISW2;PLP2;ITC1
positive regulation of glucose metabolic process (GO:0010907)	3/8	1	1	1	1	1.5142	7.61144e-11	SNF1;PDC2;SNF4
flavin-containing compound biosynthetic process (GO:0042727)	1/8	1	1	1	1	1.50243	7.55231e-11	RIB1
tryptophan catabolic process (GO:0006569)	1/8	1	1	1	1	1.4763	7.42096e-11	PDC1
tRNA pseudouridine synthesis (GO:0031119)	3/8	1	1	1	1	1.46282	7.35318e-11	DEG1;PUS1;PUS7
positive regulation of sequence-specific DNA binding transcription factor activity (GO:0051091)	2/8	1	1	1	1	1.43874	7.23213e-11	SLT2;RPT6
purine nucleoside bisphosphate biosynthetic process (GO:0034033)	2/8	1	1	1	1	1.42139	7.14493e-11	CAB2;SIS2
regulation of protein catabolic process (GO:0042176)	2/8	1	1	1	1	1.38462	6.96009e-11	RSP5;RPT2
tRNA gene clustering (GO:0070058)	2/8	1	1	1	1	1.36136	6.84315e-11	SMC4;SMC2
positive regulation of transcription from RNA polymerase II promoter by pheromones (GO:0007329)	1/8	1	1	1	1	1.29857	6.52755e-11	PLP2
tRNA thio-modification (GO:0034227)	4/8	1	1	1	1	1.28345	6.45153e-11	NCS2;TUM1;NFS1;NCS6
vacuolar protein processing (GO:0006624)	1/8	1	1	1	1	1.24516	6.25904e-11	PEP4
phospholipid catabolic process (GO:0009395)	1/8	1	1	1	1	1.23699	6.21801e-11	PGC1
'de novo' NAD biosynthetic process (GO:0034627)	1/8	1	1	1	1	1.22133	6.13926e-11	BNA6
cellular response to water deprivation (GO:0042631)	2/8	1	1	1	1	1.20476	6.05599e-11	NTH1;TPS1
phosphatidylinositol phosphorylation (GO:0046854)	3/8	1	1	1	1	1.18146	5.93888e-11	STT4;FAB1;PIK1
regulation of transport (GO:0051049)	2/8	1	1	1	1	1.17582	5.9105e-11	RSP5;KEL1
regulation of transcription regulatory region DNA binding (GO:2000677)	2/8	1	1	1	1	1.16867	5.87457e-11	GRX4;GRX3
cytoplasmic microtubule organization (GO:0031122)	3/8	1	1	1	1	1.16274	5.84473e-11	VPS4;SAP1;BUD6
cellular response to alkaline pH (GO:0071469)	2/8	1	1	1	1	1.16216	5.84187e-11	MSN4;MSN2
protein maturation by iron-sulfur cluster transfer (GO:0097428)	1/8	1	1	1	1	1.15568	5.80929e-11	MET18
negative regulation of macromolecule metabolic process (GO:0010605)	3/8	1	1	1	1	1.15487	5.80522e-11	CLA4;MAP1;SMC2
positive regulation of cellular catabolic process (GO:0031331)	1/14	1	1	1	1	1.47092	5.76848e-11	CDC28
negative regulation of nucleic acid-templated transcription (GO:1903507)	3/8	1	1	1	1	1.14702	5.76573e-11	CDC28;EAF3;MOT1
positive regulation of transcription by pheromones (GO:0009371)	1/8	1	1	1	1	1.14582	5.75971e-11	PLP2
regulation of cytoplasmic translational elongation (GO:1900247)	2/8	1	1	1	1	1.14186	5.73982e-11	DPH5;DPH6
negative regulation of autophagy (GO:0010507)	2/15	1	1	1	1	1.6723	5.67645e-11	XRN1;PHO85
peptidyl-diphthamide metabolic process (GO:0017182)	2/8	1	1	1	1	1.12517	5.65592e-11	DPH5;DPH6
cellular response to acid chemical (GO:0071229)	1/8	1	1	1	1	1.11135	5.58645e-11	YPK1
spindle assembly (GO:0051225)	3/14	1	1	1	1	1.40279	5.5013e-11	TUB4;CDC28;BCP1
actomyosin contractile ring assembly (GO:0000915)	4/13	1	1	1	1	2.47338	5.37811e-11	CDC11;SHS1;MYO1;BNI1
protein import into mitochondrial inner membrane (GO:0045039)	2/13	1	1	1	1	2.43717	5.29938e-11	TIM54;TOM70
global genome nucleotide-excision repair (GO:0070911)	2/8	1	1	1	1	1.05133	5.28472e-11	ABF1;PAF1
intralumenal vesicle formation (GO:0070676)	2/8	1	1	1	1	1.04537	5.25479e-11	VPS4;BRO1
negative regulation of intracellular signal transduction (GO:1902532)	3/14	1	1	1	1	1.33125	5.22074e-11	SAC7;HSF1;PHO85
regulation of organelle organization (GO:0033043)	3/13	1	1	1	1	2.39281	5.20291e-11	SEC23;SEC12;SAR1
carbohydrate derivative transport (GO:1901264)	1/8	1	1	1	1	1.02216	5.13808e-11	PHO91
DNA strand elongation (GO:0022616)	5/14	1	1	1	1	1.28912	5.05551e-11	MCM3;MCM4;TOP2;MCM6;TOP1
regulation of transcription from RNA polymerase II promoter by glucose (GO:0000430)	3/13	1	1	1	1	2.2857	4.97e-11	STB3;TUP1;SPT6
5S class rRNA transcription from RNA polymerase III type 1 promoter (GO:0042791)	2/8	1	1	1	1	0.976772	4.90995e-11	TFC3;TFC1
mRNA splice site selection (GO:0006376)	2/13	1	1	1	1	2.22484	4.83767e-11	PRP28;PRP8
carbon catabolite regulation of transcription from RNA polymerase II promoter (GO:0000429)	2/15	1	1	1	1	1.35233	4.59035e-11	SWI3;SWI1
SCF-dependent proteasomal ubiquitin-dependent protein catabolic process (GO:0031146)	1/21	1	1	1	1	2.48243	4.5697e-11	CDC34
regulation of attachment of spindle microtubules to kinetochore (GO:0051988)	2/12	1	1	1	1	2.56789	4.45606e-11	SPC34;DUO1
pyridoxine metabolic process (GO:0008614)	1/8	1	1	1	1	0.839774	4.2213e-11	RKI1
response to methylmercury (GO:0051597)	1/8	1	1	1	1	0.818512	4.11442e-11	MSN2
anion transmembrane transport (GO:0098656)	1/15	1	1	1	1	1.20858	4.10241e-11	PHO91
phosphatidylethanolamine biosynthetic process (GO:0006646)	2/8	1	1	1	1	0.804024	4.0416e-11	PSD1;CKI1
regulation of TOR signaling (GO:0032006)	2/8	1	1	1	1	0.802707	4.03498e-11	HSF1;CDC60
mitochondrial translational initiation (GO:0070124)	2/8	1	1	1	1	0.796483	4.00369e-11	MRP51;RSM28
protein prenylation (GO:0018342)	1/8	1	1	1	1	0.789189	3.96703e-11	MRS6
activation of GTPase activity (GO:0090630)	4/12	1	1	1	1	2.26002	3.92182e-11	MDR1;GYP5;GYP6;MRS6
thiamine-containing compound biosynthetic process (GO:0042724)	1/12	1	1	1	1	2.24927	3.90317e-11	THI20
outer mitochondrial membrane organization (GO:0007008)	1/15	1	1	1	1	1.14667	3.89224e-11	DJP1
negative regulation of protein phosphorylation (GO:0001933)	3/12	1	1	1	1	2.22505	3.86113e-11	RAT1;LSP1;PIL1
positive regulation of protein catabolic process (GO:0045732)	2/8	1	1	1	1	0.765736	3.84913e-11	RSP5;RPT2
regulation of helicase activity (GO:0051095)	3/8	1	1	1	1	0.764857	3.84472e-11	MSH6;MSH2;SQS1
telomere capping (GO:0016233)	1/14	1	1	1	1	0.967553	3.79444e-11	RAP1
positive regulation of attachment of spindle microtubules to kinetochore (GO:0051987)	2/12	1	1	1	1	2.17933	3.7818e-11	SPC34;DUO1
box C/D snoRNA processing (GO:0034963)	4/13	1	1	1	1	1.71032	3.71892e-11	POP1;NOP1;RPP1;RNT1
meiotic sister chromatid segregation (GO:0045144)	2/12	1	1	1	1	2.12219	3.68263e-11	RDH54;SMC3
hyperosmotic response (GO:0006972)	3/12	1	1	1	1	2.09492	3.63531e-11	HOG1;MET22;SGD1
ion transport (GO:0006811)	1/8	1	1	1	1	0.720741	3.62296e-11	POR1
negative regulation of lipid biosynthetic process (GO:0051055)	3/8	1	1	1	1	0.720083	3.61965e-11	CSR1;YPK1;OPI1
phosphatidylinositol dephosphorylation (GO:0046856)	3/8	1	1	1	1	0.705667	3.54719e-11	INP53;INP52;SAC1
thiamine metabolic process (GO:0006772)	1/13	1	1	1	1	1.62898	3.54205e-11	THI20
regulation of actin cytoskeleton reorganization (GO:2000249)	3/8	1	1	1	1	0.701524	3.52636e-11	PEA2;BUD6;BNI1
regulation of vesicle targeting, to, from or within Golgi (GO:0048209)	3/8	1	1	1	1	0.699998	3.51869e-11	SEC23;SEC12;SAR1
intra-S DNA damage checkpoint (GO:0031573)	3/14	1	1	1	1	0.894176	3.50668e-11	POL2;BRE1;MRC1
glucan catabolic process (GO:0009251)	1/8	1	1	1	1	0.694118	3.48913e-11	GPH1
mitochondrial transmembrane transport (GO:1990542)	2/14	1	1	1	1	0.885839	3.47398e-11	TIM54;TOM70
response to ethanol (GO:0045471)	1/8	1	1	1	1	0.675263	3.39435e-11	UFD2
response to UV (GO:0009411)	3/8	1	1	1	1	0.669989	3.36784e-11	RSP5;MSH6;RAD18
error-free translesion synthesis (GO:0070987)	2/13	1	1	1	1	1.54271	3.35445e-11	POL30;RAD18
error-prone translesion synthesis (GO:0042276)	2/13	1	1	1	1	1.52841	3.32337e-11	POL2;RAD18
meiotic sister chromatid cohesion (GO:0051177)	2/8	1	1	1	1	0.658894	3.31207e-11	RTS1;SMC3
positive regulation of spindle pole body separation (GO:0010696)	1/8	1	1	1	1	0.656579	3.30043e-11	CDC28
cellular response to UV (GO:0034644)	2/8	1	1	1	1	0.651827	3.27654e-11	RSP5;RSC2
inorganic anion transmembrane transport (GO:0098661)	2/13	1	1	1	1	1.50566	3.27391e-11	VHC1;MIR1
ribonucleoside bisphosphate biosynthetic process (GO:0034030)	2/8	1	1	1	1	0.646101	3.24777e-11	CAB2;SIS2
inositol phosphate dephosphorylation (GO:0046855)	3/8	1	1	1	1	0.644404	3.23923e-11	INP53;INP52;INM1
regulation of actin filament polymerization (GO:0030833)	2/8	1	1	1	1	0.643132	3.23284e-11	RHO5;BNI1
monovalent inorganic cation homeostasis (GO:0055067)	2/8	1	1	1	1	0.641581	3.22504e-11	PMA1;VHC1
protein polymerization (GO:0051258)	1/8	1	1	1	1	0.638188	3.20799e-11	UFD4
negative regulation of protein kinase activity (GO:0006469)	3/8	1	1	1	1	0.627755	3.15554e-11	GCN2;LSP1;PIL1
nuclear retention of pre-mRNA at the site of transcription (GO:0071033)	4/12	1	1	1	1	1.80492	3.13207e-11	RRP6;RRP4;RRP40;MTR4
cellular response to methylmercury (GO:0071406)	1/8	1	1	1	1	0.622023	3.12673e-11	MSN2
intracellular lipid transport (GO:0032365)	4/13	1	1	1	1	1.3925	3.02784e-11	DET1;OSH3;KES1;OSH2
'de novo' cotranslational protein folding (GO:0051083)	3/8	1	1	1	1	0.601159	3.02186e-11	SSZ1;SSB2;ZUO1
peptide transport (GO:0015833)	1/15	1	1	1	1	0.862834	2.9288e-11	PGA3
regulation of autophagy (GO:0010506)	2/22	1	1	1	1	2.46989	2.92146e-11	HOG1;TPK1
positive regulation of chromosome segregation (GO:0051984)	2/12	1	1	1	1	1.63169	2.83147e-11	SPC34;DUO1
drug transport (GO:0015893)	1/21	1	1	1	1	1.513	2.78515e-11	PDR5
inositol phosphate catabolic process (GO:0071545)	3/8	1	1	1	1	0.546495	2.74707e-11	INP53;INP52;INM1
mitotic spindle orientation checkpoint (GO:0031578)	2/15	1	1	1	1	0.788085	2.67507e-11	RTS1;BMH1
negative regulation of gene silencing (GO:0060969)	3/8	1	1	1	1	0.52469	2.63747e-11	RAP1;YTA7;ADR1
regulation of protein dephosphorylation (GO:0035304)	2/12	1	1	1	1	1.5097	2.61978e-11	GIP3;GLC7
regulation of meiotic nuclear division (GO:0040020)	2/16	1	1	1	1	2.31365	2.54992e-11	UME1;RCK2
Group I intron splicing (GO:0000372)	1/13	1	1	1	1	1.16792	2.53953e-11	MSS116
carbon catabolite repression of transcription from RNA polymerase II promoter (GO:0000437)	2/13	1	1	1	1	1.16049	2.52337e-11	TUP1;SPT6
positive regulation of microtubule polymerization (GO:0031116)	3/13	1	1	1	1	1.15465	2.51066e-11	NAP1;SPC34;DUO1
protein localization to kinetochore (GO:0034501)	3/12	1	1	1	1	1.34815	2.33944e-11	NUP53;GLC7;CRM1
fatty acid oxidation (GO:0019395)	3/14	1	1	1	1	0.59085	2.31713e-11	EHD3;MDH3;ERG10
fungal-type cell wall biogenesis (GO:0009272)	5/16	1	1	1	1	2.09509	2.30903e-11	SNF1;SLT2;FLC1;FLC2;CWH41
synaptonemal complex assembly (GO:0007130)	4/16	1	1	1	1	2.00127	2.20563e-11	CDC28;SMC3;SMC4;SMC2
replication fork processing (GO:0031297)	1/12	1	1	1	1	1.23505	2.14318e-11	GLC7
positive regulation of microtubule polymerization or depolymerization (GO:0031112)	3/13	1	1	1	1	0.945071	2.05496e-11	NAP1;SPC34;DUO1
cellular zinc ion homeostasis (GO:0006882)	1/12	1	1	1	1	1.17581	2.04039e-11	ZRT3
N-terminal protein amino acid acetylation (GO:0006474)	2/12	1	1	1	1	1.10778	1.92233e-11	NAT1;MDM20
regulation of apoptotic process (GO:0042981)	4/12	1	1	1	1	1.1062	1.91959e-11	DUN1;BMH2;NDI1;BMH1
thiamine biosynthetic process (GO:0009228)	1/12	1	1	1	1	1.10609	1.9194e-11	THI20
DNA topological change (GO:0006265)	4/12	1	1	1	1	1.09819	1.90569e-11	RFA1;RFA2;TOP2;TOP1
axial cellular bud site selection (GO:0007120)	3/12	1	1	1	1	1.06583	1.84953e-11	RSR1;BUD4;BUD3
nucleic acid-templated transcription (GO:0097659)	2/12	1	1	1	1	1.05091	1.82364e-11	SKN7;SGV1
monocarboxylic acid transport (GO:0015718)	1/13	1	1	1	1	0.771464	1.67747e-11	YBT1
RNA splicing, via transesterification reactions with guanosine as nucleophile (GO:0000376)	1/13	1	1	1	1	0.766606	1.6669e-11	MSS116
zinc ion homeostasis (GO:0055069)	1/12	1	1	1	1	0.881761	1.53012e-11	ZRT3
polyol transport (GO:0015791)	1/12	1	1	1	1	0.863835	1.49901e-11	ITR1
centromere complex assembly (GO:0034508)	2/13	1	1	1	1	0.649445	1.41215e-11	SGT1;ARP4
snoRNA transcription (GO:0009302)	2/6	1	1	1	1	1.82575	1.36489e-11	CTR9;PAF1
snRNA catabolic process (GO:0016076)	2/6	1	1	1	1	1.8167	1.35813e-11	RRP6;PAP2
positive regulation of DNA-templated transcription, initiation (GO:2000144)	2/6	1	1	1	1	1.81378	1.35595e-11	XRN1;SPT16
ubiquitin-dependent catabolism of misfolded proteins by nucleus-associated proteasome (GO:0071630)	2/6	1	1	1	1	1.81279	1.3552e-11	CDC48;VMS1
regulation of transposition, RNA-mediated (GO:0010525)	2/16	1	1	1	1	1.21829	1.3427e-11	RTT107;RTT103
RNA phosphodiester bond hydrolysis (GO:0090501)	2/12	1	1	1	1	0.773645	1.34251e-11	POP1;RPP1
pyrimidine nucleobase metabolic process (GO:0006206)	2/6	1	1	1	1	1.79188	1.33958e-11	URA8;URA7
establishment of mitotic sister chromatid cohesion (GO:0034087)	1/16	1	1	1	1	1.20883	1.33228e-11	POL30
regulation of cellular ketone metabolic process by positive regulation of transcription from RNA polymerase II promoter (GO:0072366)	2/6	1	1	1	1	1.78006	1.33074e-11	ADR1;MGA2
positive regulation of phosphatase activity (GO:0010922)	2/6	1	1	1	1	1.77854	1.3296e-11	OSH3;KES1
negative regulation of Rho protein signal transduction (GO:0035024)	3/6	1	1	1	1	1.76104	1.31652e-11	SAC7;BEM3;BEM2
zinc II ion transmembrane transport (GO:0071577)	2/6	1	1	1	1	1.75739	1.31379e-11	ZRT3;ZRT1
regulation of nucleocytoplasmic transport (GO:0046822)	4/6	1	1	1	1	1.74969	1.30803e-11	SLT2;NUP145;MSN5;CRM1
kinetochore organization (GO:0051383)	2/12	1	1	1	1	0.739396	1.28308e-11	SGT1;ARP4
isoleucine metabolic process (GO:0006549)	3/6	1	1	1	1	1.70495	1.27458e-11	ILV5;LPD1;ILV1
peroxisome inheritance (GO:0045033)	1/6	1	1	1	1	1.70016	1.271e-11	MYO2
regulation of ribosomal protein gene transcription from RNA polymerase II promoter (GO:0060962)	2/12	1	1	1	1	0.716303	1.243e-11	SFP1;FHL1
nuclear polyadenylation-dependent snRNA catabolic process (GO:0071037)	2/6	1	1	1	1	1.65695	1.2387e-11	RRP6;PAP2
pentose metabolic process (GO:0019321)	3/6	1	1	1	1	1.61843	1.20991e-11	RBK1;RKI1;XKS1
formin-nucleated actin cable organization (GO:0110009)	2/6	1	1	1	1	1.60498	1.19985e-11	SAC6;BNI1
endonucleolytic cleavage involved in rRNA processing (GO:0000478)	3/6	1	1	1	1	1.57251	1.17558e-11	RCL1;BMS1;TSR1
mitotic chromosome condensation (GO:0007076)	4/12	1	1	1	1	0.668853	1.16066e-11	PDS5;TOP1;SMC4;SMC2
formin-nucleated actin cable assembly (GO:0070649)	2/6	1	1	1	1	1.50731	1.12683e-11	SAC6;BNI1
positive regulation of phosphatidylcholine biosynthetic process (GO:2001247)	2/6	1	1	1	1	1.49778	1.11971e-11	CSR1;PDR17
synaptonemal complex organization (GO:0070193)	4/20	1	1	1	1	1.82385	1.10417e-11	CDC28;SMC3;SMC4;SMC2
negative regulation of transcription from RNA polymerase II promoter by pheromones (GO:0046020)	2/12	1	1	1	1	0.634572	1.10117e-11	ISW2;ITC1
establishment of mitochondrion localization (GO:0051654)	2/6	1	1	1	1	1.47156	1.10011e-11	ARP2;JSN1
pyrimidine deoxyribonucleoside monophosphate biosynthetic process (GO:0009177)	2/6	1	1	1	1	1.46826	1.09764e-11	CDC21;YGL101W
indolalkylamine catabolic process (GO:0046218)	1/6	1	1	1	1	1.43456	1.07245e-11	PDC1
regulation of cellular localization (GO:0060341)	1/6	1	1	1	1	1.4163	1.0588e-11	BNI1
acylglycerol catabolic process (GO:0046464)	2/7	1	1	1	1	-0.293744	1.05192e-11	AYR1;TGL4
attachment of mitotic spindle microtubules to kinetochore (GO:0051315)	3/12	1	1	1	1	0.59536	1.03313e-11	MAD1;CDC28;SEH1
positive regulation of transcription involved in G1/S transition of mitotic cell cycle (GO:0071931)	4/12	1	1	1	1	0.591827	1.027e-11	SWI6;SWI4;SPT6;ASP1
L-phenylalanine catabolic process (GO:0006559)	1/6	1	1	1	1	1.37209	1.02575e-11	PDC1
replication-born double-strand break repair via sister chromatid exchange (GO:1990414)	1/16	1	1	1	1	0.909208	1.00205e-11	SMC3
positive regulation of endodeoxyribonuclease activity (GO:0032079)	1/6	1	1	1	1	1.31862	9.85772e-12	SSC1
folic acid metabolic process (GO:0046655)	4/6	1	1	1	1	1.31675	9.84372e-12	FSH2;FSH1;FSH3;MIS1
nucleobase metabolic process (GO:0009112)	2/6	1	1	1	1	1.30896	9.78553e-12	ADO1;ADE2
negative regulation of chromatin silencing involved in replicative cell aging (GO:0001308)	1/6	1	1	1	1	1.30713	9.77185e-12	HDA1
cell wall (1->3)-beta-D-glucan metabolic process (GO:0034407)	2/6	1	1	1	1	1.29677	9.69442e-12	GAS1;GAS3
assembly of actomyosin apparatus involved in cytokinesis (GO:0000912)	3/7	1	1	1	1	-0.265609	9.51164e-12	CDC11;SHS1;MYO1
DNA replication-dependent nucleosome assembly (GO:0006335)	2/6	1	1	1	1	1.25152	9.35614e-12	RLF2;ASF1
histone lysine methylation (GO:0034968)	1/16	1	1	1	1	0.837362	9.22872e-12	SET5
cellular response to decreased oxygen levels (GO:0036294)	1/6	1	1	1	1	1.19346	8.92207e-12	FRD1
base-excision repair, AP site formation (GO:0006285)	1/6	1	1	1	1	1.17076	8.75237e-12	UNG1
(1->6)-beta-D-glucan metabolic process (GO:0006077)	1/7	1	1	1	1	-0.242081	8.66908e-12	UGP1
alditol metabolic process (GO:0019400)	2/7	1	1	1	1	-0.23306	8.34604e-12	GPD2;GUT2
histone deubiquitination (GO:0016578)	1/7	1	1	1	1	-0.230487	8.25389e-12	SGF73
positive regulation of nuclear-transcribed mRNA catabolic process, deadenylation-dependent decay (GO:1900153)	1/6	1	1	1	1	1.07679	8.04988e-12	EDC3
pyrimidine-containing compound salvage (GO:0008655)	1/6	1	1	1	1	1.05481	7.88557e-12	FUR1
(1->6)-beta-D-glucan biosynthetic process (GO:0006078)	1/7	1	1	1	1	-0.217903	7.80325e-12	UGP1
regulation of mitotic actomyosin contractile ring assembly (GO:1903499)	2/6	1	1	1	1	1.02497	7.66248e-12	GLC7;RHO1
regulation of translation in response to stress (GO:0043555)	1/6	1	1	1	1	0.998769	7.46659e-12	TRL1
mitochondrial tRNA modification (GO:0070900)	2/6	1	1	1	1	0.958886	7.16844e-12	TRM5;NFS1
replication fork protection (GO:0048478)	3/7	1	1	1	1	-0.200169	7.1682e-12	DUN1;MRC1;CCR4
negative regulation of sequence-specific DNA binding transcription factor activity (GO:0043433)	2/6	1	1	1	1	0.958154	7.16297e-12	RPT6;PHO85
positive regulation of mitotic cell cycle (GO:0045931)	1/7	1	1	1	1	-0.194307	6.95827e-12	CDC28
nucleus localization (GO:0051647)	1/6	1	1	1	1	0.917526	6.85924e-12	TOP1
protein localization to chromosome, centromeric region (GO:0071459)	3/20	1	1	1	1	1.11674	6.7608e-12	NUP53;GLC7;CRM1
positive regulation of mitotic actomyosin contractile ring assembly (GO:1903501)	2/6	1	1	1	1	0.903267	6.75264e-12	GLC7;RHO1
negative regulation of macroautophagy (GO:0016242)	2/7	1	1	1	1	-0.186154	6.66631e-12	XRN1;PHO85
actomyosin contractile ring organization (GO:0044837)	3/7	1	1	1	1	-0.184834	6.61904e-12	CDC11;SHS1;MYO1
positive regulation of cytokinesis, actomyosin contractile ring assembly (GO:2000433)	2/6	1	1	1	1	0.856308	6.40159e-12	GLC7;RHO1
positive regulation of cell cycle (GO:0045787)	2/20	1	1	1	1	1.04639	6.33492e-12	CDC28;CCL1
activation of protein kinase activity (GO:0032147)	1/20	1	1	1	1	1.03859	6.28765e-12	CLA4
retrograde transport, vesicle recycling within Golgi (GO:0000301)	3/6	1	1	1	1	0.837146	6.25834e-12	YPT6;COG4;COG1
negative regulation of kinase activity (GO:0033673)	2/6	1	1	1	1	0.834563	6.23902e-12	LSP1;PIL1
regulation of spindle assembly (GO:0090169)	1/6	1	1	1	1	0.833671	6.23236e-12	CDC28
sphingolipid catabolic process (GO:0030149)	1/6	1	1	1	1	0.816614	6.10484e-12	DPL1
positive regulation of DNA metabolic process (GO:0051054)	1/7	1	1	1	1	-0.170115	6.09194e-12	RPS3
regulation of glycolytic process by positive regulation of transcription from RNA polymerase II promoter (GO:0072363)	1/7	1	1	1	1	-0.167545	5.9999e-12	RAP1
glutathione catabolic process (GO:0006751)	2/6	1	1	1	1	0.802489	5.99924e-12	DUG1;DUG2
regulation of glucan biosynthetic process (GO:0010962)	1/6	1	1	1	1	0.794428	5.93898e-12	PCL6
erythrose 4-phosphate/phosphoenolpyruvate family amino acid catabolic process (GO:1902222)	1/6	1	1	1	1	0.773426	5.78198e-12	PDC1
antisense RNA transcript catabolic process (GO:0071041)	3/6	1	1	1	1	0.767831	5.74015e-12	RRP6;NRD1;PAP2
regulation of cellular amino acid metabolic process (GO:0006521)	1/6	1	1	1	1	0.765571	5.72325e-12	CAR1
negative regulation of actin filament polymerization (GO:0030837)	1/6	1	1	1	1	0.759803	5.68013e-12	TWF1
protein localization to nucleolar rDNA repeats (GO:0034503)	2/6	1	1	1	1	0.758043	5.66697e-12	TOF2;RPD3
mRNA 5'-splice site recognition (GO:0000395)	1/6	1	1	1	1	0.755878	5.65079e-12	PRP28
response to cadmium ion (GO:0046686)	1/6	1	1	1	1	0.745216	5.57109e-12	PRX1
regulation of glycogen metabolic process (GO:0070873)	1/6	1	1	1	1	0.737641	5.51445e-12	PCL6
fatty acid elongation (GO:0030497)	2/6	1	1	1	1	0.73102	5.46496e-12	ELO3;IFA38
protein import into peroxisome matrix, docking (GO:0016560)	1/7	1	1	1	1	-0.152253	5.45228e-12	PEX14
nuclear polyadenylation-dependent snoRNA catabolic process (GO:0071036)	2/6	1	1	1	1	0.718912	5.37444e-12	RRP6;PAP2
inositol phosphate biosynthetic process (GO:0032958)	1/6	1	1	1	1	0.70757	5.28965e-12	VIP1
regulation of Cvt pathway (GO:2001159)	1/6	1	1	1	1	0.705195	5.2719e-12	HRR25
regulation of phospholipid translocation (GO:0061091)	2/6	1	1	1	1	0.698376	5.22092e-12	FPK1;YPK1
negative regulation of microtubule polymerization or depolymerization (GO:0031111)	1/6	1	1	1	1	0.694152	5.18934e-12	MHP1
dolichol metabolic process (GO:0019348)	1/6	1	1	1	1	0.682142	5.09956e-12	DPM1
negative regulation of reciprocal meiotic recombination (GO:0045128)	3/7	1	1	1	1	-0.14052	5.03212e-12	MSH2;SET2;RPD3
dicarboxylic acid catabolic process (GO:0043649)	3/6	1	1	1	1	0.669119	5.0022e-12	AAT2;PCS60;BNA6
regulation of histone deacetylation (GO:0031063)	2/6	1	1	1	1	0.653555	4.88585e-12	GRX4;GRX3
DNA replication-dependent nucleosome organization (GO:0034723)	2/6	1	1	1	1	0.650478	4.86284e-12	RLF2;ASF1
progressive alteration of chromatin involved in replicative cell aging (GO:0001304)	1/6	1	1	1	1	0.635803	4.75314e-12	HDA1
endonucleolytic cleavage to generate mature 3'-end of SSU-rRNA from (SSU-rRNA, 5.8S rRNA, LSU-rRNA) (GO:0000461)	2/6	1	1	1	1	0.626122	4.68076e-12	TSR1;RPS0A
free ubiquitin chain polymerization (GO:0010994)	1/6	1	1	1	1	0.613759	4.58834e-12	UFD4
negative regulation of nitrogen compound metabolic process (GO:0051172)	2/6	1	1	1	1	0.608514	4.54913e-12	YPK1;SEC14
cell wall beta-glucan biosynthetic process (GO:0034410)	2/6	1	1	1	1	0.605331	4.52533e-12	GAS1;GAS3
microtubule polymerization (GO:0046785)	1/20	1	1	1	1	0.728121	4.40808e-12	TUB4
cellular response to oleic acid (GO:0071400)	1/6	1	1	1	1	0.586677	4.38588e-12	ADR1
protein homooligomerization (GO:0051260)	3/6	1	1	1	1	0.583923	4.36529e-12	VPS4;STE2;DNM1
regulation of COPII vesicle coating (GO:0003400)	3/7	1	1	1	1	-0.119222	4.26942e-12	SEC23;SEC12;SAR1
positive regulation of formin-nucleated actin cable assembly (GO:0090338)	2/6	1	1	1	1	0.487758	3.64638e-12	BUD6;RHO3
DNA double-strand break attachment to nuclear envelope (GO:1990683)	1/6	1	1	1	1	0.481238	3.59764e-12	RTT107
ncRNA polyadenylation (GO:0043629)	3/7	1	1	1	1	-0.100412	3.59583e-12	PAP2;PAP1;MTR4
protein geranylgeranylation (GO:0018344)	1/6	1	1	1	1	0.474172	3.54481e-12	MRS6
response to oleic acid (GO:0034201)	1/6	1	1	1	1	0.467827	3.49738e-12	ADR1
superoxide metabolic process (GO:0006801)	1/6	1	1	1	1	0.467775	3.49699e-12	BEM1
tRNA wobble position uridine thiolation (GO:0002143)	3/7	1	1	1	1	-0.094709	3.39159e-12	NCS2;TUM1;NCS6
translational frameshifting (GO:0006452)	3/7	1	1	1	1	-0.0853593	3.05677e-12	SSZ1;SSB2;ZUO1
glycerolipid catabolic process (GO:0046503)	1/7	1	1	1	1	-0.0848952	3.04016e-12	PGC1
pyrimidine ribonucleoside biosynthetic process (GO:0046132)	3/6	1	1	1	1	0.402793	3.0112e-12	URA8;URA7;URA5
regulation of histone H3-K4 methylation (GO:0051569)	3/6	1	1	1	1	0.39503	2.95316e-12	CTR9;SGV1;PAF1
protein localization to endoplasmic reticulum (GO:0070972)	2/6	1	1	1	1	0.39409	2.94614e-12	YET1;YET3
regulation of mRNA metabolic process (GO:1903311)	2/6	1	1	1	1	0.393698	2.94321e-12	WHI3;SPT6
pyridoxine biosynthetic process (GO:0008615)	1/6	1	1	1	1	0.389293	2.91028e-12	RKI1
regulation of mating projection assembly (GO:0031383)	3/7	1	1	1	1	-0.0809639	2.89937e-12	RSP5;CDC42;PEA2
negative regulation of homeostatic process (GO:0032845)	1/6	1	1	1	1	0.385823	2.88434e-12	ASC1
maintenance of protein localization in organelle (GO:0072595)	2/6	1	1	1	1	0.374837	2.8022e-12	SDS22;WTM1
RNA import into nucleus (GO:0006404)	3/6	1	1	1	1	0.371925	2.78043e-12	SSA2;RNA1;YDJ1
spliceosomal tri-snRNP complex assembly (GO:0000244)	2/6	1	1	1	1	0.369664	2.76353e-12	SNU114;PRP8
regulation of endodeoxyribonuclease activity (GO:0032071)	1/7	1	1	1	1	-0.0753873	2.69967e-12	SSC1
response to hexose (GO:0009746)	2/6	1	1	1	1	0.338738	2.53234e-12	GSY2;GSY1
nucleotide transport (GO:0006862)	2/6	1	1	1	1	0.338183	2.52819e-12	FLC1;FLC2
protein-DNA complex subunit organization (GO:0071824)	2/6	1	1	1	1	0.320596	2.39671e-12	SPT6;CHD1
positive regulation of dephosphorylation (GO:0035306)	3/6	1	1	1	1	0.314925	2.35432e-12	GLC7;OSH3;KES1
regulation of kinase activity (GO:0043549)	2/7	1	1	1	1	-0.0656459	2.35083e-12	VAC14;YPT1
chitin biosynthetic process (GO:0006031)	1/6	1	1	1	1	0.308711	2.30786e-12	PCM1
snoRNA catabolic process (GO:0016077)	2/6	1	1	1	1	0.30696	2.29477e-12	RRP6;PAP2
regulation of chromosome organization (GO:0033044)	2/6	1	1	1	1	0.303661	2.27011e-12	ISW1;CHD1
positive regulation of deoxyribonuclease activity (GO:0032077)	2/7	1	1	1	1	-0.0627563	2.24735e-12	POL30;SSC1
cellular lipid catabolic process (GO:0044242)	1/6	1	1	1	1	0.298357	2.23046e-12	PAH1
positive regulation of intracellular protein transport (GO:0090316)	2/6	1	1	1	1	0.292506	2.18671e-12	CLA4;SAR1
peptidyl-methionine modification (GO:0018206)	2/6	1	1	1	1	0.292106	2.18372e-12	NAT1;MDM20
regulation of glycolytic process by regulation of transcription from RNA polymerase II promoter (GO:0072361)	1/7	1	1	1	1	-0.0608067	2.17753e-12	RAP1
negative regulation of apoptotic process (GO:0043066)	3/7	1	1	1	1	-0.060265	2.15813e-12	BMH2;BMH1;TPS1
fungal-type cell wall (1->3)-beta-D-glucan biosynthetic process (GO:0071970)	2/6	1	1	1	1	0.28667	2.14309e-12	GAS1;GAS3
phosphatidylserine metabolic process (GO:0006658)	2/6	1	1	1	1	0.275365	2.05857e-12	CDS1;PDR17
regulation of G2/M transition of mitotic cell cycle (GO:0010389)	3/7	1	1	1	1	-0.0564814	2.02264e-12	CDC55;CDC28;TIP20
negative regulation of actin nucleation (GO:0051126)	1/7	1	1	1	1	-0.0560048	2.00557e-12	SLA1
regulation of histone H2B conserved C-terminal lysine ubiquitination (GO:2001173)	3/6	1	1	1	1	0.259838	1.94249e-12	CTR9;PAF1;CDC73
N-terminal peptidyl-methionine acetylation (GO:0017196)	2/6	1	1	1	1	0.254707	1.90414e-12	NAT1;MDM20
carboxylic acid biosynthetic process (GO:0046394)	2/6	1	1	1	1	0.225008	1.68212e-12	MTD1;FOL2
cytochrome complex assembly (GO:0017004)	2/6	1	1	1	1	0.220939	1.6517e-12	COX15;CYC3
regulation of double-strand break repair via nonhomologous end joining (GO:2001032)	1/6	1	1	1	1	0.21979	1.6431e-12	CDC28
cellular response to fatty acid (GO:0071398)	1/6	1	1	1	1	0.208176	1.55628e-12	ADR1
cell wall (1->3)-beta-D-glucan biosynthetic process (GO:0034411)	2/6	1	1	1	1	0.207698	1.55271e-12	GAS1;GAS3
removal of nonhomologous ends (GO:0000735)	1/7	1	1	1	1	-0.0432055	1.54722e-12	MSH2
regulation of autophagosome assembly (GO:2000785)	1/7	1	1	1	1	-0.0407614	1.45969e-12	YVH1
'de novo' NAD biosynthetic process from tryptophan (GO:0034354)	1/6	1	1	1	1	0.187092	1.39867e-12	BNA6
DNA amplification (GO:0006277)	1/6	1	1	1	1	0.179589	1.34257e-12	POL32
parallel actin filament bundle assembly (GO:0030046)	2/6	1	1	1	1	0.178164	1.33192e-12	SAC6;BNI1
regulation of intracellular signal transduction (GO:1902531)	3/6	1	1	1	1	0.0953328	7.12688e-13	CLA4;TIP20;CDC60
replication fork arrest (GO:0043111)	2/7	1	1	1	1	-0.017816	6.38002e-13	MSH6;MSH2
mitochondrial fusion (GO:0008053)	3/7	1	1	1	1	-0.0124871	4.47171e-13	YTA12;MGM1;AFG3
calcium ion transmembrane transport (GO:0070588)	2/6	1	1	1	1	0.0594263	4.44259e-13	YVC1;PMR1
aromatic amino acid family catabolic process to alcohol via Ehrlich pathway (GO:0000949)	1/6	1	1	1	1	0.0580205	4.3375e-13	PDC1
regulation of phospholipid biosynthetic process (GO:0071071)	3/7	1	1	1	1	-0.00917244	3.28471e-13	GIS1;OPI1;PHO85
positive regulation of ATPase activity (GO:0032781)	2/10	1	1	1	1	0.00935721	-1.68056e-14	SWA2;SQS1
negative regulation of meiotic cell cycle (GO:0051447)	2/9	1	1	1	1	0.0374514	-1.77008e-13	PDR16;CDC28
negative regulation of transcription by pheromones (GO:0045996)	2/10	1	1	1	1	0.199378	-3.58084e-13	ISW2;ITC1
generation of catalytic spliceosome for first transesterification step (GO:0000349)	2/10	1	1	1	1	0.212183	-3.81083e-13	PRP19;SNU114
galactose metabolic process (GO:0006012)	3/9	1	1	1	1	0.099095	-4.68356e-13	GRE3;PGM2;PGM1
protein localization to nuclear envelope (GO:0090435)	3/10	1	1	1	1	0.309668	-5.56166e-13	NUP145;NUP157;NUP57
regulation of meiotic cell cycle (GO:0051445)	3/9	1	1	1	1	0.120795	-5.70916e-13	UME1;CDC28;RCK2
positive regulation of ribosomal protein gene transcription from RNA polymerase II promoter (GO:0060963)	2/10	1	1	1	1	0.326847	-5.87019e-13	SFP1;FHL1
cleavage in ITS2 between 5.8S rRNA and LSU-rRNA of tricistronic rRNA transcript (SSU-rRNA, 5.8S rRNA, LSU-rRNA) (GO:0000448)	2/10	1	1	1	1	0.331101	-5.9466e-13	TOM1;RAT1
mitochondrial respiratory chain complex III assembly (GO:0034551)	2/9	1	1	1	1	0.127624	-6.03193e-13	FMP25;CBP3
vesicle docking (GO:0048278)	3/17	1	1	1	1	0.611941	-6.45761e-13	SED5;SEC18;YPT1
hydrogen ion transmembrane transport (GO:1902600)	3/9	1	1	1	1	0.139601	-6.59799e-13	YLH47;MDM38;PMA1
kinetochore assembly (GO:0051382)	2/10	1	1	1	1	0.383357	-6.88512e-13	SGT1;ARP4
retrograde protein transport, ER to cytosol (GO:0030970)	3/9	1	1	1	1	0.150388	-7.10783e-13	CDC48;UFD1;NPL4
sodium ion transport (GO:0006814)	1/7	1	1	1	1	0.0206204	-7.38431e-13	ENA5
positive regulation of cellular process (GO:0048522)	2/17	1	1	1	1	0.702075	-7.40876e-13	CDC28;ETT1
pyridoxal phosphate biosynthetic process (GO:0042823)	1/10	1	1	1	1	0.419921	-7.54182e-13	PDX3
protein localization to pre-autophagosomal structure (GO:0034497)	3/17	1	1	1	1	0.785194	-8.28589e-13	YPT6;ARL1;YPT1
negative regulation of transposition (GO:0010529)	2/9	1	1	1	1	0.178108	-8.41796e-13	RTT107;RTT103
regulation of phosphate metabolic process (GO:0019220)	3/10	1	1	1	1	0.497236	-8.93041e-13	RSP5;PHO85;TAP42
DNA replication, removal of RNA primer (GO:0043137)	2/10	1	1	1	1	0.534009	-9.59084e-13	POL32;POL3
phospholipid dephosphorylation (GO:0046839)	3/9	1	1	1	1	0.206556	-9.76253e-13	INP53;INP52;SAC1
DNA packaging (GO:0006323)	3/17	1	1	1	1	0.943803	-9.95964e-13	TOF2;SMC4;SMC2
endosome organization (GO:0007032)	3/17	1	1	1	1	0.974169	-1.02801e-12	VPS4;BRO1;PEP5
metal ion transport (GO:0030001)	3/11	1	1	1	1	0.0437922	-1.03029e-12	YLH47;MDM38;ENA5
chaperone-mediated protein complex assembly (GO:0051131)	2/10	1	1	1	1	0.581494	-1.04437e-12	HSP60;PIM1
generation of catalytic spliceosome for second transesterification step (GO:0000350)	1/10	1	1	1	1	0.617217	-1.10853e-12	PRP8
spindle pole body duplication (GO:0030474)	2/17	1	1	1	1	1.08124	-1.141e-12	POM152;POM34
regulation of actin filament bundle assembly (GO:0032231)	1/9	1	1	1	1	0.243791	-1.15224e-12	KEL1
regulation of response to DNA damage stimulus (GO:2001020)	2/10	1	1	1	1	0.644138	-1.15688e-12	RTT107;TUP1
positive regulation of DNA-dependent DNA replication (GO:2000105)	1/10	1	1	1	1	0.649645	-1.16677e-12	CDC28
positive regulation of cyclin-dependent protein serine/threonine kinase activity (GO:0045737)	1/9	1	1	1	1	0.24912	-1.17742e-12	CCL1
MAPK cascade (GO:0000165)	1/10	1	1	1	1	0.67635	-1.21473e-12	HOG1
ER-dependent peroxisome organization (GO:0032581)	2/10	1	1	1	1	0.678721	-1.21899e-12	RTN1;YOP1
organelle fusion (GO:0048284)	3/9	1	1	1	1	0.259133	-1.22475e-12	YTA12;MGM1;AFG3
N-terminal protein amino acid modification (GO:0031365)	2/9	1	1	1	1	0.260909	-1.23314e-12	NAT1;TAE1
meiosis II (GO:0007135)	1/10	1	1	1	1	0.687522	-1.23479e-12	RDH54
NAD metabolic process (GO:0019674)	3/10	1	1	1	1	0.687979	-1.23562e-12	NPT1;QNS1;BNA6
negative regulation of mitotic cell cycle (GO:0045930)	1/7	1	1	1	1	0.0357876	-1.28158e-12	CDC28
positive regulation of transcription elongation from RNA polymerase I promoter (GO:2001209)	4/10	1	1	1	1	0.71418	-1.28267e-12	CTR9;SPT5;PAF1;CDC73
DNA strand renaturation (GO:0000733)	1/10	1	1	1	1	0.714754	-1.2837e-12	MGM101
asparagine catabolic process (GO:0006530)	3/10	1	1	1	1	0.72925	-1.30974e-12	SWI6;SWI4;ASP1
positive regulation of mitotic cytokinetic process (GO:1903438)	3/9	1	1	1	1	0.278244	-1.31507e-12	SLT2;GLC7;RHO1
positive regulation of mitotic cell cycle phase transition (GO:1901992)	1/17	1	1	1	1	1.26377	-1.33361e-12	CDC55
negative regulation of supramolecular fiber organization (GO:1902904)	1/10	1	1	1	1	0.755716	-1.35727e-12	MHP1
coenzyme transport (GO:0051182)	2/9	1	1	1	1	0.292392	-1.38194e-12	FLC1;FLC2
positive regulation of actin filament bundle assembly (GO:0032233)	2/7	1	1	1	1	0.039842	-1.42677e-12	BUD6;RHO3
rDNA condensation (GO:0070550)	3/10	1	1	1	1	0.803146	-1.44246e-12	TOF2;SMC4;SMC2
reticulophagy (GO:0061709)	2/10	1	1	1	1	0.808182	-1.4515e-12	VPS21;YPT1
intronic box C/D snoRNA processing (GO:0034965)	2/10	1	1	1	1	0.823637	-1.47926e-12	POP1;RPP1
regulation of transcription elongation from RNA polymerase I promoter (GO:2001207)	4/10	1	1	1	1	0.84312	-1.51425e-12	CTR9;SPT5;PAF1;CDC73
maintenance of rDNA (GO:0043007)	1/10	1	1	1	1	0.882432	-1.58486e-12	SRC1
positive regulation of phosphorylation of RNA polymerase II C-terminal domain (GO:1901409)	4/9	1	1	1	1	0.335411	-1.58527e-12	CTR9;PAF1;CCL1;CDC73
negative regulation of cell growth (GO:0030308)	1/10	1	1	1	1	0.897809	-1.61247e-12	MUM2
nuclear-transcribed mRNA poly(A) tail shortening (GO:0000289)	4/10	1	1	1	1	0.908008	-1.63079e-12	NOT3;NOT5;CDC39;CCR4
regulation of transcription from RNA polymerase II promoter in response to osmotic stress (GO:0061392)	2/7	1	1	1	1	0.0461305	-1.65197e-12	HOG1;SKO1
regulation of DNA replication (GO:0006275)	1/10	1	1	1	1	0.940247	-1.68869e-12	SIR2
spliceosomal complex disassembly (GO:0000390)	2/7	1	1	1	1	0.0474996	-1.70099e-12	PRP43;DED1
positive regulation of protein modification by small protein conjugation or removal (GO:1903322)	1/9	1	1	1	1	0.362296	-1.71233e-12	UFD2
vitamin B6 biosynthetic process (GO:0042819)	1/10	1	1	1	1	1.0574	-1.8991e-12	RKI1
establishment of protein localization to chromosome (GO:0070199)	2/7	1	1	1	1	0.0548877	-1.96556e-12	RTS1;RAP1
endocytic recycling (GO:0032456)	2/7	1	1	1	1	0.0559276	-2.00281e-12	RTT10;YPT1
regulation of RNA metabolic process (GO:0051252)	2/9	1	1	1	1	0.431212	-2.03805e-12	RSP5;SPT5
ncRNA transcription (GO:0098781)	2/9	1	1	1	1	0.442575	-2.09176e-12	RSC9;RNT1
coenzyme A metabolic process (GO:0015936)	2/9	1	1	1	1	0.443021	-2.09386e-12	CAB2;SIS2
phosphatidylglycerol metabolic process (GO:0046471)	1/9	1	1	1	1	0.444168	-2.09928e-12	PGC1
calcium ion transport (GO:0006816)	2/9	1	1	1	1	0.453791	-2.14477e-12	PMR1;PMC1
regulation of secretion by cell (GO:1903530)	3/7	1	1	1	1	0.0599977	-2.14856e-12	SEC4;SFH5;GYL1
regulation of cellular catabolic process (GO:0031329)	1/10	1	1	1	1	1.19706	-2.14992e-12	WHI3
endoplasmic reticulum to cytosol transport (GO:1903513)	3/9	1	1	1	1	0.458896	-2.16889e-12	CDC48;UFD1;NPL4
mitochondrion localization (GO:0051646)	3/9	1	1	1	1	0.461712	-2.1822e-12	ARP2;JSN1;NUM1
cellular manganese ion homeostasis (GO:0030026)	2/10	1	1	1	1	1.2491	-2.24339e-12	PMR1;SPF1
mitotic spindle assembly (GO:0090307)	2/10	1	1	1	1	1.26409	-2.27031e-12	CDC28;BCP1
protein localization to nuclear inner membrane (GO:0036228)	3/9	1	1	1	1	0.481933	-2.27777e-12	NUP145;NUP157;NUP57
mitochondrial respiratory chain complex III biogenesis (GO:0097033)	2/9	1	1	1	1	0.496379	-2.34605e-12	FMP25;CBP3
manganese ion homeostasis (GO:0055071)	2/10	1	1	1	1	1.30706	-2.34749e-12	PMR1;SPF1
positive regulation of cyclin-dependent protein kinase activity (GO:1904031)	1/9	1	1	1	1	0.507664	-2.39939e-12	CCL1
intracellular sterol transport (GO:0032366)	1/10	1	1	1	1	1.33627	-2.39996e-12	DET1
DNA unwinding involved in DNA replication (GO:0006268)	4/10	1	1	1	1	1.33734	-2.40188e-12	RFA1;RFA2;MCM4;MCM6
negative regulation of pseudohyphal growth (GO:2000221)	1/11	1	1	1	1	0.10269	-2.41596e-12	MUM2
heterochromatin organization (GO:0070828)	1/9	1	1	1	1	0.519692	-2.45624e-12	POL2
positive regulation of TORC1 signaling (GO:1904263)	2/11	1	1	1	1	0.10511	-2.47291e-12	SEC13;SEH1
regulation of phosphorylation of RNA polymerase II C-terminal domain (GO:1901407)	3/9	1	1	1	1	0.536131	-2.53393e-12	PAF1;CCL1;RAT1
inactivation of MAPK activity (GO:0000188)	1/10	1	1	1	1	1.418	-2.54674e-12	PTC2
nuclear envelope organization (GO:0006998)	1/9	1	1	1	1	0.545009	-2.57589e-12	ACC1
regulation of cellular biosynthetic process (GO:0031326)	2/10	1	1	1	1	1.50072	-2.6953e-12	RSP5;GIS1
protein import into mitochondrial intermembrane space (GO:0045041)	4/9	1	1	1	1	0.570671	-2.69718e-12	HSP60;YME1;YTA12;MIC60
intronic snoRNA processing (GO:0031070)	2/10	1	1	1	1	1.50861	-2.70948e-12	POP1;RPP1
lipid particle organization (GO:0034389)	2/9	1	1	1	1	0.586321	-2.77115e-12	LOA1;PAH1
cell septum assembly (GO:0090529)	2/9	1	1	1	1	0.586535	-2.77216e-12	CDC11;SHS1
mitochondrial electron transport, succinate to ubiquinone (GO:0006121)	1/9	1	1	1	1	0.593995	-2.80742e-12	SDH1
zinc II ion transport (GO:0006829)	2/10	1	1	1	1	1.58183	-2.84097e-12	ZRT3;ZRT1
spindle disassembly (GO:0051230)	2/7	1	1	1	1	0.0794281	-2.84437e-12	CDC48;NPL4
positive regulation of kinase activity (GO:0033674)	3/9	1	1	1	1	0.605729	-2.86288e-12	VAC14;CDC11;CDC12
regulation of spindle pole body separation (GO:0010695)	1/10	1	1	1	1	1.61163	-2.89449e-12	CDC28
galactose catabolic process (GO:0019388)	3/10	1	1	1	1	1.63338	-2.93356e-12	GRE3;PGM2;PGM1
regulation of lipid biosynthetic process (GO:0046890)	2/7	1	1	1	1	0.0823654	-2.94956e-12	RSP5;GIS1
regulation of SNARE complex assembly (GO:0035542)	3/10	1	1	1	1	1.71755	-3.08474e-12	SLY1;VPS45;PEP5
regulation of phosphoprotein phosphatase activity (GO:0043666)	1/9	1	1	1	1	0.657265	-3.10645e-12	GIP3
positive regulation of gene expression, epigenetic (GO:0045815)	3/7	1	1	1	1	0.0869946	-3.11534e-12	RAP1;YTA7;ADR1
cellular response to oxygen-containing compound (GO:1901701)	1/11	1	1	1	1	0.134695	-3.16894e-12	YPK1
regulation of sphingolipid biosynthetic process (GO:0090153)	1/9	1	1	1	1	0.696045	-3.28974e-12	YPK1
negative regulation of transposition, RNA-mediated (GO:0010526)	2/9	1	1	1	1	0.72271	-3.41577e-12	RTT107;RTT103
regulation of mitotic recombination (GO:0000019)	2/9	1	1	1	1	0.794372	-3.75446e-12	TOP2;TOP1
regulation of protein export from nucleus (GO:0046825)	4/9	1	1	1	1	0.80712	-3.81472e-12	RSP5;GPA1;MSN5;CRM1
assembly of actomyosin apparatus involved in mitotic cytokinesis (GO:1902407)	1/7	1	1	1	1	0.111457	-3.99135e-12	BNI1
mRNA destabilization (GO:0061157)	3/7	1	1	1	1	0.113527	-4.06547e-12	WHI3;WHI4;XRN1
regulation of cellular amide metabolic process (GO:0034248)	3/11	1	1	1	1	0.175177	-4.12137e-12	PUF6;PPH21;TPD3
protein transport to vacuole involved in ubiquitin-dependent protein catabolic process via the multivesicular body sorting pathway (GO:0043328)	4/24	1	1	1	1	1.10687	-4.21342e-12	RSP5;GGA2;GGA1;BRO1
negative regulation of MAP kinase activity (GO:0043407)	1/11	1	1	1	1	0.188639	-4.43808e-12	PTC2
cellular hyperosmotic salinity response (GO:0071475)	2/7	1	1	1	1	0.125197	-4.4834e-12	MSN4;MSN2
fungal-type cell wall (1->3)-beta-D-glucan metabolic process (GO:0071969)	2/5	1	1	1	1	0.346451	-4.67523e-12	GAS1;GAS3
positive regulation of translational fidelity (GO:0045903)	3/11	1	1	1	1	0.203261	-4.7821e-12	RPS2;NAM9;GCD11
protein insertion into mitochondrial membrane (GO:0051204)	2/9	1	1	1	1	1.06318	-5.02495e-12	YLH47;MDM38
negative regulation of transcription from RNA polymerase II promoter by glucose (GO:0000433)	2/11	1	1	1	1	0.236179	-5.55654e-12	TUP1;SPT6
respiratory chain complex III assembly (GO:0017062)	2/9	1	1	1	1	1.1764	-5.56004e-12	FMP25;CBP3
regulation of cellular protein metabolic process (GO:0032268)	3/11	1	1	1	1	0.250587	-5.89552e-12	PUF6;PPH21;TPD3
plasma membrane organization (GO:0007009)	2/9	1	1	1	1	1.24845	-5.90057e-12	RVS161;RVS167
signal peptide processing (GO:0006465)	3/9	1	1	1	1	1.25933	-5.952e-12	YTA12;SPC2;AFG3
regulation of MAPK cascade (GO:0043408)	1/11	1	1	1	1	0.256611	-6.03724e-12	CLA4
potassium ion transport (GO:0006813)	2/7	1	1	1	1	0.168627	-6.03866e-12	YLH47;MDM38
glycerophospholipid catabolic process (GO:0046475)	1/9	1	1	1	1	1.29786	-6.1341e-12	PGC1
vacuolar transmembrane transport (GO:0034486)	1/9	1	1	1	1	1.32934	-6.28291e-12	VHC1
mitotic metaphase plate congression (GO:0007080)	2/9	1	1	1	1	1.36145	-6.43467e-12	MAD1;SEH1
protein localization to vacuole (GO:0072665)	1/7	1	1	1	1	0.185994	-6.66057e-12	YPT7
inositol lipid-mediated signaling (GO:0048017)	3/9	1	1	1	1	1.42185	-6.72012e-12	STT4;GPA1;PIK1
phosphatidylethanolamine metabolic process (GO:0046337)	2/11	1	1	1	1	0.289313	-6.80662e-12	PSD1;CKI1
TOR signaling (GO:0031929)	3/24	1	1	1	1	1.81508	-6.90932e-12	SLM1;SAP190;TAP42
negative regulation of gluconeogenesis (GO:0045721)	1/11	1	1	1	1	0.296375	-6.97277e-12	GID8
protein acetylation (GO:0006473)	1/11	1	1	1	1	0.314394	-7.39671e-12	NAT1
regulation of ubiquitin protein ligase activity (GO:1904666)	2/7	1	1	1	1	0.21387	-7.65884e-12	BMH2;BMH1
pyrimidine deoxyribonucleotide biosynthetic process (GO:0009221)	2/7	1	1	1	1	0.222919	-7.98287e-12	CDC21;YGL101W
positive regulation of cell proliferation (GO:0008284)	1/11	1	1	1	1	0.344263	-8.09943e-12	CDC28
positive regulation of helicase activity (GO:0051096)	3/7	1	1	1	1	0.232087	-8.31118e-12	MSH6;MSH2;SQS1
adenine nucleotide transport (GO:0051503)	1/7	1	1	1	1	0.258313	-9.25038e-12	PET9
inorganic anion transport (GO:0015698)	1/18	1	1	1	1	0.595234	-9.82408e-12	PHO91
regulation of ER to Golgi vesicle-mediated transport by GTP hydrolysis (GO:0090113)	3/7	1	1	1	1	0.28526	-1.02153e-11	SEC23;SEC12;SAR1
attachment of spindle microtubules to kinetochore involved in homologous chromosome segregation (GO:0051455)	1/7	1	1	1	1	0.292725	-1.04827e-11	HRR25
cellular sphingolipid homeostasis (GO:0090156)	1/7	1	1	1	1	0.307243	-1.10026e-11	VPS53
positive regulation of catabolic process (GO:0009896)	2/7	1	1	1	1	0.308736	-1.1056e-11	RSP5;RPT2
posttranscriptional regulation of gene expression (GO:0010608)	3/11	1	1	1	1	0.483296	-1.13704e-11	PUF6;PPH21;TPD3
positive regulation of filamentous growth of a population of unicellular organisms in response to starvation (GO:1900436)	1/7	1	1	1	1	0.32251	-1.15493e-11	SNF1
snRNA pseudouridine synthesis (GO:0031120)	3/7	1	1	1	1	0.324304	-1.16136e-11	CBF5;PUS1;PUS7
nuclear-transcribed mRNA catabolic process, endonucleolytic cleavage-dependent decay (GO:0000294)	3/11	1	1	1	1	0.494119	-1.16251e-11	POP1;RPP1;RNT1
transcription elongation from RNA polymerase I promoter (GO:0006362)	3/7	1	1	1	1	0.328286	-1.17561e-11	CTR9;PAF1;CDC73
regulation of ATPase activity (GO:0043462)	2/11	1	1	1	1	0.537176	-1.26381e-11	SWA2;SQS1
interstrand cross-link repair (GO:0036297)	3/11	1	1	1	1	0.539179	-1.26852e-11	MSH6;MSH2;MGM101
nuclear polyadenylation-dependent CUT catabolic process (GO:0071039)	3/11	1	1	1	1	0.541424	-1.2738e-11	RRP6;DIS3;PAP2
nucleoside triphosphate metabolic process (GO:0009141)	1/7	1	1	1	1	0.370024	-1.32508e-11	LSC1
negative regulation of programmed cell death (GO:0043069)	2/7	1	1	1	1	0.385396	-1.38013e-11	BMH2;BMH1
transcription initiation from RNA polymerase III promoter (GO:0006384)	2/11	1	1	1	1	0.608996	-1.43278e-11	TFC3;SPT15
riboflavin metabolic process (GO:0006771)	1/7	1	1	1	1	0.430559	-1.54186e-11	RIB1
purine ribonucleotide transport (GO:0015868)	1/7	1	1	1	1	0.442611	-1.58502e-11	PET9
inositol phosphate metabolic process (GO:0043647)	1/7	1	1	1	1	0.446636	-1.59943e-11	VIP1
negative regulation of growth of unicellular organism as a thread of attached cells (GO:0070785)	1/11	1	1	1	1	0.700491	-1.64803e-11	MUM2
regulation of DNA damage checkpoint (GO:2000001)	2/7	1	1	1	1	0.47099	-1.68665e-11	RTT107;PSY4
protein import into mitochondrial outer membrane (GO:0045040)	1/11	1	1	1	1	0.779184	-1.83317e-11	DJP1
riboflavin biosynthetic process (GO:0009231)	1/7	1	1	1	1	0.517285	-1.85243e-11	RIB1
mitotic DNA replication (GO:1902969)	3/11	1	1	1	1	0.811801	-1.90991e-11	POL1;MCM3;CDC9
triglyceride catabolic process (GO:0019433)	2/7	1	1	1	1	0.544977	-1.9516e-11	AYR1;TGL4
mitochondrion disassembly (GO:0061726)	3/38	1	1	1	1	0.533997	-2.42796e-11	SNX4;WHI2;STT4
nitrogen catabolite regulation of transcription from RNA polymerase II promoter (GO:0001079)	1/11	1	1	1	1	1.03986	-2.44647e-11	RTG2
peptidyl-serine dephosphorylation (GO:0070262)	3/7	1	1	1	1	0.68533	-2.45421e-11	CDC55;PTC5;PPH21
aromatic amino acid family catabolic process (GO:0009074)	1/7	1	1	1	1	0.694913	-2.48853e-11	PDC1
ncRNA metabolic process (GO:0034660)	2/11	1	1	1	1	1.10031	-2.58868e-11	PAP2;MTR4
regulation of transcription from RNA polymerase III promoter (GO:0006359)	3/11	1	1	1	1	1.12445	-2.64547e-11	CKA2;CKB2;CKA1
glycerol metabolic process (GO:0006071)	3/11	1	1	1	1	1.1492	-2.7037e-11	GPD2;DAK1;GUT2
ATP export (GO:1904669)	4/18	1	1	1	1	1.64178	-2.70969e-11	HSE1;BUL1;BRO1;VPS27
tRNA splicing, via endonucleolytic cleavage and ligation (GO:0006388)	2/11	1	1	1	1	1.1522	-2.71077e-11	TRL1;TPT1
snRNA modification (GO:0040031)	3/7	1	1	1	1	0.809202	-2.89781e-11	CBF5;PUS1;PUS7
protein localization to chromatin (GO:0071168)	2/7	1	1	1	1	0.813207	-2.91215e-11	TFC3;RAP1
pentose catabolic process (GO:0019323)	3/7	1	1	1	1	0.817845	-2.92876e-11	XKS1;GRE3;YPR1
nucleolus organization (GO:0007000)	2/7	1	1	1	1	0.818669	-2.93171e-11	TOF2;RPD3
positive regulation of protein ubiquitination (GO:0031398)	2/7	1	1	1	1	0.855375	-3.06316e-11	RUP1;UFD2
nucleobase-containing compound biosynthetic process (GO:0034654)	2/7	1	1	1	1	0.871578	-3.12118e-11	AAH1;FUR1
C4-dicarboxylate transport (GO:0015740)	1/7	1	1	1	1	0.879212	-3.14852e-11	ODC2
regulation of establishment or maintenance of cell polarity (GO:0032878)	3/7	1	1	1	1	0.885957	-3.17267e-11	SFH5;BEM1;PHO85
regulation of telomere maintenance via telomerase (GO:0032210)	2/11	1	1	1	1	1.35184	-3.18045e-11	HSP82;CDC28
age-dependent response to oxidative stress involved in chronological cell aging (GO:0001324)	2/7	1	1	1	1	0.893005	-3.19791e-11	MSN4;MSN2
cellular monovalent inorganic cation homeostasis (GO:0030004)	3/11	1	1	1	1	1.36519	-3.21187e-11	PPZ1;TRK1;MDM38
negative regulation of cellular carbohydrate metabolic process (GO:0010677)	1/11	1	1	1	1	1.36977	-3.22263e-11	GID8
negative regulation of transcription by glucose (GO:0045014)	2/11	1	1	1	1	1.38166	-3.25061e-11	TUP1;SPT6
regulation of DNA biosynthetic process (GO:2000278)	1/7	1	1	1	1	0.910915	-3.26205e-11	CDC28
inositolphosphoceramide metabolic process (GO:0006673)	1/7	1	1	1	1	0.911977	-3.26585e-11	SCS7
DNA replication-independent nucleosome assembly (GO:0006336)	2/7	1	1	1	1	0.913053	-3.2697e-11	HIR1;ASF1
positive regulation of TOR signaling (GO:0032008)	2/11	1	1	1	1	1.41132	-3.32038e-11	SEC13;SEH1
glyoxylate metabolic process (GO:0046487)	1/7	1	1	1	1	0.941832	-3.37277e-11	GOR1
regulation of cell proliferation (GO:0042127)	1/11	1	1	1	1	1.43665	-3.37999e-11	CDC28
negative regulation of Arp2/3 complex-mediated actin nucleation (GO:0034316)	1/7	1	1	1	1	0.944839	-3.38353e-11	SLA1
positive regulation of protein metabolic process (GO:0051247)	2/7	1	1	1	1	0.952671	-3.41158e-11	RSP5;RPT2
endoplasmic reticulum membrane organization (GO:0090158)	3/7	1	1	1	1	0.959516	-3.43609e-11	TCB3;TCB1;SCS2
peptidyl-lysine trimethylation (GO:0018023)	3/11	1	1	1	1	1.48136	-3.48518e-11	EFM1;EFM5;RKM1
cellular potassium ion homeostasis (GO:0030007)	2/7	1	1	1	1	0.993285	-3.55702e-11	TRK1;MDM38
carbon catabolite activation of transcription from RNA polymerase II promoter (GO:0000436)	4/23	1	1	1	1	1.6702	-3.71732e-11	STB3;SWI3;SWI1;ADR1
response to acidic pH (GO:0010447)	3/7	1	1	1	1	1.0667	-3.81993e-11	SLT2;RGD1;MSN4
termination of RNA polymerase I transcription (GO:0006363)	2/7	1	1	1	1	1.0836	-3.88044e-11	ISW1;CHD1
RNA polymerase III transcriptional preinitiation complex assembly (GO:0070898)	1/7	1	1	1	1	1.09614	-3.92535e-11	SPT15
very long-chain fatty acid biosynthetic process (GO:0042761)	3/7	1	1	1	1	1.09631	-3.92595e-11	TSC13;ELO3;IFA38
regulation of small GTPase mediated signal transduction (GO:0051056)	1/7	1	1	1	1	1.10384	-3.95293e-11	MRPL35
regulation of transcription involved in G2/M transition of mitotic cell cycle (GO:0000117)	2/7	1	1	1	1	1.11201	-3.98217e-11	RPD3;SIN3
microtubule cytoskeleton organization involved in mitosis (GO:1902850)	2/23	1	1	1	1	1.80964	-4.02766e-11	TUB4;BCP1
autophagy of mitochondrion (GO:0000422)	3/38	1	1	1	1	1.40011	-6.36597e-11	SNX4;WHI2;STT4
positive regulation of cell cycle process (GO:0090068)	3/25	1	1	1	1	0.681902	-6.66066e-11	SPC34;DUO1;CDC28
protein-DNA complex assembly (GO:0065004)	4/25	1	1	1	1	0.703307	-6.86973e-11	NAP1;RLF2;SPT6;SPT16
DNA-templated transcription, initiation (GO:0006352)	3/26	1	1	1	1	1.06767	-7.94987e-11	TFC3;SRB4;TAF2
amino acid transport (GO:0006865)	1/32	1	1	1	1	1.34905	-1.38988e-10	GNP1
disaccharide catabolic process (GO:0046352)	4/18	0.769681	1	0.993825	1	0.00287524	-0.000752679	SNF2;SWI3;SWI1;NTH1
histone exchange (GO:0043486)	6/15	0.705795	1	0.986196	1	0.00320779	-0.00111769	RVB2;ASF1;VPS72;TUP1;RVB1;INO80
regulation of cyclin-dependent protein kinase activity (GO:1904029)	3/22	0.833833	1	0.997889	1	0.00658139	-0.00119598	TFB3;PTC2;BCP1
ribosomal large subunit export from nucleus (GO:0000055)	13/29	0.674654	1	0.997401	1	0.00432526	-0.00170223	NUP159;NUP116;JJJ1;NOG2;NIC96;NMD3;CRM1;NUP82;RIX7;ARX1;NUG1;MEX67;BCP1
endosomal transport (GO:0016197)	30/75	0.708661	1	0.999992	1	0.00521625	-0.00179636	VPS29;FAB1;MUK1;DOP1;YPT6;GGA2;GGA1;YPT7;VPS4;VPS5;VPS53;VPS30;VPS13;RTT10;YPT1;VPS17;RIC1;TDA3;VTA1;VPS9;CHC1;YPT52;HSE1;OSH7;PEP8;VPS21;SLM1;VPS45;PEP5;VPS27
tRNA transcription (GO:0009304)	5/19	0.787731	1	0.995278	1	0.00938668	-0.00223965	RET1;RPO31;RPC82;RPB5;RPC40
tRNA transcription from RNA polymerase III promoter (GO:0042797)	5/19	0.787731	1	0.995278	1	0.0115066	-0.00274546	RET1;RPO31;RPC82;RPB5;RPC40
cellular transition metal ion homeostasis (GO:0046916)	8/70	0.996713	1	1	1	1.09111	-0.00359243	NFS1;ARH1;GRX4;GRX3;PMR1;ZRT3;SPF1;GGC1
exonucleolytic trimming to generate mature 3'-end of 5.8S rRNA from tricistronic rRNA transcript (SSU-rRNA, 5.8S rRNA, LSU-rRNA) (GO:0000467)	10/19	0.787731	1	0.995278	1	0.0166951	-0.00398343	RRP6;RRP4;RRP43;DIS3;RRP40;CSL4;RRP45;REX2;MTR4;RNH70
actin filament bundle organization (GO:0061572)	10/21	0.819701	1	0.997239	1	0.021802	-0.00433458	SAC6;YSC84;BUD6;TEF1;SLM1;LSB3;BNI1;RHO3;RHO1;RHO2
nucleobase-containing compound catabolic process (GO:0034655)	7/17	0.750097	1	0.991925	1	0.0229741	-0.00660627	NUC1;APA1;DIS3;SKI2;SSD1;MTR4;APA2
transmembrane transport (GO:0055085)	19/117	0.995767	1	1	1	1.586	-0.00672739	VMA2;PMA1;VHC1;ITR1;GNP1;SPF1;PMC1;YBT1;GGC1;PDR5;FLC1;BPT1;FLC2;PDR12;ADP1;SNQ2;YCF1;ENA5;PET9
translesion synthesis (GO:0019985)	4/20	0.804367	1	0.996389	1	0.0320887	-0.00698567	POL2;POL30;RPO21;RAD18
organonitrogen compound catabolic process (GO:1901565)	14/31	0.710094	1	0.998393	1	0.0205513	-0.0070359	APA1;APE2;TMA108;MCX1;CIC1;DPL1;NTA1;LAP2;RPT2;NMA111;STE23;APA2;RKR1;AAP1
regulation of cell cycle (GO:0051726)	9/51	0.984451	1	0.999999	1	0.460386	-0.00721496	CLA4;SIS2;SMI1;CDC25;CDC39;GLC7;RCK2;CMK2;CMK1
mitotic G2/M transition checkpoint (GO:0044818)	4/15	0.705795	1	0.986196	1	0.0218963	-0.00762932	POL2;MSH6;CDC55;ORC1
RNA export from nucleus (GO:0006405)	34/70	0.649404	1	0.999977	1	0.0191376	-0.00826169	HMT1;NUP188;UTP22;NUP145;SRM1;STO1;NPL3;SXM1;RPS0A;NUP82;MFT1;GLE2;NUP84;RPS3;RPS2;MEX67;NUP159;UTP8;NUP116;NUP133;SOL2;CEX1;NUP157;RPS5;SOL1;MSN5;PSE1;RNA1;CRM1;THP2;SUB2;TEF1;DBP5;SGF73
protein complex subunit organization (GO:0071822)	11/19	0.787731	1	0.995278	1	0.0363301	-0.00866832	POM152;NUP116;POM34;NUP188;NUP53;SNL1;NIC96;NUP57;YTA12;SEH1;AFG3
fatty acid catabolic process (GO:0009062)	5/18	0.769681	1	0.993825	1	0.0347744	-0.00910323	EHT1;EHD3;MDH3;ERG10;PAH1
homologous chromosome segregation (GO:0045143)	6/24	0.858863	1	0.998766	1	0.0654066	-0.00995134	CDC55;PDS5;TUB3;HRR25;TUB2;TUB1
regulation of vacuole fusion, non-autophagic (GO:0032889)	6/15	0.705795	1	0.986196	1	0.0292712	-0.010199	CDC42;YPT7;ENO1;ENO2;RHO1;PEP5
nuclear-transcribed mRNA catabolic process, exonucleolytic, 3'-5' (GO:0034427)	9/18	0.769681	1	0.993825	1	0.0399158	-0.0104491	RRP4;SKI3;RRP43;DIS3;RRP40;SKI2;CSL4;NAM7;RRP45
synapsis (GO:0007129)	5/23	0.846858	1	0.998386	1	0.0704669	-0.0117131	PDS5;CDC28;SMC3;SMC4;SMC2
mitotic DNA damage checkpoint (GO:0044773)	5/21	0.819701	1	0.997239	1	0.0599754	-0.0119241	POL2;MSH6;BRE1;DUN1;MRC1
ribonucleoprotein complex disassembly (GO:0032988)	6/15	0.705795	1	0.986196	1	0.0368783	-0.0128495	DOM34;PRP43;DED1;HSP104;RLI1;HBS1
negative regulation of chromatin silencing (GO:0031936)	9/27	0.889523	1	0.999449	1	0.119505	-0.0139905	CTI6;UME1;RAP1;YTA7;WTM1;RPD3;ADR1;SIN3;HDA1
cellular iron ion homeostasis (GO:0006879)	5/44	0.972445	1	0.999994	1	0.555267	-0.0155149	NFS1;ARH1;GRX4;GRX3;GGC1
fatty acid metabolic process (GO:0006631)	7/20	0.804367	1	0.996389	1	0.0724489	-0.0157721	TSC13;SCS7;FAT1;ELO3;FAA3;ETR1;PAH1
cellular protein complex assembly (GO:0043623)	31/98	0.654709	1	0.999999	1	0.0399469	-0.0169201	RPN6;HSP60;HSP82;RTN1;RPN2;TIF3;RPN10;ARP4;SLA2;HSC82;RPN9;NOB1;SGT1;PIM1;YPT1;ECM29;YOP1;IMP2;PNO1;NUP157;PBA1;NIC96;KAP95;GIN4;CDC3;CDC10;CDC11;CDC12;PRE4;SHS1;RCF1
positive regulation of transcription from RNA polymerase II promoter in response to stress (GO:0036003)	16/43	0.665012	1	0.999504	1	0.0417578	-0.0170351	YAP1;SNF2;ZAP1;BCY1;YAK1;SKN7;SWI4;MSN4;SWI1;MSN2;MGA2;HOG1;SWI6;HSF1;SKO1;SIN3
RNA polymerase II transcriptional preinitiation complex assembly (GO:0051123)	9/35	0.771288	1	0.999391	1	0.0674915	-0.0175271	MED2;TAF12;GAL11;SRB2;TAF5;TAF4;SPT15;TAF2;TAF1
iron ion homeostasis (GO:0055072)	5/46	0.9766	1	0.999997	1	0.744063	-0.0176177	NFS1;ARH1;GRX4;GRX3;GGC1
organic hydroxy compound transport (GO:0015850)	7/20	0.804367	1	0.996389	1	0.0839023	-0.0182655	OSH7;OSH6;OSH3;SWH1;KES1;OSH2;YBT1
mitotic recombination (GO:0006312)	6/44	0.972445	1	0.999994	1	0.658142	-0.0183894	RFA1;RFA2;BRE1;CGI121;MSH2;INO80
tRNA wobble uridine modification (GO:0002098)	12/28	0.655649	1	0.996699	1	0.0440299	-0.0185864	NCS2;TUM1;NFS1;NBP35;HRR25;ELP2;KTI12;ELP3;ELP4;NCS6;SAP190;IKI3
DNA repair (GO:0006281)	47/169	0.981478	1	1	1	1.0165	-0.0190039	POL32;CTF4;POL2;POL1;POL3;TFB3;UNG1;NUP145;POL30;TFB1;RPT6;ARP4;APN1;SMC1;RTT107;PDS5;NUP84;HRR25;RDH54;MRC1;RPS3;SFH1;RFC5;SNF2;ACT1;RFA1;RFC3;RFA2;NUP133;RFC1;RFC2;CDC9;TRA1;RSC1;EAF3;EAF5;TPA1;INO80;STH1;MGM101;MSH6;CDC1;MSH2;RSC2;PAP2;RPT4;RAD18
regulation of fungal-type cell wall organization (GO:0060237)	8/19	0.787731	1	0.995278	1	0.0801353	-0.0191202	SLT2;YPK1;SAC7;YPK2;SSD1;PKC1;RHO1;RNT1
organophosphate ester transport (GO:0015748)	6/19	0.787731	1	0.995278	1	0.082687	-0.019729	CSR1;PDR17;PDR16;SEC14;PHO91;SFH5
telomere maintenance (GO:0000723)	12/68	0.973682	1	1	1	0.748835	-0.0199716	THP2;PBP2;RFA1;RFA2;BRE1;CGI121;HEK2;RAP1;MRC1;INO80;GBP2;HSC82
G1/S transition of mitotic cell cycle (GO:0000082)	11/40	0.961793	1	0.999983	1	0.52046	-0.020275	MSA2;CDC34;SHS1;HOS3;CTR9;CDC28;PAF1;RPD3;PPH21;SAP190;PHO85
iron-sulfur cluster assembly (GO:0016226)	4/24	0.858863	1	0.998766	1	0.136048	-0.0206992	NFS1;NBP35;SSQ1;NAR1
establishment or maintenance of actin cytoskeleton polarity (GO:0030950)	5/18	0.769681	1	0.993825	1	0.079306	-0.0207607	GVP36;SLM1;RHO3;RHO1;RHO2
nuclear migration (GO:0007097)	5/20	0.804367	1	0.996389	1	0.0957127	-0.0208366	TUB3;TUB2;TUB1;TOP1;NUM1
positive regulation of GTPase activity (GO:0043547)	8/28	0.898185	1	0.999579	1	0.195661	-0.0210099	MDR1;SEC13;SAC7;GYP5;GYP6;IRA1;MRS6;BUD3
nuclear DNA replication (GO:0033260)	8/22	0.833833	1	0.997889	1	0.120143	-0.0218326	IPI3;ORC1;RIX1;MCM3;MCM4;BMH2;MCM6;IPI1
regulation of mitotic cell cycle (GO:0007346)	7/44	0.972445	1	0.999994	1	0.794209	-0.0221913	CLA4;SIS2;SMI1;NUP53;GLC7;CDC28;PSE1
mRNA metabolic process (GO:0016071)	4/21	0.819701	1	0.997239	1	0.116269	-0.0231162	DIS3;MTF2;SPT5;SSD1
negative regulation of transcription from RNA polymerase II promoter (GO:0000122)	36/147	0.977028	1	1	1	1.05023	-0.0244069	HIR1;GIS1;TUP1;FHL1;ISW2;WTM1;RPD3;OPI1;NPL3;ABF1;RAD23;GAL11;RCO1;YTA7;GLC7;CDC28;SPT6;ITC1;SIN3;PHO85;MED2;NUP133;SPT8;RAT1;BMH1;STH1;HDA1;RSC9;RGR1;RAP1;MKS1;PAF1;LAP3;SKO1;FRA1;FUN30
regulation of transcription from RNA polymerase II promoter (GO:0006357)	93/337	0.98334	1	1	1	1.46899	-0.0246792	GIS1;UME1;CAF16;TFB3;TUP1;TFB1;WTM1;RPD3;OPI1;IKI3;MGA2;EMI2;ABF1;RCO1;CDC28;CCR4;PHO85;MED2;NUP133;HOS3;SKN7;SPT8;TRA1;RTG2;HDA1;HOG1;RGR1;CEG1;CDC39;LAP3;TOP1;SKO1;PAH1;RSP5;HIR1;YAP3;ASF1;NOT3;ARP9;ISW1;NOT5;ARP7;RTR1;CTR9;SGV1;SWI3;GTS1;SWI1;ARP4;SFP1;RVB2;RAD23;GAL11;RVB1;NUP84;SWI6;HSF1;YTA7;SPT5;GLC7;SPT6;CCL1;SFH1;MOT1;SIN3;SNF2;ZAP1;PDC2;YAK1;MSN4;ELP2;SRB2;KTI12;EAF3;ELP3;BMH1;INO80;ELP…
regulation of vacuole organization (GO:0044088)	6/22	0.833833	1	0.997889	1	0.135891	-0.0246945	CDC42;YPT7;ENO1;ENO2;RHO1;PEP5
positive regulation of transcription, DNA-templated (GO:0045893)	71/241	0.98428	1	1	1	1.59938	-0.0253415	GIS1;UME1;NUP145;TUP1;WTM1;RPD3;OPI1;ASP1;MGA2;EMI2;ABF1;RCO1;CDC28;ADR1;UTP15;CTI6;SEC13;MED2;NUP133;YKR023W;HOS3;SPT8;TRA1;RTG2;HDA1;HOG1;RGR1;NAN1;CEG1;NUP53;PAH1;RSP5;ARP9;ISW1;ARP7;SWI4;SGV1;SWI3;GTS1;SWI1;SFP1;GAL11;NUP84;SWI6;HSF1;YTA7;SPT6;CCL1;SIN3;UTP8;SNF2;ZAP1;UTP5;UTP4;PDC2;YAK1;MSN4;SRB2;INO80;MSN2;UTP9;CDC55;CGI121;RAP1;RSC3;SRB4;TAF4;CAM1;TAF2;TAF1;TAP42
negative regulation of cellular biosynthetic process (GO:0031327)	4/20	0.804367	1	0.996389	1	0.116473	-0.0253561	CSR1;YPK1;GID8;OPI1
positive regulation of transcription from RNA polymerase II promoter (GO:0045944)	78/270	0.981471	1	1	1	1.39727	-0.0261331	GIS1;UME1;HMT1;TUP1;RPT6;FHL1;WTM1;RPD3;OPI1;NPL3;CDC73;MGA2;EMI2;ABF1;RCO1;CDC28;ADR1;CCR4;CET1;MED2;GCN5;NUP133;MOT2;HOS3;SPT8;TRA1;RTG2;HDA1;HOG1;RGR1;CEG1;XRN1;CDC39;RPT4;PAH1;RSP5;ASF1;NOT3;ARP9;ISW1;NOT5;ARP7;SGV1;SWI3;GTS1;SWI1;SPT16;SFP1;GAL11;NUP84;SWI6;HSF1;YTA7;SPT5;SPT6;CCL1;SIN3;SNF2;ZAP1;BCY1;PDC2;YAK1;MSN4;SRB2;INO80;ETT1;MSN2;NAP1;RSC6;CGI121;RAP1;RSC3;SRB4;PAF1;TAF4;CAM1;TAF2;TAF1
positive regulation of G1/S transition of mitotic cell cycle (GO:1900087)	6/15	0.705795	1	0.986196	1	0.0750806	-0.0261604	WHI3;XRN1;CDC25;GID8;CYS4;CCR4
fungal-type cell wall organization (GO:0031505)	34/150	0.9803	1	1	1	1.34763	-0.0268128	INP53;INP52;EMW1;PST1;SLG1;SLA2;CMP2;MYO3;HSP150;MYO5;MHP1;TPS2;PHO85;RHO2;SNF1;PRS5;ACT1;ZRG8;CNA1;PRS2;PRS1;PRS4;SBE22;PRS3;KTR6;BGL2;GAS1;SBE2;PMT6;CHS3;GAS3;CHS1;PMT2;PMT1
regulation of mitotic nuclear division (GO:0007088)	6/34	0.937625	1	0.999916	1	0.416604	-0.0268314	CDC42;CLA4;CDC24;NUP53;PSE1;RIO1
regulation of protein complex assembly (GO:0043254)	6/23	0.846858	1	0.998386	1	0.161524	-0.0268489	SLT2;SEC23;SEC12;GAL83;SAR1;PEP5
transition metal ion transport (GO:0000041)	3/30	0.913526	1	0.999754	1	0.298157	-0.0269663	BPT1;PMR1;ZRT3
protein lipidation (GO:0006497)	3/43	0.970099	1	0.999993	1	0.889991	-0.0270175	CDC1;DPM1;TED1
positive regulation of transcription from RNA polymerase II promoter in response to heat stress (GO:0061408)	8/20	0.804367	1	0.996389	1	0.12724	-0.0277	SWI6;HSF1;YAK1;SKN7;SWI4;MSN4;SIN3;MSN2
regulation of cyclin-dependent protein serine/threonine kinase activity (GO:0000079)	4/29	0.906169	1	0.999678	1	0.286653	-0.0282439	TFB3;PTC2;CCL1;BCP1
actin filament bundle assembly (GO:0051017)	10/21	0.819701	1	0.997239	1	0.142403	-0.028312	SAC6;YSC84;BUD6;TEF1;SLM1;LSB3;BNI1;RHO3;RHO1;RHO2
ubiquinone biosynthetic process (GO:0006744)	5/15	0.705795	1	0.986196	1	0.083868	-0.0292222	COQ4;COQ1;ARH1;HFD1;COQ8
protein localization to membrane (GO:0072657)	7/29	0.906169	1	0.999678	1	0.299176	-0.0294778	NUP145;SEC4;NUP157;VAC8;ENT4;NUP57;SLM1
sphingolipid metabolic process (GO:0006665)	13/37	0.797434	1	0.999627	1	0.130833	-0.0296149	LCB2;LCB1;SUR2;HFD1;LCB4;ELO3;LCB3;IFA38;DPL1;SCS7;FLC1;FLC2;KES1
cellular response to osmotic stress (GO:0071470)	8/28	0.898185	1	0.999579	1	0.276906	-0.0297339	HOG1;SLT2;RIM11;FLC2;CKA2;PSR2;MCK1;GRE3
cellular response to starvation (GO:0009267)	9/46	0.884936	1	0.99996	1	0.252972	-0.0309232	SNF1;DPL1;DCS2;DCS1;SSB2;VPS30;PEP4;SIP5;ZPR1
ammonium transport (GO:0015696)	2/21	0.819701	1	0.997239	1	0.156374	-0.0310896	FAA1;FAA4
regulation of transcription involved in G1/S transition of mitotic cell cycle (GO:0000083)	10/33	0.932317	1	0.99989	1	0.447476	-0.0313603	MSA2;SWI6;HOS3;CTR9;SWI4;PAF1;SPT6;RPD3;PHO85;ASP1
mitotic spindle checkpoint (GO:0071174)	7/40	0.961793	1	0.999983	1	0.809402	-0.0315311	MAD1;MLP2;RTS1;GLC7;BMH1;PPH21;TPD3
metallo-sulfur cluster assembly (GO:0031163)	4/24	0.858863	1	0.998766	1	0.209448	-0.0318666	NFS1;NBP35;SSQ1;NAR1
DNA replication initiation (GO:0006270)	8/34	0.937625	1	0.999916	1	0.496003	-0.0319451	CTF4;POL1;ORC1;MCM3;MCM4;BMH2;CTF18;PRI1
protein targeting to peroxisome (GO:0006625)	5/20	0.804367	1	0.996389	1	0.148455	-0.0323185	MDH2;DJP1;GPD1;CAJ1;PEX25
spliceosomal snRNP assembly (GO:0000387)	3/16	0.728849	1	0.989442	1	0.105203	-0.0332747	NAB6;SNU114;PRP8
G2/M transition of mitotic cell cycle (GO:0000086)	6/27	0.889523	1	0.999449	1	0.285194	-0.0333875	CDC34;PIN4;RPD3;STH1;SIN3;ZPR1
mitotic sister chromatid cohesion (GO:0007064)	9/40	0.961793	1	0.999983	1	0.867271	-0.0337854	NPA3;CTF4;POL2;PDS5;POL30;MRC1;CTF18;SMC3;SMC1
mitotic spindle organization (GO:0007052)	5/35	0.942517	1	0.999936	1	0.575387	-0.0340635	TUB4;CDC48;CDC28;BCP1;NPL4
organelle disassembly (GO:1903008)	8/20	0.804367	1	0.996389	1	0.157293	-0.0342426	DOM34;HSP104;RLI1;RTS1;VPS21;HBS1;YPT1;CDC3
mitochondrial transport (GO:0006839)	20/66	0.769729	1	0.999987	1	0.133556	-0.0349539	ODC2;HSP60;HSP82;PAM17;DJP1;TOM71;SSC1;YME1;TOM40;YTA12;MCX1;CYT1;AFG3;TOM70;TIM50;TIM21;TIM23;YDJ1;MIC60;PET9
monocarboxylic acid catabolic process (GO:0072329)	10/24	0.858863	1	0.998766	1	0.23269	-0.0354027	UGA2;DLD1;UGA1;DLD2;GOR1;SWI6;SWI4;FDC1;ASP1;PAH1
cofactor biosynthetic process (GO:0051188)	5/26	0.880125	1	0.999279	1	0.278603	-0.0355752	NFS1;NBP35;SSQ1;NAR1;RNR4
ATP transport (GO:0015867)	5/22	0.833833	1	0.997889	1	0.200072	-0.0363574	HSE1;BUL1;BRO1;VPS27;PET9
hexose metabolic process (GO:0019318)	7/23	0.846858	1	0.998386	1	0.219965	-0.0365629	HXK1;HXK2;DOG2;PGM2;GLK1;SEC53;PGM1
chaperone mediated protein folding requiring cofactor (GO:0051085)	8/16	0.728849	1	0.989442	1	0.118143	-0.0373673	SSZ1;HSP104;KAR2;SSB2;SSQ1;SSA2;SSC1;LHS1
maturation of 5.8S rRNA from tricistronic rRNA transcript (SSU-rRNA, 5.8S rRNA, LSU-rRNA) (GO:0000466)	37/87	0.685146	1	0.999998	1	0.100722	-0.0380853	RRP6;PRP43;RRP4;RRP5;DIP2;CSL4;RPF2;RNH70;NOP9;RPS0A;EMG1;TOM1;UTP20;UTP7;NOP58;UTP6;RRP43;KRR1;ROK1;PNO1;DIS3;UTP13;RRP40;ENP1;RAT1;REX2;URB1;MTR4;UTP18;RCL1;MRD1;NOC4;DBP8;RRP45;DBP6;MAK5;DBP3
tryptophan metabolic process (GO:0006568)	6/17	0.750097	1	0.991925	1	0.132873	-0.0382081	TRP5;TRP4;TRP3;TRP2;PDC1;BNA6
telomere maintenance via recombination (GO:0000722)	5/33	0.932317	1	0.99989	1	0.548779	-0.0384599	RFA1;RFA2;BRE1;CGI121;INO80
cellular macromolecule catabolic process (GO:0044265)	8/23	0.846858	1	0.998386	1	0.234159	-0.0389224	NUC1;ASK10;DIS3;SKI2;MCK1;CDC28;SSD1;MTR4
ubiquitin-dependent protein catabolic process via the multivesicular body sorting pathway (GO:0043162)	5/34	0.937625	1	0.999916	1	0.608636	-0.0391993	RSP5;GGA2;GGA1;UBP2;BRO1
GPI anchor metabolic process (GO:0006505)	3/29	0.906169	1	0.999678	1	0.39918	-0.0393312	CDC1;DPM1;TED1
autophagosome organization (GO:1905037)	5/29	0.906169	1	0.999678	1	0.399841	-0.0393963	SEC7;HRR25;VPS30;SEC18;YPT1
chromatin assembly or disassembly (GO:0006333)	7/25	0.869927	1	0.999057	1	0.284969	-0.0397091	RSP5;SIR2;POB3;HAT2;TOP2;TOP1;SPT16
organophosphate biosynthetic process (GO:0090407)	10/34	0.757141	1	0.999223	1	0.145799	-0.0405622	URA8;PDR17;URA7;PDR16;GPT2;SCS2;THI80;OPI1;VIP1;PAH1
nitrogen compound transport (GO:0071705)	5/50	0.911262	1	0.999985	1	0.436731	-0.0405833	BPT1;GNP1;TDH3;YCF1;PET9
RNA processing (GO:0006396)	5/29	0.906169	1	0.999678	1	0.414243	-0.0408153	MRPL3;MSS116;MTF2;SPT5;RNT1
regulation of DNA recombination (GO:0000018)	8/21	0.819701	1	0.997239	1	0.2058	-0.0409163	SIR2;MSH6;PAP2;CDC28;PAF1;TOP2;TOP1;CDC73
regulation of chromatin silencing at telomere (GO:0031938)	8/28	0.898185	1	0.999579	1	0.385277	-0.0413706	CTI6;UME1;CTR9;PAF1;WTM1;RPD3;SIN3;HDA1
DNA recombination (GO:0006310)	13/60	0.95446	1	0.999999	1	0.905909	-0.0422238	POL2;SNF2;RFA1;RFA2;CDC9;MGM101;THP2;NUC1;MFT1;CGI121;MSH2;RDH54;NAM7
sphingolipid biosynthetic process (GO:0030148)	8/30	0.913526	1	0.999754	1	0.46862	-0.0423835	FLC1;LCB2;LCB1;FLC2;SUR2;ELO3;LCB3;IFA38
cellular response to glucose starvation (GO:0042149)	6/17	0.750097	1	0.991925	1	0.147477	-0.0424073	SSB2;BCY1;YAK1;MSN4;SIP5;MSN2
protein ubiquitination (GO:0016567)	20/82	0.960417	1	1	1	1.05445	-0.0425865	RSP5;RFA1;RFA2;BRE1;NOT3;MOT2;NOT5;BUL2;UFD4;BUL1;UBR1;MPE1;CDC34;UFD2;TOM1;NAM7;UBA1;RKR1;RAD18;PEP5
protein localization to chromosome (GO:0034502)	4/21	0.819701	1	0.997239	1	0.214565	-0.0426589	TOF2;TFC3;RTS1;RPD3
RNA-dependent DNA biosynthetic process (GO:0006278)	6/22	0.833833	1	0.997889	1	0.238042	-0.0432574	POL32;POL1;RFA1;RFA2;POL3;HEK2
protein targeting (GO:0006605)	27/93	0.93966	1	1	1	0.695887	-0.0433097	HSP82;APL5;APL6;SRP102;TOM71;ARL1;SPC2;SRP101;MRS6;TOM70;VPS1;SNX4;AST1;VPS13;YDJ1;SRP1;VPS9;KAP95;APM3;LOA1;YPT52;PEP1;HSE1;VPS21;VPS45;SEC53;VPS27
dicarboxylic acid metabolic process (GO:0043648)	11/16	0.728849	1	0.989442	1	0.137303	-0.0434275	LPD1;FUM1;MAE1;MDH2;FSH2;LSC1;FSH1;FSH3;KGD2;KGD1;NIT3
transcription-dependent tethering of RNA polymerase II gene DNA at nuclear periphery (GO:0000972)	8/23	0.846858	1	0.998386	1	0.261423	-0.0434542	RRP6;NUP116;GLE2;NUP133;NUP145;MLP2;NUP84;NUP157
DNA-dependent DNA replication maintenance of fidelity (GO:0045005)	9/22	0.833833	1	0.997889	1	0.239634	-0.0435467	POL2;MSH6;SEN1;POL3;DUN1;MSH2;MRC1;GLC7;CCR4
mRNA polyadenylation (GO:0006378)	7/23	0.846858	1	0.998386	1	0.264423	-0.043953	PTA1;SEN1;PAP2;PAP1;PTI1;MPE1;CFT2
spindle assembly checkpoint (GO:0071173)	5/26	0.880125	1	0.999279	1	0.353962	-0.0451979	MAD1;MLP2;GLC7;PPH21;TPD3
negative regulation of gene expression (GO:0010629)	14/33	0.742243	1	0.999009	1	0.15183	-0.0452571	SNF1;CLA4;NOT3;DIS3;NOT5;EAF3;SSD1;NPL3;DHH1;PUF6;MAP1;CDC28;MOT1;ASC1
double-strand break repair via homologous recombination (GO:0000724)	11/64	0.965331	1	1	1	1.31649	-0.0464512	POL32;CTF4;RFA1;RFA2;BRE1;RSC2;MCM3;MCM4;MCM6;CTF18;SMC3
mitochondrial respiratory chain complex IV assembly (GO:0033617)	3/21	0.819701	1	0.997239	1	0.238024	-0.047323	TIM21;RCF1;COX20
nuclear polyadenylation-dependent ncRNA catabolic process (GO:0071046)	10/21	0.819701	1	0.997239	1	0.240523	-0.0478197	RRP6;RRP4;RRP43;DIS3;PAP2;RRP40;CSL4;RAT1;RRP45;MTR4
mitotic DNA integrity checkpoint (GO:0044774)	5/20	0.804367	1	0.996389	1	0.219702	-0.0478289	POL2;MAD1;ORC1;DUN1;TOP2
regulation of nucleic acid-templated transcription (GO:1903506)	15/46	0.709421	1	0.999751	1	0.141274	-0.0485002	HMT1;NUP133;MLP2;CTR9;NPL6;ARP4;STH1;RSC8;RSC30;NUP53;NUP84;SET2;RSC3;CHS5;SNT1
DNA-templated transcription, termination (GO:0006353)	10/29	0.906169	1	0.999678	1	0.493451	-0.0486197	SEN1;ISW1;SUP45;SET2;CTR9;ISW2;GRS1;PAF1;RPB3;CHD1
cellular protein metabolic process (GO:0044267)	23/67	0.779845	1	0.99999	1	0.196804	-0.0489373	DOM34;ASK10;RPS5;SUP35;RPS4B;YTA12;SPC2;CIC1;RSM7;RPS0A;VMA1;MRPL11;AFG3;RPL8B;NTA1;MRPL40;RPL1B;MCK1;CDC28;HBS1;UTP30;PEP4;RPL8A
regulation of gluconeogenesis (GO:0006111)	4/19	0.787731	1	0.995278	1	0.206489	-0.0492679	SNF1;GID8;TSA1;SNF4
telomere organization (GO:0032200)	9/42	0.851526	1	0.999891	1	0.306896	-0.0493259	THP2;PBP2;RFA1;CGI121;HEK2;RAP1;MRC1;GBP2;HSC82
lipid homeostasis (GO:0055088)	3/24	0.858863	1	0.998766	1	0.325843	-0.0495756	VPS53;OSH6;SPF1
misfolded or incompletely synthesized protein catabolic process (GO:0006515)	16/29	0.674654	1	0.997401	1	0.12666	-0.0498477	MCA1;YME1;UBR1;NPL4;KRE5;CDC48;PIM1;UFD1;PMT6;MDJ1;MGR1;VMS1;FES1;PMT2;PMT1;MGR3
protein transmembrane import into intracellular organelle (GO:0044743)	19/67	0.90432	1	0.999998	1	0.500617	-0.050348	HSP60;PAM17;MDH2;DJP1;SSC1;YME1;TOM40;YTA12;MCX1;PEX25;AFG3;TOM70;TIM50;TIM54;TIM21;GPD1;CAJ1;TIM23;MIC60
mitotic sister chromatid segregation (GO:0000070)	19/71	0.923939	1	0.999999	1	0.63909	-0.0505577	CTF4;POL2;HIR1;POL30;SRC1;CTF18;SMC3;SMC4;SMC1;SMC2;NPA3;PDS5;TUB4;TUB3;TUB2;MRC1;TUB1;MCK1;TOP1
regulation of exit from mitosis (GO:0007096)	6/27	0.889523	1	0.999449	1	0.43192	-0.0505647	CDC42;CDC55;CLA4;CDC24;KEL1;RIO1
maturation of SSU-rRNA (GO:0030490)	31/87	0.685146	1	0.999998	1	0.135113	-0.0510891	FAL1;PRP43;RRP5;UTP22;RRP3;DIP2;NOP7;NOB1;BMS1;HAS1;KRE33;RIO1;UTP15;UTP8;UTP7;UTP6;UTP5;UTP4;ROK1;UTP13;DIM1;RPS1A;UTP9;RPS1B;MRPS9;NAN1;TSR1;SQS1;UTP30;BFR2;ECM16
regulation of macroautophagy (GO:0016241)	8/27	0.889523	1	0.999449	1	0.44132	-0.0516652	SNF1;HOG1;GCN2;XRN1;TPK1;RPD3;PHO85;GCN1
DNA metabolic process (GO:0006259)	55/207	0.967039	1	1	1	1.55265	-0.0520392	POL2;POL1;POL3;TFB3;UNG1;TFB1;CTF18;HSC82;MFT1;PDS5;MRC1;CDC28;CCR4;RFC5;RFC3;RFC1;RFC2;HEK2;TRA1;PRI1;MSH6;MSH2;MCM3;MCM4;TOP2;TOP1;POL32;CTF4;ARP4;SEN1;ORC1;HRR25;RDH54;RPS3;NAM7;SFH1;GBP2;SNF2;ACT1;RFA1;RFA2;CDC9;TSA1;EAF3;BMH2;EAF5;INO80;MGM101;CDC1;THP2;NUC1;PBP2;CGI121;RAP1;FUN30
protein import into peroxisome matrix (GO:0016558)	6/24	0.858863	1	0.998766	1	0.344676	-0.052441	MDH2;DJP1;GPD1;CAJ1;PEX14;PEX25
protein monoubiquitination (GO:0006513)	7/19	0.787731	1	0.995278	1	0.220993	-0.0527286	RSP5;BRE1;BUL2;UFD4;BUL1;UBR1;RAD18
regulation of protein serine/threonine kinase activity (GO:0071900)	5/28	0.898185	1	0.999579	1	0.491359	-0.0527616	PKH2;PKH1;TFB3;PTC2;BCP1
histone deacetylation (GO:0016575)	8/22	0.833833	1	0.997889	1	0.291104	-0.0529001	RCO1;SET2;HOS3;EAF3;RPD3;SIN3;HDA1;SNT1
protein transport (GO:0015031)	40/100	0.675538	1	0.999999	1	0.137967	-0.0541171	RSP5;VPS29;PDR17;ARF2;SEC4;ECM21;APL5;SEC27;ARL1;SAR1;ROD1;YPT6;CSR1;MDR1;COP1;YPT7;DNF1;VPS74;EMP24;YPT1;VPS17;RIC1;SEC14;SED5;SFH5;SEC17;SEC18;PGA3;ERP1;ERP2;YPT31;YPT52;ERP4;GYP5;YPT10;PEP8;VPS21;GYP6;GCS1;SEC31
cellular metal ion homeostasis (GO:0006875)	9/27	0.889523	1	0.999449	1	0.464572	-0.0543872	VMA2;YLH47;PPZ1;TRK1;MDM38;PMR1;PGM2;SPF1;PMC1
chromosome condensation (GO:0030261)	5/19	0.787731	1	0.995278	1	0.229142	-0.0546729	TOF2;PDS5;TOP1;SMC4;SMC2
tRNA processing (GO:0008033)	16/44	0.869209	1	0.999934	1	0.390165	-0.0546901	PUS4;TRL1;TRM2;POP1;ALA1;DUS1;PTA1;DUS3;TRZ1;CEG1;SEN1;NRD1;PAP2;TAN1;RPP1;TPT1
negative regulation of transcription, DNA-templated (GO:0045892)	33/132	0.951776	1	1	1	1.11129	-0.0549265	HIR1;GIS1;UME1;HMT1;TUP1;ISW2;RPD3;OPI1;ABF1;RAD23;GAL11;RCO1;SET2;YTA7;CDC28;SPT6;MOT1;SIN3;PHO85;RIO1;MED2;NUP133;SPT8;EAF3;BMH1;HDA1;RGR1;RAP1;MKS1;PAF1;LAP3;SKO1;FUN30
mitochondrial ATP synthesis coupled electron transport (GO:0042775)	7/40	0.831688	1	0.999822	1	0.299428	-0.0551839	MAS1;COR1;QCR2;NDI1;CYC1;SDH1;CYT1
protein polyubiquitination (GO:0000209)	9/37	0.951181	1	0.999963	1	1.10295	-0.055203	RSP5;CDC34;BRE1;MOT2;BUL2;UFD4;BUL1;UFD2;UBR1
regulation of DNA-dependent DNA replication initiation (GO:0030174)	10/23	0.846858	1	0.998386	1	0.336321	-0.055904	CTI6;IPI3;BRE1;RCO1;RIX1;SET2;EAF3;RPD3;SIN3;IPI1
GPI anchor biosynthetic process (GO:0006506)	3/31	0.920307	1	0.999812	1	0.693081	-0.0575587	CDC1;DPM1;TED1
protein modification by small protein conjugation (GO:0032446)	18/74	0.936156	1	1	1	0.874441	-0.05769	RSP5;RFA1;RFA2;NOT3;MOT2;NOT5;ELP2;UBR1;MPE1;NCS2;AOS1;UFD2;TOM1;NAM7;UBA2;UBA1;NCS6;RKR1
maturation of 5.8S rRNA (GO:0000460)	7/20	0.804367	1	0.996389	1	0.265157	-0.0577244	PRP43;YTM1;URB1;DBP6;RPF2;MTR4;MAK5
mRNA 3'-end processing (GO:0031124)	13/40	0.831688	1	0.999822	1	0.314697	-0.0579981	CTR9;PTI1;MPE1;CDC73;PTA1;SEN1;SUB2;NRD1;RTT103;PAP2;PAP1;PAF1;CFT2
piecemeal microautophagy of nucleus (GO:0034727)	12/42	0.851526	1	0.999891	1	0.362171	-0.0582102	SNX4;YPT7;CDC48;OSH7;OSH6;VPS30;VAC8;OSH3;SWH1;KES1;NVJ1;OSH2
sterol transport (GO:0015918)	10/30	0.913526	1	0.999754	1	0.647036	-0.05852	DET1;CLA4;OSH7;OSH6;PDR12;OSH3;SNQ2;SWH1;KES1;OSH2
recombinational repair (GO:0000725)	6/38	0.955011	1	0.999971	1	1.27386	-0.0586389	RFA1;RFA2;BRE1;RSC2;CTF18;MGM101
cellular response to DNA damage stimulus (GO:0006974)	44/149	0.952194	1	1	1	1.20241	-0.058901	CTF4;TFB3;UNG1;TFB1;CKB2;NPL6;ARP4;SEN1;IRC21;PDS5;DUN1;NUP84;HRR25;RDH54;MRC1;GLC7;RPS3;SFH1;PHO85;MKT1;RFC5;GCN2;ACT1;RFA1;RFC3;RFA2;RFC1;RFC2;CKA2;CKA1;TSA1;TRA1;EAF3;BMH2;EAF5;BMH1;INO80;MGM101;CDC1;PTC2;PIN4;UBA1;YIM1;BCP1
peroxisome organization (GO:0007031)	11/35	0.771288	1	0.999391	1	0.228013	-0.0592135	VPS1;RTN1;MDV1;RPN11;MGM1;MYO2;ADR1;PEX25;YOP1;DNM1;SNF4
cell cycle G1/S phase transition (GO:0044843)	5/28	0.898185	1	0.999579	1	0.557334	-0.0598459	CDC34;SHS1;CDC28;PPH21;SAP190
nuclear polyadenylation-dependent rRNA catabolic process (GO:0071035)	10/20	0.804367	1	0.996389	1	0.278645	-0.0606608	RRP6;RRP4;RRP43;DIS3;PAP2;RRP40;CSL4;RAT1;RRP45;MTR4
regulation of cellular component organization (GO:0051128)	11/42	0.851526	1	0.999891	1	0.384208	-0.0617521	AKL1;SLT2;YPK1;SAC7;YPK2;GAL83;SSD1;SLM1;PKC1;RHO1;RNT1
mitotic cell cycle phase transition (GO:0044772)	10/54	0.931856	1	0.999995	1	0.882981	-0.0623184	CDC10;CDC34;SHS1;CDC28;PIN4;PPH21;STH1;SAP190;KAP104;ZPR1
protein processing (GO:0016485)	14/38	0.809487	1	0.999708	1	0.301132	-0.0636456	YTA12;SPC2;AFG3;MAS2;MAS1;ICP55;COR1;MAP2;PRC1;PSD1;MAP1;QCR2;PEP4;COX20
protein targeting to membrane (GO:0006612)	8/38	0.955011	1	0.999971	1	1.38446	-0.0637299	AST1;HRI1;SRP1;KAP95;GET3;MRS6;GET4;SEC63
aerobic respiration (GO:0009060)	11/51	0.916899	1	0.999989	1	0.743348	-0.0644912	MAS1;MDH1;COR1;ADE16;QCR2;IPP1;SDH2;ETR1;COX20;PAH1;PET9
mitotic nuclear division (GO:0140014)	15/47	0.892125	1	0.999969	1	0.565205	-0.0645173	HIR1;SRC1;SMC4;SMC1;KAP104;SMC2;CDC10;TUB4;TUB3;SHS1;TUB2;TUB1;MCK1;CDC28;BCP1
regulation of macromolecule metabolic process (GO:0060255)	8/25	0.869927	1	0.999057	1	0.463758	-0.0646225	HOG1;SLT2;ASF1;VPS74;TCB3;CDC28;TCB1;SCS2
DNA replication checkpoint (GO:0000076)	6/19	0.787731	1	0.995278	1	0.272558	-0.065032	POL2;ORC1;RFC2;MRC1;GLC7;CCR4
ribosomal subunit export from nucleus (GO:0000054)	24/49	0.749157	1	0.999876	1	0.227145	-0.0656011	NUP159;NUP116;RLI1;SRM1;JJJ1;NOG2;NIC96;NMD3;RNA1;CRM1;NOP9;GSP2;NUP82;RIX7;LSG1;ARX1;NUG1;RIX1;SSB2;ZUO1;RPS3;MEX67;BCP1;ARB1
cellular ion homeostasis (GO:0006873)	11/24	0.858863	1	0.998766	1	0.435288	-0.0662273	HRK1;PDR5;YVC1;TRK1;CMP2;HAL5;CNA1;KKQ8;GLC7;PGM2;SNQ2
double-strand break repair (GO:0006302)	25/81	0.887298	1	1	1	0.560842	-0.0670623	POL2;POL1;BRE1;NUP145;CTF18;SMC1;SIR2;RTT107;PDS5;RSC30;NUP84;CDC28;SFH1;SIN3;SNF2;RFA1;RFA2;NUP133;RSC1;STH1;RSC8;RSC2;MCK1;DOA1;FUN30
cytoplasmic translation (GO:0002181)	34/162	0.944384	1	1	1	1.17463	-0.0672146	RPL5;RPL3;RPL10;TIF3;RPS4B;RPS0A;SSZ1;RPL7A;TIF34;TMA19;RPL18B;SUP45;MRPL6;RPL1B;RPS3;LHS1;RBG1;RBG2;TAE1;GIR2;RPS5;SUP35;RPS1A;RPS1B;AFG3;TRM7;RPL8B;RPL4A;RPL4B;SSB2;RPP0;PRT1;CLU1;RPL8A
cellular response to nutrient levels (GO:0031669)	6/24	0.858863	1	0.998766	1	0.447636	-0.0681059	DPL1;DCS2;DCS1;SRB2;PEP4;ZPR1
respiratory electron transport chain (GO:0022904)	12/45	0.695143	1	0.999687	1	0.188517	-0.0685518	ODC2;MAS1;COR1;DLD2;QCR2;DLD3;CIR2;NDI1;CYC1;SDH1;CYT1;SDH2
RNA catabolic process (GO:0006401)	8/23	0.846858	1	0.998386	1	0.413169	-0.0686778	POL32;NUC1;POL3;DIS3;SKI2;SSD1;MTR4;YPT1
ubiquitin-dependent ERAD pathway (GO:0030433)	19/54	0.931856	1	0.999995	1	0.979507	-0.0691309	CUE1;SEC13;RPT6;EPS1;HLJ1;UBR1;UBX4;NPL4;RAD23;KAR2;CDC48;UFD2;RPT4;RPT5;UFD1;RPT2;YDJ1;RPT3;VMS1
positive regulation of cellular biosynthetic process (GO:0031328)	8/25	0.869927	1	0.999057	1	0.503336	-0.0701376	RSP5;SNF1;DOM34;RLI1;PDC2;HBS1;PHO85;SNF4
establishment of mitotic spindle orientation (GO:0000132)	5/16	0.728849	1	0.989442	1	0.222033	-0.0702265	SNF1;ACT1;MYO2;BNI1;BCP1
RNA metabolic process (GO:0016070)	17/55	0.936248	1	0.999996	1	1.08305	-0.0713462	POL32;POL2;RFC5;POL1;RFC3;RFC1;RFC2;DIS3;POL30;SKI2;CDC9;SSD1;MTR4;PRI1;MRPL3;NUC1;RNT1
protein targeting to vacuole (GO:0006623)	15/58	0.947867	1	0.999998	1	1.38186	-0.0739853	APL5;APL6;VPS9;ARL1;APM3;LOA1;VPS1;SNX4;YPT52;PEP1;HSE1;VPS21;VPS13;VPS45;VPS27
ERAD pathway (GO:0036503)	23/57	0.83399	1	0.999981	1	0.411958	-0.0747846	CUE1;SEC13;RPT6;EPS1;HLJ1;UBR1;UBX4;NPL4;KRE5;RAD23;KAR2;CDC48;UFD2;RPT4;RPT5;UFD1;RPT2;PMT6;YDJ1;RPT3;VMS1;PMT2;PMT1
RNA splicing, via transesterification reactions with bulged adenosine as nucleophile (GO:0000377)	20/92	0.856129	1	1	1	0.483238	-0.0750633	PRP21;PRP3;SNU71;NAB6;PRP4;HSH155;STO1;MSL5;SNU66;NPL3;SNU114;BRR2;CUS1;WHI3;WHI4;MSS116;SUB2;NRD1;SPT5;SQS1
glucose import (GO:0046323)	4/33	0.932317	1	0.99989	1	1.12683	-0.0789712	HXK1;HXK2;ITR1;GLK1
snRNA 3'-end processing (GO:0034472)	11/21	0.819701	1	0.997239	1	0.399906	-0.0795076	RRP6;RRP4;RRP43;NRD1;PAP2;RRP40;RRP45;REX2;MTR4;RNH70;RNT1
regulation of cellular macromolecule biosynthetic process (GO:2000112)	18/61	0.866268	1	0.999993	1	0.558045	-0.0801134	HMT1;NUP133;MLP2;CTR9;NPL6;PPH21;ARP4;TPD3;STH1;PUF6;RSC8;RSC30;NUP53;NUP84;SET2;RSC3;CHS5;SNT1
double-strand break repair via nonhomologous end joining (GO:0006303)	11/30	0.692796	1	0.997955	1	0.220628	-0.0809748	SIR2;POL2;RSC8;POL1;RSC30;RSC2;MCK1;CDC28;RSC1;DOA1;SIN3
negative regulation of exit from mitosis (GO:0001100)	4/22	0.833833	1	0.997889	1	0.447031	-0.0812353	CDC55;RTS1;BMH1;KEL1
glycolipid biosynthetic process (GO:0009247)	3/30	0.913526	1	0.999754	1	0.900023	-0.081401	CDC1;DPM1;TED1
posttranslational protein targeting to endoplasmic reticulum membrane (GO:0006620)	8/20	0.804367	1	0.996389	1	0.373982	-0.0814155	SEC66;KAR2;LHS1;GET3;SEC62;SEC72;GET4;SEC63
protein targeting to mitochondrion (GO:0006626)	22/64	0.748409	1	0.99998	1	0.28128	-0.0815168	HSP60;HSP82;IMP2;PAM17;DJP1;TOM71;SSC1;YME1;TOM40;YTA12;MCX1;AFG3;TOM70;MAS2;TIM50;MAS1;TIM54;TIM21;QCR2;TIM23;YDJ1;MIC60
phosphorylation (GO:0016310)	44/139	0.769201	1	1	1	0.311168	-0.0816517	PKH2;HAL5;KKQ8;CKB2;SGV1;CYT1;RBK1;AKL1;SLT2;DUN1;HRR25;XKS1;CDC28;YDR248C;PHO85;RCK2;ERG8;RIO1;SNF1;KIN2;GCN2;KIN1;CLA4;TPK1;CKA2;YAK1;CKA1;GIN4;GAL83;PSK1;PKC1;RTK1;CMK2;SNF4;CMK1;PSK2;HOG1;HRK1;FPK1;RIM11;YPK1;DBF2;YPK2;MCK1
glucose transport (GO:0015758)	4/34	0.937625	1	0.999916	1	1.29986	-0.0837176	HXK1;HXK2;ITR1;GLK1
lipid transport (GO:0006869)	14/33	0.742243	1	0.999009	1	0.282104	-0.0840891	PDR17;PDR16;SEC14;SFH5;OSH3;SWH1;FAA1;OSH2;FAA4;YBT1;CSR1;OSH7;OSH6;KES1
ATP synthesis coupled proton transport (GO:0015986)	5/20	0.804367	1	0.996389	1	0.386528	-0.0841469	ATP3;ATP4;ATP1;ATP2;CYT1
histone modification (GO:0016570)	26/81	0.887298	1	1	1	0.705918	-0.0844097	GIS1;ASF1;BRE1;ARP4;RVB2;RCO1;RVB1;SET2;GLC7;SIN3;SNT1;ACT1;SPT20;GCN5;TAF12;HOS3;SPT8;TRA1;EAF3;HDA1;HAT2;HAT1;TAF5;SGF73;PEP5;ACS2
regulation of cell wall organization or biogenesis (GO:1903338)	9/20	0.804367	1	0.996389	1	0.389955	-0.0848929	SLT2;SMI1;YPK1;SAC7;YPK2;SSD1;PKC1;RHO1;RNT1
mitochondrial electron transport, cytochrome c to oxygen (GO:0006123)	1/18	0.769681	1	0.993825	1	0.324607	-0.0849754	CYC1
DNA-templated transcriptional preinitiation complex assembly (GO:0070897)	9/39	0.820896	1	0.999772	1	0.431814	-0.0852223	MED2;TAF12;GAL11;SRB2;TAF5;TAF4;SPT15;TAF2;TAF1
protein deubiquitination (GO:0016579)	9/26	0.880125	1	0.999279	1	0.671259	-0.085714	RUP1;UBP6;UBP3;UBP2;RPN11;UBP1;UBP15;SGF73;BRO1
positive regulation of autophagy (GO:0010508)	5/23	0.846858	1	0.998386	1	0.515704	-0.0857213	SNF1;GCN2;RPD3;PHO85;GCN1
modification-dependent protein catabolic process (GO:0019941)	23/72	0.825216	1	0.999997	1	0.449376	-0.0863295	RSP5;RPN6;RPN7;RPN2;RPN3;RPN10;RPN1;BRO1;RPN8;NPL4;RPN9;CDC34;NAS2;DDI1;RPN12;UFD2;TOM1;RPT5;RPT2;UBA1;YDJ1;RPT3;RKR1
mitochondrion organization (GO:0007005)	35/120	0.838624	1	1	1	0.491364	-0.0864767	RSP5;PHB1;HSP60;HSP82;TOM71;YME2;YME1;SAR1;TOM70;GGC1;VPS1;MDV1;PIM1;RPN11;VPS13;MDJ1;HSP78;YDJ1;ILV5;IMP2;ATP12;ATP11;KGD2;YTA12;REX2;MGM101;DNM1;NUM1;AFG3;RCF1;MGM1;ACO1;POR1;AIM17;YHM2
phosphatidylinositol biosynthetic process (GO:0006661)	5/31	0.920307	1	0.999812	1	1.04223	-0.0865544	CDC1;DPM1;VAC14;VPS30;TED1
mRNA processing (GO:0006397)	29/128	0.882113	1	1	1	0.70293	-0.0881722	PRP21;PRP3;SNU71;NAB6;PRP4;HSH155;STO1;CTR9;NPL3;CDC73;ABD1;SEN1;NRD1;RTT103;SPT5;CDC28;CET1;MSL5;SNU66;SNU114;BRR2;CUS1;CEG1;WHI3;WHI4;SUB2;MTF2;PAF1;SQS1
ribosomal small subunit assembly (GO:0000028)	6/29	0.906169	1	0.999678	1	0.895971	-0.08828	RRP7;RRP5;MRD1;RPS5;RSM7;RPS0A
regulation of mitochondrial translation (GO:0070129)	3/17	0.750097	1	0.991925	1	0.308829	-0.0888047	MDM38;PAN5;CBP3
establishment of protein localization to vacuole (GO:0072666)	19/74	0.936156	1	1	1	1.35168	-0.0891751	RSP5;APL5;APL6;VPS9;ARL1;APM3;BRO1;LOA1;VPS1;GGA2;SNX4;GGA1;YPT52;PEP1;HSE1;VPS21;VPS13;VPS45;VPS27
inner mitochondrial membrane organization (GO:0007007)	8/30	0.913526	1	0.999754	1	0.993559	-0.0898606	AIM24;PHB1;MIC26;TIM54;YTA12;MIC60;AFG3;TOM70
proteasome-mediated ubiquitin-dependent protein catabolic process (GO:0043161)	52/145	0.888929	1	1	1	0.764472	-0.0900077	PUP2;PUP1;RPT6;EPS1;HLJ1;BRO1;PUP3;UBX5;UBX4;NPL4;SCL1;UBP6;CUZ1;UFD2;UFD1;VMS1;FES1;SEC13;PRE2;PRE1;PRE8;PRE7;PRE9;CDC34;PRE4;PRE6;PRE5;RPT4;RPT5;RPT2;RPT3;RKR1;RSP5;RPN7;RPN5;RPN2;RPN10;RPN1;UBR1;RPN8;RAD23;KAR2;CDC48;SSA2;RPN12;RPN11;YDJ1;CUE1;RQC2;PRE10;GID8;DOA1
establishment of protein localization to membrane (GO:0090150)	13/35	0.771288	1	0.999391	1	0.352496	-0.091541	CUE1;PDR17;SEC14;SRP1;SFH5;ARL1;SEC18;KAP95;MRS6;CSR1;AST1;VPS74;GCS1
nuclear transport (GO:0051169)	9/18	0.769681	1	0.993825	1	0.351404	-0.0919904	NPA3;POM152;MAD1;POM34;NUP157;TOM1;SEH1;SXM1;IWR1
nucleosome assembly (GO:0006334)	6/19	0.787731	1	0.995278	1	0.389358	-0.0929001	NAP1;RLF2;HIR1;ASF1;SPT6;SPT16
establishment of protein localization to mitochondrial membrane (GO:0090151)	3/23	0.846858	1	0.998386	1	0.564785	-0.0938796	TIM54;DJP1;TOM70
gene expression (GO:0010467)	37/92	0.735943	1	0.999999	1	0.310898	-0.0953219	HSP60;HSP82;HMT1;STO1;SSQ1;SGV1;YME1;RPS4B;NPL3;SXM1;RPS0A;MRPL11;NUP82;MRPL3;MFT1;MRPL40;NUP84;RPL1B;HBS1;MEX67;DOM34;NUP116;RPS5;SKN7;SUP35;PSE1;CIC1;CRM1;RSM7;RPL8B;THP2;SUB2;UTP30;DBP5;SGF73;RPL8A;RNT1
anatomical structure homeostasis (GO:0060249)	9/41	0.841889	1	0.999861	1	0.570885	-0.0982535	THP2;PBP2;RFA1;CGI121;HEK2;RAP1;MRC1;GBP2;HSC82
mitotic spindle assembly checkpoint (GO:0007094)	5/26	0.880125	1	0.999279	1	0.778289	-0.0993809	MAD1;MLP2;GLC7;PPH21;TPD3
vacuole inheritance (GO:0000011)	8/19	0.787731	1	0.995278	1	0.417514	-0.0996183	ACT1;CLA4;YPT7;VAC8;VPS9;VPS21;MYO2;VPS45
autophagy of nucleus (GO:0044804)	12/44	0.869209	1	0.999934	1	0.71803	-0.100648	SNX4;YPT7;CDC48;OSH7;OSH6;VPS30;VAC8;OSH3;SWH1;KES1;NVJ1;OSH2
cellular respiration (GO:0045333)	15/62	0.87342	1	0.999994	1	0.744234	-0.100724	MDH1;IPP1;ETR1;MAS1;COR1;ADE16;DLD2;QCR2;DLD3;CIR2;SDH1;SDH2;COX20;PAH1;PET9
macroautophagy (GO:0016236)	20/68	0.789606	1	0.999992	1	0.428289	-0.101171	SEC24;SEC23;ARF2;COG4;STT4;VAC8;RAS2;ARL1;SEC18;DNM1;GEA2;YPT6;YPT7;VPS4;PRC1;CDC48;VPS30;PMR1;PEP4;YPT1
mitochondrial genome maintenance (GO:0000002)	12/40	0.831688	1	0.999822	1	0.549796	-0.101326	ILV5;MDV1;YME2;KGD2;MGM1;ACO1;MDJ1;REX2;HSP78;YHM2;MGM101;GGC1
ATP biosynthetic process (GO:0006754)	4/18	0.769681	1	0.993825	1	0.387993	-0.101569	ATP3;ATP4;ATP1;ATP2
nucleotide-excision repair (GO:0006289)	15/50	0.761394	1	0.999902	1	0.380656	-0.103768	POL32;POL2;RFA1;RFA2;POL3;TFB3;POL30;TFB1;RPT6;CDC9;ABF1;SEN1;SUB2;RPT4;PAF1
mitochondrial respiratory chain complex assembly (GO:0033108)	6/40	0.831688	1	0.999822	1	0.563577	-0.103866	FMP25;IMP2;TIM21;RCF1;CBP3;COX20
pre-replicative complex assembly involved in nuclear cell cycle DNA replication (GO:0006267)	8/21	0.819701	1	0.997239	1	0.525639	-0.104505	IPI3;ORC1;RIX1;MCM3;MCM4;BMH2;MCM6;IPI1
nuclear-transcribed mRNA catabolic process, 3'-5' exonucleolytic nonsense-mediated decay (GO:0070478)	9/18	0.769681	1	0.993825	1	0.399575	-0.104601	RRP4;SKI3;RRP43;DIS3;RRP40;SKI2;CSL4;NAM7;RRP45
positive regulation of macroautophagy (GO:0016239)	6/19	0.787731	1	0.995278	1	0.43874	-0.104683	SNF1;GCN2;RPD3;PHO85;GCN1;YVH1
double-strand break repair via break-induced replication (GO:0000727)	5/27	0.889523	1	0.999449	1	0.900432	-0.105413	POL32;CTF4;MCM3;MCM4;MCM6
vacuolar transport (GO:0007034)	32/98	0.788836	1	1	1	0.446656	-0.105946	APL5;APL6;ARL1;APL4;APL2;BRO1;VPS1;GGA2;SNX4;GGA1;VPS4;VPS53;VPS30;VPS13;VMA6;VTC1;SEC14;VTC2;VTA1;VTC3;VTC4;VPS9;APM3;LOA1;YPT52;PEP1;HSE1;OSH7;VPS21;VPS45;PEP5;VPS27
rRNA export from nucleus (GO:0006407)	6/19	0.787731	1	0.995278	1	0.444646	-0.106092	SRM1;RPS5;RPS3;RNA1;RPS2;RPS0A
non-recombinational repair (GO:0000726)	11/32	0.726569	1	0.998737	1	0.332151	-0.106096	SIR2;POL2;RSC8;POL1;RSC30;RSC2;MCK1;CDC28;RSC1;DOA1;SIN3
cellular divalent inorganic cation homeostasis (GO:0072503)	6/27	0.889523	1	0.999449	1	0.906534	-0.106128	VMA2;PMR1;PGM2;ZRT3;SPF1;PMC1
SRP-dependent cotranslational protein targeting to membrane, translocation (GO:0006616)	6/18	0.769681	1	0.993825	1	0.413481	-0.108241	SRP72;KAR2;SSA2;SRP54;SRP68;SIL1
inorganic cation transmembrane transport (GO:0098662)	6/24	0.858863	1	0.998766	1	0.712579	-0.108416	YLH47;MDM38;PMA1;PMR1;ZRT3;ZRT1
positive regulation of protein kinase activity (GO:0045860)	5/28	0.898185	1	0.999579	1	1.01573	-0.109068	PKH2;PKH1;CDC11;CDC12;CLA4
carboxylic acid transport (GO:0046942)	2/19	0.787731	1	0.995278	1	0.461531	-0.110121	GNP1;YHM2
cellular bud site selection (GO:0000282)	13/46	0.884936	1	0.99996	1	0.906094	-0.110761	PEA2;RSR1;SLA2;CDC24;MYO3;VRP1;BCH1;MYO5;CHS5;END3;BUD6;BUD4;BUD3
mitotic cytokinesis (GO:0000281)	12/45	0.877305	1	0.999948	1	0.852048	-0.111534	CDC10;CDC11;CDC12;CDC24;SHS1;BCH1;RTS1;RSR1;CHS5;PKC1;CDC3;RHO1
positive regulation of protein phosphorylation (GO:0001934)	4/20	0.804367	1	0.996389	1	0.513976	-0.111892	CDC11;CDC12;CCL1;ASC1
organic substance transport (GO:0071702)	3/29	0.906169	1	0.999678	1	1.15519	-0.113821	PDR12;TDH3;PET9
translation (GO:0006412)	93/297	0.850475	1	1	1	0.70735	-0.114562	MRPS17;VAS1;RPL5;RPL3;RPS4B;NPL3;MRPL35;RPS0A;YEF3;MRPL3;RPL7A;MRPL1;MRPL40;MRPL8;RPL18B;THS1;MRPL7;SUP45;MRPL6;HBS1;LHS1;MRPL9;TAE1;EFT1;MRPS28;ARC1;RIA1;VAR1;GIR2;TYS1;PET123;RPS5;MST1;SUP35;TPA1;CIC1;RSM7;MRPS5;AFG3;TRM7;MRPS9;SSB2;MTF2;RPP0;RPL10;MRP51;RSM24;MRPS35;TIF3;RSM25;RSM23;MRPL16;MRPL17;TUF1;MRPL15;IMG1;MRP13;MRPL10;MRPL11;SSZ1;TMA19;RPL1B;YML6;RSM28;RPS3;RSM26;NAM9;RBG1;RBG2;DOM34;R…
organic anion transport (GO:0015711)	9/36	0.78471	1	0.999523	1	0.473143	-0.114709	CSR1;PDR17;PDR16;FLC1;SEC14;FLC2;PHO91;SFH5;PET9
DNA-dependent DNA replication (GO:0006261)	24/73	0.833296	1	0.999998	1	0.629491	-0.114798	CTF4;POL2;RFC5;SNF2;POL1;RFA1;RFC3;RFA2;POL3;RFC2;BMH2;SWI1;SPT16;CTF18;PRI1;ABF1;SEN1;ORC1;POB3;MCM3;MCM4;TOP2;MCM6;TOP1
mismatch repair (GO:0006298)	7/26	0.880125	1	0.999279	1	0.906966	-0.115812	POL32;MSH6;RFC3;MSH2;RFC1;RFC2;POL30
chromosome organization (GO:0051276)	11/48	0.898895	1	0.999976	1	1.08766	-0.115933	MSH6;GLE2;NUP133;MSH2;MLP2;NUP157;YTM1;MRC1;TOP2;SMC4;SMC2
protein deacetylation (GO:0006476)	7/21	0.819701	1	0.997239	1	0.587093	-0.116723	RCO1;SET2;HOS3;EAF3;SIN3;HDA1;SNT1
NLS-bearing protein import into nucleus (GO:0006607)	9/19	0.787731	1	0.995278	1	0.4893	-0.116746	NUP159;NUP145;NUP53;SRP1;KAP95;NUP57;PSE1;KAP123;KAP104
spliceosomal complex assembly (GO:0000245)	3/20	0.804367	1	0.996389	1	0.53742	-0.116996	PRP11;HSH155;CUS1
glycerophospholipid metabolic process (GO:0006650)	9/19	0.787731	1	0.995278	1	0.491136	-0.117184	CSR1;PGC1;CDS1;SLC1;PDR17;YPK1;SEC14;SFH5;YKR070W
phosphate-containing compound metabolic process (GO:0006796)	13/43	0.860624	1	0.999915	1	0.780844	-0.117203	DET1;IPP1;GFA1;PHO13;THR4;YOR283W;XKS1;PHO81;PGM2;PGI1;TGL4;SAP190;PGM1
transcription from RNA polymerase III promoter (GO:0006383)	7/27	0.889523	1	0.999449	1	1.00638	-0.117816	TFC3;RET1;RPO31;RPC82;RPB5;TFC1;RPC40
nucleocytoplasmic transport (GO:0006913)	10/19	0.787731	1	0.995278	1	0.499803	-0.119252	NPA3;POM152;MAD1;POM34;NUP157;FMP52;TOM1;SEH1;SXM1;IWR1
membrane lipid biosynthetic process (GO:0046467)	8/23	0.846858	1	0.998386	1	0.726355	-0.120736	FLC1;LCB2;LCB1;FLC2;SUR2;ELO3;LCB3;IFA38
termination of RNA polymerase II transcription (GO:0006369)	11/27	0.889523	1	0.999449	1	1.05987	-0.124078	PTA1;SEN1;NRD1;ISW1;ISW2;GLC7;RPB3;PTI1;RAT1;CHD1;RNT1
establishment of mitotic spindle localization (GO:0040001)	5/19	0.787731	1	0.995278	1	0.528506	-0.126101	SNF1;ACT1;MYO2;BNI1;BCP1
regulation of mitotic cell cycle phase transition (GO:1901990)	5/26	0.880125	1	0.999279	1	0.992037	-0.126675	CDC42;CLA4;CDC24;CDC28;RIO1
response to metal ion (GO:0010038)	5/17	0.750097	1	0.991925	1	0.442613	-0.127275	YAP1;AHP1;GET3;YCF1;PRX1
regulation of nuclear division (GO:0051783)	4/23	0.846858	1	0.998386	1	0.786285	-0.130698	UME1;NUP53;PSE1;RCK2
divalent metal ion transport (GO:0070838)	4/24	0.858863	1	0.998766	1	0.859479	-0.130766	BPT1;PMR1;ZRT3;PMC1
exonucleolytic trimming involved in rRNA processing (GO:0000459)	10/21	0.819701	1	0.997239	1	0.659024	-0.131024	RRP6;RRP4;RRP43;DIS3;RRP40;CSL4;RRP45;REX2;MTR4;RNH70
negative regulation of cellular amide metabolic process (GO:0034249)	8/23	0.846858	1	0.998386	1	0.799072	-0.132823	PUF6;SNF1;NOT3;NOT5;SSD1;NPL3;DHH1;ASC1
sister chromatid segregation (GO:0000819)	14/47	0.892125	1	0.999969	1	1.16951	-0.133498	HIR1;RTS1;SRC1;SMC4;SMC1;SMC2;TUB4;TUB3;CDC48;RDH54;TUB2;TUB1;MCK1;TOP2
nuclear-transcribed mRNA catabolic process, non-stop decay (GO:0070481)	8/21	0.819701	1	0.997239	1	0.672222	-0.133648	RRP4;SKI3;RRP43;DIS3;RRP40;SKI2;CSL4;RRP45
invasive filamentous growth (GO:0036267)	8/48	0.898895	1	0.999976	1	1.25928	-0.134226	NCS2;SNF1;CDC42;RGA1;WHI3;OSH3;GAL83;ASC1
protein dephosphorylation (GO:0006470)	17/47	0.723178	1	0.999803	1	0.417233	-0.135226	HAL5;RTS1;PSR2;RTR1;PPH21;YVH1;SIW14;PHO13;CDC55;PPZ1;PTC5;PTC2;PPT1;GLC7;PSY4;PTC7;FCP1
SRP-dependent cotranslational protein targeting to membrane (GO:0006614)	9/21	0.819701	1	0.997239	1	0.687978	-0.136781	SRP72;KAR2;SSA2;SRP54;SRP102;SRP68;SRP101;SIL1;SEC63
positive regulation of transcription from RNA polymerase I promoter (GO:0045943)	11/24	0.858863	1	0.998766	1	0.900505	-0.137008	UTP15;UTP8;NAN1;UTP5;UTP4;CTR9;SPT5;PAF1;CDC73;UTP9;TAP42
mitochondrial respiratory chain complex IV biogenesis (GO:0097034)	3/21	0.819701	1	0.997239	1	0.691809	-0.137543	TIM21;RCF1;COX20
invasive growth in response to glucose limitation (GO:0001403)	8/44	0.869209	1	0.999934	1	0.992518	-0.139123	NCS2;SNF1;CDC42;RGA1;WHI3;OSH3;GAL83;ASC1
cell cycle G2/M phase transition (GO:0044839)	4/25	0.869927	1	0.999057	1	1.0008	-0.139457	CDC34;PIN4;STH1;ZPR1
regulation of transcription, DNA-templated (GO:0006355)	61/177	0.894469	1	1	1	1.253	-0.139741	CAF16;HMT1;TFB3;NUP145;CKB2;NPL6;RPD3;OPI1;IKI3;MSA2;SET2;CDC28;CCR4;PHO85;CTI6;SEC13;NUP133;YKR023W;HOS3;RTG2;STH1;RGR1;NUP53;CDC39;TOP1;HIR1;YAP3;NOT3;NOT5;CTR9;GTS1;SWI1;ARP4;RVB2;RVB1;RSC30;NUP84;HSF1;SPT5;SFH1;MOT1;SIN3;SNT1;MLP2;CKA2;CKA1;ELP2;SRB2;KTI12;EAF3;ELP3;ELP4;SNF4;RSC8;RSC9;HXK2;RSC3;SRB4;CHS5;PAF1;FCP1
cellular protein modification process (GO:0006464)	67/213	0.85975	1	1	1	0.926813	-0.140054	PKH2;HAL5;CKB2;PPH21;GDA1;SIW14;AKL1;CDC28;PSY4;PHO85;RCK2;RIO1;KIN2;GCN2;MNN2;KIN1;CLA4;ALG9;RTS1;GIN4;ALG12;GAL83;ALG1;GTT1;PSK1;PKC1;MNN5;RTK1;CMK2;CMK1;PSK2;PHO13;HOG1;FPK1;PPZ1;RIM11;YPK1;DBF2;YPK2;KKQ8;PSR2;SGV1;MNN11;SLT2;RAD23;DUN1;HRR25;GLC7;SNF1;PMI40;TPK1;GLR1;CKA2;OST3;YAK1;CKA1;SNF4;YVH1;HRK1;CDC55;NTA1;PTC5;PSA1;PTC2;PPT1;MCK1;PTC7
telomere maintenance via telomere lengthening (GO:0010833)	4/19	0.787731	1	0.995278	1	0.587705	-0.140226	RFA1;RFA2;HEK2;RAP1
transcription initiation from RNA polymerase II promoter (GO:0006367)	10/46	0.884936	1	0.99996	1	1.18736	-0.145143	MED2;TAF12;GAL11;SRB4;SRB2;TAF5;TAF4;SPT15;TAF2;TAF1
spliceosomal conformational changes to generate catalytic conformation (GO:0000393)	4/21	0.819701	1	0.997239	1	0.731043	-0.145343	PRP19;SNU114;BRR2;PRP8
transcription, DNA-templated (GO:0006351)	31/92	0.735943	1	0.999999	1	0.477872	-0.146516	RPA135;BRE1;TFB3;ISW1;TFB1;RTR1;CTR9;RPB2;GRS1;SGV1;RPB3;SPT15;SEN1;SUP45;RPA190;SET2;RPB5;CCL1;TAF12;TFC3;SKN7;TFC1;RPC40;RPA43;INO80;RPO21;PAF1;TAF5;TAF4;TAF2;TAF1
ncRNA 3'-end processing (GO:0043628)	10/19	0.787731	1	0.995278	1	0.626348	-0.149446	TRZ1;SEN1;RRP43;NRD1;DIS3;RRP40;CTR9;CSL4;PAF1;PTI1
ribosomal small subunit biogenesis (GO:0042274)	22/67	0.779845	1	0.99999	1	0.602314	-0.149771	PRP43;RRP7;RRP5;KRR1;ROK1;UTP21;RPS5;SGD1;DIP2;IMP4;RSM7;RPS0A;EMG1;NOB1;NEW1;HRR25;NOC4;HAS1;KRE33;SQS1;UTP30;RIO1
respiratory chain complex IV assembly (GO:0008535)	4/22	0.833833	1	0.997889	1	0.835471	-0.151823	COX15;TIM21;RCF1;COX20
tRNA metabolic process (GO:0006399)	5/21	0.819701	1	0.997239	1	0.771959	-0.153478	PTA1;CEG1;SEN1;POP1;RPP1
cellular protein catabolic process (GO:0044257)	10/33	0.742243	1	0.999009	1	0.515165	-0.15356	KEX1;ASK10;APE3;CYM1;PRC1;MCK1;CDC28;PEP4;STE23;PEP5
peptide biosynthetic process (GO:0043043)	16/40	0.831688	1	0.999822	1	0.847443	-0.156182	DOM34;RPS5;RQC2;SUP35;RPS4B;CIC1;RSM7;RPS0A;MRPL11;RPL8B;MRPL40;PRC1;RPL1B;HBS1;UTP30;RPL8A
tRNA modification (GO:0006400)	27/56	0.824937	1	0.999976	1	0.823436	-0.158468	GCD10;TRM44;GCD14;TRM82;NFS1;DEG1;TYW1;KRE33;TRM732;TRM5;TRM3;PUS4;TRM2;TRM1;ALA1;TYW3;PUS1;TRM10;PUS7;TRM8;DUS1;TRM7;DUS3;PAP2;TAN1;TCD2;NCL1
cellular macromolecule biosynthetic process (GO:0034645)	32/80	0.760514	1	0.999997	1	0.588569	-0.161127	POL1;POL3;SGV1;RPS4B;TUF1;RPS0A;MRPL11;YEF3;MRPL40;RPL1B;MRC1;HBS1;CCR4;EFT1;DOM34;RIA1;RFA1;RFA2;RPS5;SKN7;SUP35;CIC1;RSM7;SNU114;PRI1;RPL8B;TEF4;TEF1;UTP30;TOP1;CAM1;RPL8A
lysosomal microautophagy (GO:0016237)	18/51	0.773143	1	0.999922	1	0.628629	-0.16174	VTC1;VTC2;SLM4;VTC3;VTC4;VAC8;OSH3;SWH1;NVJ1;OSH2;SNX4;YPT7;CDC48;OSH7;OSH6;VPS30;KES1;PEP4
regulation of chromatin silencing (GO:0031935)	7/20	0.804367	1	0.996389	1	0.754039	-0.164154	HIR1;RAP1;CTR9;YTA7;PAF1;ADR1;HDA1
regulation of gene expression (GO:0010468)	25/69	0.799016	1	0.999994	1	0.763483	-0.171306	RSP5;ASF1;HMT1;CTR9;NPL6;ARP4;SLT2;RSC30;NUP84;SET2;MAP1;SPT5;CDC28;SPT6;SNT1;CLA4;NUP133;MLP2;STH1;RSC8;HOG1;WHI3;NUP53;RSC3;CHS5
organelle assembly (GO:0070925)	23/80	0.760514	1	0.999997	1	0.627639	-0.171823	SEC7;VAC8;SEC18;GIN4;PAT1;ARP4;DHH1;CDC3;EDC3;CDC10;THP2;YPT52;PUB1;CDC11;MFT1;CDC12;TUB4;SHS1;HRR25;SGT1;VPS30;VPS21;YPT1
mRNA splicing, via spliceosome (GO:0000398)	22/101	0.812061	1	1	1	0.886078	-0.184464	PRP43;PRP21;PRP3;SNU71;NAB6;PRP11;PRP4;HSH155;STO1;MSL5;SNU66;NPL3;SNU114;BRR2;CUS1;DED1;WHI3;WHI4;SUB2;NRD1;SPT5;SQS1
vesicle-mediated transport (GO:0016192)	81/213	0.703173	1	1	1	0.530332	-0.186757	SEC7;SEC22;VPS29;PKH1;NYV1;ARF2;GDI1;SEC4;FAB1;LSP1;RVS167;SLA2;SLA1;YPT6;SIW14;YPT7;DNF1;VPS30;DDI1;YPT1;NEO1;TDA3;SEC17;YSC84;SEC18;AGE2;SVL3;YPT31;WHI2;VRP1;PEP8;VPS21;KES1;PIL1;PEP5;VPS27;JJJ1;EFM4;ARL1;APL4;APL1;GTS1;MYO2;APL2;SNC1;VPS1;CDC42;VPS4;VPS5;MYO3;VPS53;HRR25;MYO5;SSA2;LSB5;RHO5;VPS13;RTT10;YKT6;YOP1;VPS17;ACT1;RIC1;SED5;VTA1;ENT1;ENT2;ENT4;OSH3;SWH1;OSH2;CHC1;YPT52;RVS161;GVP36;GY…
vesicle organization (GO:0016050)	14/58	0.842636	1	0.999985	1	1.09112	-0.186822	SEC22;NYV1;SED5;SEC4;SEC28;VAC8;SAR1;GEA2;SNC1;VPS5;EMP24;YKT6;PEP5;BET1
regulation of cell cycle process (GO:0010564)	11/36	0.78471	1	0.999523	1	0.789968	-0.191521	HOG1;UME1;VRP1;DBF2;NUP53;RSC3;MRC1;PSE1;SFH1;KEL1;RCK2
protein phosphorylation (GO:0006468)	44/144	0.803423	1	1	1	0.919073	-0.201161	PKH2;PKH1;HAL5;TFB3;KKQ8;TFB1;CKB2;SGV1;AKL1;SLT2;DUN1;HRR25;CDC28;CCL1;PHO85;RCK2;RIO1;SNF1;KIN2;GCN2;KIN1;CLA4;TPK1;CKA2;YAK1;CKA1;GIN4;GAL83;PSK1;PKC1;COQ8;RTK1;CMK2;SNF4;CMK1;PSK2;HOG1;HRK1;FPK1;RIM11;YPK1;DBF2;YPK2;MCK1
ubiquitin-dependent protein catabolic process (GO:0006511)	48/124	0.764069	1	1	1	0.757036	-0.203717	RSP5;RPN6;RPN7;PUP2;PUP1;RPN5;RPN2;RPN3;RPN10;RPT6;RPN1;UBP2;BRO1;PUP3;UBX5;RPN8;NPL4;RPN9;SCL1;RAD23;NAS2;CUZ1;CDC48;SSA2;DDI1;RPN12;UFD2;TOM1;RPN11;UFD1;YDJ1;PRE2;PRE1;PRE10;PRE8;PRE7;PRE9;CDC34;PRE4;PRE6;PRE5;GID8;RPT5;RPT2;UBA1;DOA1;RPT3;RKR1
cellular protein localization (GO:0034613)	46/122	0.850554	1	1	1	1.30242	-0.21082	VPS29;HAL5;ARF2;SEC4;APL5;SEC27;RAS2;ARL1;SAR1;NVJ1;JSN1;YPT6;MDR1;COP1;YPT7;DNF1;EMP24;BUD4;YPT1;SEH1;VPS17;RIC1;SED5;RTS1;BCY1;SEC17;HDA1;CDC3;ERP1;ERP2;YPT31;CDC10;YPT52;ERP4;CDC11;CDC55;PPZ1;CDC12;SHS1;GYP5;YPT10;PEP8;VPS21;GYP6;GSF2;SEC31
intracellular protein transport (GO:0006886)	66/161	0.818503	1	1	1	1.05655	-0.211603	VPS29;POM34;ARF2;NUP188;NUP145;SEC4;SEC27;WTM1;KAP123;BRO1;SXM1;YPT6;YPT7;DNF1;EMP24;YPT1;POM152;NUP133;SRP1;SEC17;RTG2;CRM1;YPT31;NUP53;PEP8;VPS21;NUP57;PMT2;PMT1;RSP5;APL5;ARL1;SAR1;KAP104;NUP82;GGA2;GGA1;MDR1;COP1;NUP84;VPS17;NUP159;NUP116;CSE1;RIC1;SED5;NUP157;NIC96;KAP95;MSN5;PSE1;RNA1;ACC1;ERP1;GSP2;ERP2;IWR1;NAP1;NPA3;YPT52;ERP4;GYP5;YPT10;GYP6;BCP1;SEC31

## Sheet: UP_GOMF_protein
Term	Overlap	P-value	Adjusted P-value	Old P-value	Old Adjusted P-value	Z-score	Combined Score	Genes
large ribosomal subunit rRNA binding (GO:0070180)	3/8	0.125135	1	0.738724	1	-1.81506	3.77235	MRT4;RPP0;ERB1
ATPase coupled ion transmembrane transporter activity (GO:0042625)	5/11	0.211032	1	0.860633	1	-2.16636	3.37031	DNF1;NEO1;ENA5;SPF1;PMC1
protein methyltransferase activity (GO:0008276)	7/18	0.162563	1	0.914619	1	-1.8353	3.33417	EFM1;EFM2;SET2;EFM4;EFM5;RKM1;TAE1
alpha-1,6-mannosyltransferase activity (GO:0000009)	8/10	0.181594	1	0.82735	1	-1.93469	3.30054	ANP1;HOC1;VAN1;MNN9;ALG2;OCH1;ALG12;MNN11
mannosyltransferase activity (GO:0000030)	22/44	0.126646	1	0.99064	1	-1.58457	3.27428	MNN1;MNN2;ALG9;VAN1;MNN9;ALG2;KTR3;ALG12;KTR1;ALG1;MNN11;MNN5;KTR6;ANP1;DPM1;HOC1;KRE2;PMT4;OCH1;PMT6;PMT2;PMT1
actin binding (GO:0003779)	20/36	0.147304	1	0.983168	1	-1.58697	3.03946	CAP1;SAC6;YSC84;TWF1;MYO2;SLA2;ARC35;ARC40;VRP1;MYO4;DLD2;AIP1;BUD6;TEF1;GCS1;PLP2;LSB3;ABP1;SRV2;CAP2
FAD binding (GO:0071949)	7/11	0.211032	1	0.860633	1	-1.94705	3.02912	MET12;CBR1;MET13;DLD2;YHB1;DLD3;PGA3
proton-transporting ATPase activity, rotational mechanism (GO:0046961)	10/18	0.162563	1	0.914619	1	-1.65884	3.01359	VMA2;VMA13;VMA5;VMA6;VMA8;ATP3;ATP4;VPH1;ATP2;VMA1
purine ribonucleoside triphosphate binding (GO:0035639)	50/78	0.155227	1	0.999734	1	-1.53433	2.85825	ARF2;SEC4;RAS2;SSC1;GCD11;SMC2;TDA10;NEW1;LHS1;BUD4;HSP104;YTA12;MSH6;MSH2;SSB2;SSQ1;SRP102;ARL1;ARP3;SSE1;SRP101;MCX1;ARP2;FOL2;RBK1;CDC42;SSZ1;VPS4;ORC1;TUB4;TUB3;KAR2;BMS1;TUB2;SSA2;TUB1;PGK1;RHO5;RHO3;RBG1;RBG2;RHO1;RHO2;RLI1;CDC3;CDC11;CDC12;SHS1;TSR1;TEF1
translation initiation factor activity (GO:0003743)	16/32	0.238978	1	0.986076	1	-1.95899	2.80407	GCN3;YGR054W;TIF5;TIF3;TMA64;TIF1;GCD1;GCD2;SUI2;GCD7;GCD11;GCD6;TIF34;NIP1;PRT1;CLU1
GTP binding (GO:0005525)	27/40	0.200792	1	0.992182	1	-1.64633	2.64317	ARF2;SEC4;RAS2;SRP102;ARL1;SRP101;FOL2;GCD11;CDC42;TUB4;TUB3;BMS1;TUB2;TUB1;RHO5;RHO3;RBG1;BUD4;RBG2;RHO1;RHO2;CDC3;CDC11;CDC12;SHS1;TSR1;TEF1
guanyl ribonucleotide binding (GO:0032561)	28/41	0.215085	1	0.993576	1	-1.64077	2.5214	ARF2;SEC4;RAS2;SRP102;ARL1;SRP101;FOL2;GCD11;CDC42;TUB4;TUB3;BMS1;TUB2;TUB1;RHO5;RHO3;RBG1;BUD4;RBG2;RHO1;RHO2;CDC3;CDC11;CDC12;SHS1;LSC1;TSR1;TEF1
ATP-dependent RNA helicase activity (GO:0004004)	29/41	0.215085	1	0.993576	1	-1.60921	2.47291	FAL1;PRP43;RRP3;SKI2;TIF1;YLR419W;DHH1;SEN1;MSS116;HAS1;PRP28;NAM7;ECM32;ROK1;SPB4;DRS1;MTR4;BRR2;DED1;SUB2;PAP2;DBP9;DBP8;DBP7;DBP6;MAK5;DBP3;DBP2;ECM16
nucleoside-triphosphatase activity (GO:0017111)	101/195	0.190534	1	1	1	-1.47411	2.44397	HSP60;CAF16;SEC4;RSR1;RPT6;SMC3;SMC4;SMC1;SMC2;NBP35;YTA12;STH1;MSH6;YPT31;MSH2;RPT4;VPS21;RPT5;RPT2;RPT3;ISW1;SSQ1;ATP3;ARL1;ATP1;ATP2;VPS1;SSZ1;VPS4;ORC1;HSP150;SSA2;YTA7;NAM7;RHO5;HSP78;MOT1;RHO3;MDN1;RHO1;RHO2;MEF1;NOG2;INO80;COQ8;CDC3;SNU114;NPA3;RIX7;CDC10;YPT52;CDC11;CDC12;SHS1;ARF2;RAS2;SSC1;OLA1;SAP1;HSC82;YPT6;YEF3;YPT7;NEW1;GPA1;HBS1;LHS1;GET3;YPT1;EFT1;RIA1;RFC3;SEC18;SUP35;DNM1;AFG2;…
oxidoreductase activity, acting on the CH-OH group of donors, NAD or NADP as acceptor (GO:0016616)	36/71	0.18999	1	0.999621	1	-1.41445	2.34909	ZWF1;MAE1;SFA1;YGL039W;AYR1;ERG26;ERG27;ADH6;ADH3;SER33;ADH1;SER3;GRE2;FAS2;YPR1;LYS12;ARA1;ILV5;HIS4;MDH1;MDH2;MDH3;GOR1;ARI1;ERG10;ARO1;HMG1;IMD2;IMD3;HOM6;BDH1;GND1;IMD4;GPD2;GPD1;PAN5
exopeptidase activity (GO:0008238)	8/12	0.240879	1	0.88794	1	-1.63355	2.3253	APE4;ICP55;APE3;LAP2;DUG1;LAP3;DUG2;AAP1
aminoacyl-tRNA ligase activity (GO:0004812)	23/39	0.186837	1	0.990502	1	-1.27095	2.13205	VAS1;ARC1;DED81;ILS1;MSW1;TYS1;ALA1;KRS1;MST1;HTS1;GRS1;GLN4;DPS1;FRS2;FRS1;CDC60;YHR020W;GUS1;WRS1;AIM10;MES1;THS1;SES1
purine ribonucleoside binding (GO:0032550)	28/41	0.215085	1	0.993576	1	-1.36316	2.09481	ARF2;SEC4;RAS2;SRP102;ARL1;SRP101;FOL2;GCD11;CDC42;TUB4;TUB3;BMS1;TUB2;TUB1;RHO5;RHO3;RBG1;BUD4;RBG2;RHO1;RHO2;CDC3;CDC11;CDC12;SHS1;LSC1;TSR1;TEF1
lysine N-methyltransferase activity (GO:0016278)	5/13	0.270892	1	0.91021	1	-1.59943	2.08891	EFM1;EFM2;EFM4;EFM5;RKM1
flavin adenine dinucleotide binding (GO:0050660)	13/23	0.267191	1	0.969103	1	-1.56135	2.06066	MET12;CBR1;MET13;GLR1;MET10;PGA3;AIM45;NCP1;DLD2;YHB1;DLD3;SDH1;ILV2
5'-3' RNA polymerase activity (GO:0034062)	10/24	0.289119	1	0.974986	1	-1.63504	2.02895	RPA135;RET1;RPA190;RPO31;RPB5;RPB2;RPO21;RPC40;RPB3;RPA43
fatty acid ligase activity (GO:0015645)	4/6	0.38693	1	0.856965	1	-2.13142	2.02381	FAT1;FAA1;FAA3;FAA4
pre-mRNA binding (GO:0036002)	4/14	0.300862	1	0.928278	1	-1.68376	2.02237	NAB6;MPE1;MSL5;PRP8
hydrogen-exporting ATPase activity (GO:0036442)	13/24	0.289119	1	0.974986	1	-1.6276	2.01972	VMA2;VMA5;VMA6;VMA8;PMA1;ATP3;ATP4;VPH1;ATP2;VMA1;VMA13;PMR1;ENA5
protein-lysine N-methyltransferase activity (GO:0016279)	5/13	0.270892	1	0.91021	1	-1.53678	2.00709	EFM1;EFM2;EFM4;EFM5;RKM1
alpha-1,2-mannosyltransferase activity (GO:0000026)	7/14	0.300862	1	0.928278	1	-1.66978	2.00558	MNN2;ALG9;KRE2;KTR3;KTR1;MNN5;KTR6
GTPase activity (GO:0003924)	44/78	0.26538	1	0.999905	1	-1.43899	1.90895	ARF2;SEC4;RSR1;RAS2;SRP102;ARL1;SRP101;SAR1;TUF1;YPT6;VPS1;CDC42;YPT7;BMS1;GPA1;HBS1;RHO5;RHO3;YPT1;EFT1;RHO1;RHO2;RIA1;MEF1;NOG2;SUP35;SEY1;CDC3;DNM1;SNU114;GSP2;NPA3;YPT31;CDC10;YPT52;CDC11;LSG1;CDC12;NUG1;SHS1;YPT10;VPS21;TSR1;MGM1
tRNA binding (GO:0000049)	14/25	0.311169	1	0.979794	1	-1.59778	1.86528	UTP8;YGR054W;ARC1;GCN2;CEX1;DIS3;RQC2;ELP4;IKI3;GCD11;SSA2;KRE33;NCS6;NCL1
translation factor activity, RNA binding (GO:0008135)	23/45	0.275003	1	0.99712	1	-1.4301	1.84622	GCN3;YGR054W;TIF5;TIF3;TMA64;MEF1;TIF1;GCD1;TUF1;GCD2;SUI2;GCD7;GCD11;GCD6;YEF3;TIF34;TEF4;NIP1;HBS1;PRT1;CLU1;TEF1;EFT1
cystathionine gamma-synthase activity (GO:0003962)	2/6	0.38693	1	0.856965	1	-1.91861	1.82174	YHR112C;CYS3
ATPase activity (GO:0016887)	61/112	0.260676	1	0.999997	1	-1.3518	1.81746	HSP60;CAF16;RPT6;SSC1;OLA1;SAP1;SMC3;SMC4;SMC1;HSC82;SMC2;YEF3;NBP35;NEW1;LHS1;GET3;RFC3;HSP104;SEC18;YTA12;AFG2;AFG3;MSH6;MSH2;SSB2;MCM3;GCN20;RPT4;RPT5;RPT2;RPT3;ARB1;HSP82;ISW1;SSQ1;ATP3;ATP1;ATP2;MCX1;ARP2;SSZ1;VPS4;ORC1;HSP150;IOC4;KAR2;CDC48;SSA2;IOC2;YTA7;NAM7;HSP78;MOT1;MDN1;RLI1;INO80;ELP4;COQ8;NPA3;RIX7;DBP8
hexokinase activity (GO:0004396)	4/6	0.38693	1	0.856965	1	-1.8929	1.79733	EMI2;HXK1;HXK2;GLK1
glucokinase activity (GO:0004340)	4/6	0.38693	1	0.856965	1	-1.88391	1.78879	EMI2;HXK1;HXK2;GLK1
mannokinase activity (GO:0019158)	4/6	0.38693	1	0.856965	1	-1.86531	1.77113	EMI2;HXK1;HXK2;GLK1
aminopeptidase activity (GO:0004177)	10/15	0.330612	1	0.942871	1	-1.59208	1.76213	APE4;ICP55;APE2;APE3;TMA108;LAP2;MAP2;MAP1;LAP3;AAP1
UDP-glucosyltransferase activity (GO:0035251)	9/15	0.330612	1	0.942871	1	-1.54922	1.7147	FKS1;TSL1;GSY2;KRE5;GSY1;TPS3;TPS2;TPS1;GLG1
AMP-activated protein kinase activity (GO:0004679)	3/6	0.38693	1	0.856965	1	-1.80071	1.70979	SNF1;GAL83;SNF4
microfilament motor activity (GO:0000146)	5/6	0.38693	1	0.856965	1	-1.76982	1.68046	MYO3;MYO4;MYO5;MYO1;MYO2
oxidoreductase activity, acting on the CH-NH group of donors, NAD or NADP as acceptor (GO:0016646)	13/16	0.359992	1	0.954611	1	-1.59484	1.6294	MET12;MET13;PRO3;PUT2;LYS1;ARO2;ADE3;MTD1;LYS9;FSH2;FSH1;FSH3;MIS1
ATP-dependent helicase activity (GO:0008026)	30/47	0.306166	1	0.99809	1	-1.36981	1.62135	FAL1;PRP43;RRP3;SKI2;TIF1;DHH1;RVB2;MSS116;RVB1;HAS1;PRP28;NAM7;SEC63;ECM32;ROK1;SPB4;DRS1;MTR4;BRR2;DED1;SUB2;DBP9;DBP8;MCM4;DBP7;DBP6;MCM6;MAK5;DBP3;DBP2
isocitrate dehydrogenase activity (GO:0004448)	3/6	0.38693	1	0.856965	1	-1.67737	1.59268	IDH1;IDH2;IDP1
fructokinase activity (GO:0008865)	4/6	0.38693	1	0.856965	1	-1.67654	1.59189	EMI2;HXK1;HXK2;GLK1
oxidoreductase activity, acting on the aldehyde or oxo group of donors, disulfide as acceptor (GO:0016624)	4/6	0.38693	1	0.856965	1	-1.67561	1.59101	PDA1;LPD1;PDB1;KGD1
mRNA binding (GO:0003729)	94/197	0.281489	1	1	1	-1.25185	1.58692	POL2;PRP43;PSP2;PSP1;NAB6;RRP5;NPL3;GUS1;JSN1;EDC3;MSS116;NRD1;NEW1;SUP45;BEM2;UBP3;HRB1;PFK2;GRE3;YGR054W;VTC1;TYS1;HEK2;PUS1;RPS5;CYS4;LYS1;SUP35;PAT1;URB1;MTR4;RSM7;VMA1;MEU1;IMD2;DED1;IMD3;DUS3;LSG1;NAN1;WHI3;WHI4;XRN1;IMD4;PAP2;CLU1;LAP3;DCP1;HSH155;STO1;TIF3;PAB1;KRS1;SKI2;RPB2;NOP7;YLR419W;DHH1;NOP9;PRP8;PUF6;PUB1;CBF5;SEN1;BMS1;MAP1;SPT5;NAM7;UTP20;MEX67;GBP2;SCP160;MSC6;NOP56;RFA1;NOP58;…
ubiquitin-ubiquitin ligase activity (GO:0034450)	3/7	0.434948	1	0.89169	1	-1.88582	1.57	BUL2;BUL1;UFD2
peptide-transporting ATPase activity (GO:0015440)	3/6	0.38693	1	0.856965	1	-1.65046	1.56713	BPT1;MDL2;YCF1
hydrolase activity, acting on carbon-nitrogen (but not peptide) bonds, in cyclic amides (GO:0016812)	4/6	0.38693	1	0.856965	1	-1.62169	1.53981	CPA2;URA4;URA2;OXP1
peptidase activity, acting on L-amino acid peptides (GO:0070011)	24/36	0.310382	1	0.993888	1	-1.2932	1.51299	PUP2;PUP1;IMP2;RPN2;RPN1;YME1;YTA12;PRE2;PRE1;MCX1;PUP3;PRE10;AFG3;PRE8;PRE7;SCL1;PRE9;PRE4;PRE6;PRE5;PIM1;RPN11;NMA111;LAP3
rRNA binding (GO:0019843)	18/48	0.321939	1	0.998447	1	-1.3261	1.503	RPL5;MRT4;RRP5;RPS5;MRPL16;IMP4;SSF2;RPF2;RSM7;SSF1;EMG1;NOB1;MRD1;SPT5;RPP0;RPS2;NAM9;ERB1
ATPase activity, coupled to transmembrane movement of ions, phosphorylative mechanism (GO:0015662)	9/16	0.359992	1	0.954611	1	-1.45879	1.49041	VMA5;VMA6;DNF1;PMA1;PMR1;NEO1;ENA5;SPF1;PMC1
ribose phosphate diphosphokinase activity (GO:0004749)	5/6	0.38693	1	0.856965	1	-1.56828	1.4891	PRS5;PRS2;PRS1;PRS4;PRS3
iron ion binding (GO:0005506)	6/16	0.359992	1	0.954611	1	-1.45563	1.48718	NBP35;RLI1;GRX6;TRR1;TPA1;OLE1
polyubiquitin modification-dependent protein binding (GO:0031593)	4/6	0.38693	1	0.856965	1	-1.56311	1.48419	RAD23;RPN10;CDC48;UFD1
RNA helicase activity (GO:0003724)	27/38	0.346879	1	0.995992	1	-1.36502	1.44526	FAL1;PRP43;RRP3;SKI2;TIF1;DHH1;MSS116;HAS1;PRP28;NAM7;ECM32;ROK1;SPB4;DRS1;MTR4;BRR2;DED1;SUB2;DBP9;DBP8;DBP7;DBP6;DBP5;MAK5;DBP3;DBP2;ECM16
dolichyl-phosphate-mannose-protein mannosyltransferase activity (GO:0004169)	4/7	0.434948	1	0.89169	1	-1.7325	1.44235	PMT4;PMT6;PMT2;PMT1
phosphatidylinositol transporter activity (GO:0008526)	5/6	0.38693	1	0.856965	1	-1.51583	1.4393	CSR1;PDR17;PDR16;SEC14;SFH5
phosphofructokinase activity (GO:0008443)	2/7	0.434948	1	0.89169	1	-1.71397	1.42693	PFK2;PFK1
GDP-dissociation inhibitor activity (GO:0005092)	4/7	0.434948	1	0.89169	1	-1.70238	1.41728	TIF5;GDI1;PXL1;ASC1
metalloendopeptidase activity (GO:0004222)	8/16	0.359992	1	0.954611	1	-1.37318	1.40294	MAS2;MAS1;COR1;CYM1;QCR2;ECM14;PRD1;STE23
ribosomal small subunit binding (GO:0043024)	3/6	0.38693	1	0.856965	1	-1.46895	1.39478	RLI1;TIF3;NAM7
cyclohydrolase activity (GO:0019238)	6/7	0.434948	1	0.89169	1	-1.6467	1.37092	RIB1;HIS4;ADE16;ADE17;MIS1;ADE3
proteasome-activating ATPase activity (GO:0036402)	5/7	0.434948	1	0.89169	1	-1.62767	1.35508	RPT6;RPT4;RPT5;RPT2;RPT3
RNA-dependent ATPase activity (GO:0008186)	27/39	0.36517	1	0.996763	1	-1.31319	1.32289	FAL1;PRP43;RRP3;SKI2;TIF1;DHH1;SEN1;MSS116;HAS1;PRP28;NAM7;ECM32;ROK1;SPB4;DRS1;MTR4;BRR2;DED1;SUB2;DBP9;DBP8;DBP7;DBP6;DBP5;MAK5;DBP3;DBP2
calmodulin-dependent protein kinase activity (GO:0004683)	3/7	0.434948	1	0.89169	1	-1.57034	1.30735	RCK2;CMK2;CMK1
ATP binding (GO:0005524)	23/40	0.383434	1	0.997389	1	-1.3491	1.29323	HSP104;RLI1;SSQ1;SSC1;YTA12;ARP3;SSE1;MCX1;ARP2;SMC2;TDA10;MSH6;RBK1;SSZ1;VPS4;ORC1;MSH2;KAR2;NEW1;SSB2;SSA2;PGK1;LHS1
alcohol dehydrogenase (NAD) activity (GO:0004022)	3/7	0.434948	1	0.89169	1	-1.4944	1.24413	ADH3;ADH1;SFA1
endopeptidase activity (GO:0004175)	26/50	0.353719	1	0.998978	1	-1.18129	1.22766	PUP2;PUP1;RPN2;RPN1;PRD1;UBP15;PUP3;SCL1;COR1;QCR2;IMP2;CYM1;PRE2;PRE1;PRE10;PRE8;MAS2;PRE7;MAS1;PRE9;PRE4;PRE6;PRE5;ECM14;PEP4;STE23
oxidoreductase activity, acting on the aldehyde or oxo group of donors, NAD or NADP as acceptor (GO:0016620)	10/17	0.388878	1	0.964021	1	-1.22107	1.15329	PRO2;ALD5;ALD6;UGA2;ALD4;ALD2;YGL039W;HFD1;HOM2;MSC7
actin filament binding (GO:0051015)	15/28	0.377281	1	0.989479	1	-1.14247	1.11364	CAP1;SAC6;YSC84;TWF1;MYO2;SLA2;ARC35;ARC40;VRP1;MYO4;AIP1;TEF1;LSB3;ABP1;CAP2
ferrous iron binding (GO:0008198)	2/8	0.479207	1	0.917991	1	-1.4882	1.09476	TRR1;TPA1
snoRNA binding (GO:0030515)	14/29	0.39908	1	0.991568	1	-1.18732	1.09067	UTP15;NOP56;UTP8;NOP58;UTP6;RRP5;UTP13;DIP2;IMP4;ENP1;UTP9;NAN1;BMS1;TSR1
single-stranded RNA binding (GO:0003727)	4/8	0.479207	1	0.917991	1	-1.46711	1.07924	DED1;MSS116;TIF3;SPT5
5'-3' DNA helicase activity (GO:0043139)	3/8	0.479207	1	0.917991	1	-1.4657	1.0782	RVB2;SEN1;RVB1
transaminase activity (GO:0008483)	11/18	0.417167	1	0.971541	1	-1.2263	1.07211	AAT2;CAR2;BNA3;BAT1;HIS5;BAT2;ARO8;UGA1;ABZ1;SER1;ARG8
GTPase binding (GO:0051020)	4/8	0.479207	1	0.917991	1	-1.45172	1.06791	SEC12;RUD3;BCH1;CHS5
transferase activity, transferring pentosyl groups (GO:0016763)	12/18	0.417167	1	0.971541	1	-1.21267	1.0602	MEU1;APT1;HPT1;HIS7;TRP4;URA5;PNP1;NPT1;ADE4;HIS1;BNA6;FUR1
adenyl-nucleotide exchange factor activity (GO:0000774)	5/8	0.479207	1	0.917991	1	-1.43852	1.05821	NUP159;LHS1;SSE1;SIL1;FES1
inorganic phosphate transmembrane transporter activity (GO:0005315)	2/8	0.479207	1	0.917991	1	-1.43248	1.05376	PHO91;MIR1
metallopeptidase activity (GO:0008237)	11/19	0.444776	1	0.977532	1	-1.2969	1.05073	MAS2;MAS1;COR1;CYM1;QCR2;RPN11;ECM14;PRD1;YTA12;STE23;AFG3
carbohydrate kinase activity (GO:0019200)	4/8	0.479207	1	0.917991	1	-1.42015	1.0447	RBK1;HXK1;HXK2;XKS1
adenyl nucleotide binding (GO:0030554)	5/8	0.479207	1	0.917991	1	-1.39749	1.02803	NUP159;LHS1;SSE1;SIL1;FES1
hydroxymethyl-, formyl- and related transferase activity (GO:0016742)	6/8	0.479207	1	0.917991	1	-1.38593	1.01952	ADE16;ECM31;ADE8;ADE17;SHM2;SHM1
lysine-acetylated histone binding (GO:0070577)	4/8	0.479207	1	0.917991	1	-1.37988	1.01507	SNF2;GCN5;RSC4;STH1
acetylation-dependent protein binding (GO:0140033)	4/8	0.479207	1	0.917991	1	-1.37822	1.01385	SNF2;GCN5;RSC4;STH1
small protein activating enzyme activity (GO:0008641)	3/8	0.479207	1	0.917991	1	-1.36714	1.0057	AOS1;UBA2;UBA1
adenyl ribonucleotide binding (GO:0032559)	24/42	0.419734	1	0.998308	1	-1.15403	1.00185	HSP104;RLI1;SSQ1;SSC1;YTA12;ARP3;SSE1;MCX1;ARP2;SMC2;TDA10;MSH6;RBK1;SSZ1;APT1;VPS4;ORC1;MSH2;KAR2;NEW1;SSB2;SSA2;PGK1;LHS1
ATP-dependent 5'-3' DNA helicase activity (GO:0043141)	3/8	0.479207	1	0.917991	1	-1.35282	0.995162	RVB2;SEN1;RVB1
oxysterol binding (GO:0008142)	6/8	0.479207	1	0.917991	1	-1.3512	0.99397	OSH7;OSH6;OSH3;SWH1;KES1;OSH2
metalloaminopeptidase activity (GO:0070006)	6/8	0.479207	1	0.917991	1	-1.31497	0.967319	APE4;APE2;TMA108;MAP2;MAP1;AAP1
intramolecular oxidoreductase activity, transposing S-S bonds (GO:0016864)	5/8	0.479207	1	0.917991	1	-1.31051	0.964043	MPD1;PDI1;EPS1;EUG1;ERO1
dolichyl-diphosphooligosaccharide-protein glycotransferase activity (GO:0004579)	3/8	0.479207	1	0.917991	1	-1.27559	0.938355	SWP1;WBP1;OST3
U3 snoRNA binding (GO:0034511)	4/8	0.479207	1	0.917991	1	-1.27163	0.935438	NAN1;RRP5;BMS1;TSR1
protein disulfide oxidoreductase activity (GO:0015035)	4/8	0.479207	1	0.917991	1	-1.26834	0.933023	MPD1;PDI1;EUG1;ERO1
phosphatase activator activity (GO:0019211)	4/8	0.479207	1	0.917991	1	-1.26691	0.931964	TOF2;WHI2;SDS22;RTS1
protein disulfide isomerase activity (GO:0003756)	5/8	0.479207	1	0.917991	1	-1.26148	0.927973	MPD1;PDI1;EPS1;EUG1;ERO1
oligosaccharyl transferase activity (GO:0004576)	3/8	0.479207	1	0.917991	1	-1.26147	0.927966	SWP1;WBP1;OST3
intramolecular oxidoreductase activity, interconverting aldoses and ketoses (GO:0016861)	4/8	0.479207	1	0.917991	1	-1.2421	0.913716	PMI40;RKI1;MRI1;PGI1
diphosphotransferase activity (GO:0016778)	6/8	0.479207	1	0.917991	1	-1.23381	0.907615	PRS5;PRS2;PRS1;PRS4;PRS3;THI80
magnesium ion binding (GO:0000287)	4/8	0.479207	1	0.917991	1	-1.23274	0.906827	SER2;MSH2;ECM31;YKL033W-A
TBP-class protein binding (GO:0017025)	9/19	0.444776	1	0.977532	1	-1.10981	0.899147	TAF12;RPT6;SPT8;RPT4;RPT5;RPT2;MOT1;RPT3;TAF1
oxidoreductase activity, acting on paired donors, with incorporation or reduction of molecular oxygen, NAD(P)H as one donor, and incorporation of one atom of oxygen (GO:0016709)	3/8	0.479207	1	0.917991	1	-1.18747	0.87353	NCP1;MET10;ERG1
snRNA binding (GO:0017069)	6/19	0.444776	1	0.977532	1	-1.05646	0.855927	NAB6;WHI3;PRP4;WHI4;SNU114;PRP8
carbohydrate phosphatase activity (GO:0019203)	5/9	0.520002	1	0.93791	1	-1.30653	0.854368	TSL1;DOG2;TPS3;TPS2;TPS1
hydrogen-exporting ATPase activity, phosphorylative mechanism (GO:0008553)	5/9	0.520002	1	0.93791	1	-1.29817	0.848906	VMA5;VMA6;PMA1;PMR1;ENA5
phospholipid transporter activity (GO:0005548)	7/19	0.444776	1	0.977532	1	-1.04704	0.848292	CSR1;PDR17;PDR16;SEC14;DNF1;SFH5;NEO1
ATPase activity, coupled (GO:0042623)	39/69	0.457239	1	0.99994	1	-1.07123	0.838289	HSP82;RRP3;SSQ1;TFB1;RPT6;TIF1;SSC1;SAP1;YME1;MCX1;CHD1;HSC82;SSZ1;SEN1;VPS4;KAR2;RDH54;HAS1;SSA2;PIM1;LHS1;SEC63;SNF2;HSP104;ROK1;RSC1;STH1;BRR2;MSH6;MSH2;SSB2;RPT4;RPT5;RPT2;RPT3;DBP5;DBP3;FUN30;DBP2
ATPase activity, coupled to transmembrane movement of ions, rotational mechanism (GO:0044769)	11/32	0.462974	1	0.9957	1	-1.07931	0.83116	VMA2;VMA13;VMA5;VMA6;VMA8;ATP3;ATP4;ATP1;VPH1;ATP2;VMA1
protein homodimerization activity (GO:0042803)	9/20	0.471638	1	0.982294	1	-1.09286	0.821332	CDC34;VPS4;MSH2;GOR1;ASN2;GRX6;ASN1;GRX7;DNM1
DNA-dependent ATPase activity (GO:0008094)	32/69	0.457239	1	0.99994	1	-1.0399	0.813774	ARP9;TFB1;ARP7;ISW2;NPL6;SWI3;SWI1;CHD1;RVB2;SEN1;RVB1;RSC30;RDH54;SFH1;SNF2;RSC1;STH1;RSC58;MSH6;RSC8;RSC9;RSC6;MSH2;RSC4;RSC2;RSC3;DBP9;MCM4;TOP2;MCM6;RAD18;FUN30
alcohol dehydrogenase (NADP+) activity (GO:0008106)	4/9	0.520002	1	0.93791	1	-1.18743	0.776489	GRE3;YPR1;ARA1;ADH6
DNA translocase activity (GO:0015616)	19/31	0.441974	1	0.99461	1	-0.940178	0.767659	SNF2;ARP9;ARP7;ISW2;NPL6;SWI3;RSC1;SWI1;STH1;RSC58;RSC8;RSC9;RSC6;RSC4;RSC30;RSC2;RDH54;RSC3;SFH1
U6 snRNA binding (GO:0017070)	3/9	0.520002	1	0.93791	1	-1.15789	0.757173	NAB6;PRP4;PRP8
poly(U) RNA binding (GO:0008266)	3/9	0.520002	1	0.93791	1	-1.1291	0.738345	PUB1;RRP5;PAB1
oxidoreductase activity, acting on NAD(P)H, heme protein as acceptor (GO:0016653)	5/9	0.520002	1	0.93791	1	-1.1247	0.735468	CBR1;NCP1;COX15;MET10;PGA3
2 iron, 2 sulfur cluster binding (GO:0051537)	1/9	0.520002	1	0.93791	1	-1.1186	0.731482	GRX6
phosphoserine residue binding (GO:0050815)	5/9	0.520002	1	0.93791	1	-1.11265	0.72759	CTR9;PAF1;BMH2;BMH1;CDC73
double-stranded RNA binding (GO:0003725)	5/9	0.520002	1	0.93791	1	-1.0905	0.713104	DED1;MRPL3;MSS116;TIF3;RNT1
poly-pyrimidine tract binding (GO:0008187)	3/9	0.520002	1	0.93791	1	-1.06895	0.699009	PUB1;RRP5;PAB1
transferase activity, transferring acyl groups, acyl groups converted into alkyl on transfer (GO:0046912)	4/9	0.520002	1	0.93791	1	-1.05907	0.692553	LEU4;LYS21;LEU9;ERG13
fatty acid synthase activity (GO:0004312)	3/9	0.520002	1	0.93791	1	-1.03067	0.673977	FAS1;FAS2;ELO3
intramolecular transferase activity, phosphotransferases (GO:0016868)	7/9	0.520002	1	0.93791	1	-1.02479	0.670136	PCM1;PRM15;HPT1;PGM2;GPM1;SEC53;PGM1
acid-amino acid ligase activity (GO:0016881)	6/10	0.557602	1	0.952994	1	-1.12221	0.655495	ADE1;CAB2;GSH2;DPH6;PAN6;MET7
aldo-keto reductase (NADP) activity (GO:0004033)	4/9	0.520002	1	0.93791	1	-0.993665	0.649781	GRE3;YPR1;ARA1;ADH6
phospholipid-translocating ATPase activity (GO:0004012)	2/10	0.557602	1	0.952994	1	-1.07652	0.628805	DNF1;NEO1
tRNA (guanine) methyltransferase activity (GO:0016423)	6/9	0.520002	1	0.93791	1	-0.923563	0.60394	TRM5;TRM3;TRM1;TRM10;TRM8;TRM82
pseudouridine synthase activity (GO:0009982)	5/10	0.557602	1	0.952994	1	-1.03378	0.603839	CBF5;PUS4;DEG1;PUS1;PUS7
acetylglucosaminyltransferase activity (GO:0008375)	3/11	0.592259	1	0.964416	1	-1.13722	0.595685	GNT1;CHS3;CHS1
metalloexopeptidase activity (GO:0008235)	8/10	0.557602	1	0.952994	1	-1.01202	0.59113	APE4;APE2;TMA108;MAP2;MAP1;ECM14;DUG1;AAP1
tRNA methyltransferase activity (GO:0008175)	6/10	0.557602	1	0.952994	1	-1.00083	0.584592	TRM5;TRM3;TYW3;TRM10;TRM44;TRM7
rRNA primary transcript binding (GO:0042134)	3/10	0.557602	1	0.952994	1	-0.981092	0.573065	RRP5;MRD1;IMP4
RNA polymerase II basal transcription factor binding (GO:0001091)	4/10	0.557602	1	0.952994	1	-0.961747	0.561765	RGR1;GAL11;RAP1;ADR1
mRNA 3'-UTR binding (GO:0003730)	3/10	0.557602	1	0.952994	1	-0.895909	0.523309	PUF6;PAB1;SSD1
RNA polymerase II transcription factor activity, TBP-class protein binding (GO:0001132)	4/11	0.592259	1	0.964416	1	-0.99901	0.523292	RAP1;SRB2;TAF2;TAF1
oxidoreductase activity, acting on the CH-CH group of donors, NAD or NADP as acceptor (GO:0016628)	7/11	0.592259	1	0.964416	1	-0.981342	0.514037	ZTA1;TYR1;FRD1;FAS1;ERG4;OSM1;ETR1
3'-5'-exodeoxyribonuclease activity (GO:0008296)	4/10	0.557602	1	0.952994	1	-0.873832	0.510414	POL32;POL2;POL3;APN1
aldehyde dehydrogenase (NAD) activity (GO:0004029)	7/10	0.557602	1	0.952994	1	-0.862161	0.503596	ALD5;ALD6;ALD4;ALD2;YGL039W;HFD1;MSC7
protein deacetylase activity (GO:0033558)	4/12	0.624203	1	0.973064	1	-1.02977	0.485312	HOS3;RPD3;SIN3;HDA1
phosphatidylinositol-5-phosphate binding (GO:0010314)	7/11	0.592259	1	0.964416	1	-0.926361	0.485238	CDC10;CDC11;CDC12;RGD1;TFB1;OSH6;CDC3
RNA polymerase II activity (GO:0001055)	4/10	0.557602	1	0.952994	1	-0.810885	0.473645	RPB5;RPB2;RPO21;RPB3
3'-5' RNA helicase activity (GO:0034458)	5/11	0.592259	1	0.964416	1	-0.899409	0.47112	PRP43;PAP2;YLR419W;MTR4;ECM16
DNA-directed 5'-3' RNA polymerase activity (GO:0003899)	12/35	0.523716	1	0.997836	1	-0.727668	0.470659	RPA135;RET1;RPA190;RPO31;RPC82;RPB5;RPB2;RPO21;RPC40;RPB3;RPA43;PRI1
phosphatidylinositol binding (GO:0035091)	14/23	0.547279	1	0.991417	1	-0.745052	0.449115	RSP5;YSC84;SCS2;OSH3;SWH1;OSH2;SLA2;YPR097W;CDC10;VPS5;BEM1;LSB3;YKL091C;PEP5
S-adenosylmethionine-dependent methyltransferase activity (GO:0008757)	12/35	0.523716	1	0.997836	1	-0.691913	0.447533	TMT1;BMT6;TRM3;SAM4;SET5;NOP1;EFM2;CHO2;TRM10;DPH5;ERG6;RMT2
ATP-dependent 3'-5' RNA helicase activity (GO:0034459)	5/11	0.592259	1	0.964416	1	-0.849399	0.444924	PRP43;PAP2;YLR419W;MTR4;ECM16
RNA polymerase II activating transcription factor binding (GO:0001102)	10/24	0.570748	1	0.993276	1	-0.776202	0.4353	SNF2;TAF12;GAL11;GRX4;GRX3;SWI1;BMH1;TAF4;ADR1;SPT15
glutathione transferase activity (GO:0004364)	3/11	0.592259	1	0.964416	1	-0.812954	0.425834	TEF4;GTT1;CAM1
phosphatidic acid binding (GO:0070300)	4/11	0.592259	1	0.964416	1	-0.79114	0.414407	OSH6;SEC18;KES1;OPI1
RNA methyltransferase activity (GO:0008173)	6/12	0.624203	1	0.973064	1	-0.85952	0.405074	TRM5;RCM1;NOP1;TYW3;NOP2;TRM7
[truncated: 322 more rows]

## Sheet: UP_GOCC_protein
Term	Overlap	P-value	Adjusted P-value	Old P-value	Old Adjusted P-value	Z-score	Combined Score	Genes
[truncated: 273 more rows]

[truncated: 1 more sheets: 2D_1N_4N]
