# Supplementary material for: Sublinear scaling of the cellular proteome with ploidy
Source: Nat Commun. 2022 Oct 19;13:6182. doi: 10.1038/s41467-022-33904-7 (PMC9581932; doi:10.1038/s41467-022-33904-7)
Supplement: Supplementary file 7 — Source Data [file 41467_2022_33904_MOESM7_ESM.xlsx]

## Sheet: Fig 1c
Figure 1c
	The red dashed box shows the cropped region
	These images are unprocessed and the intensities are not adjusted. Therefore, the intensities in figures on paper are different compared to raw images

## Sheet: Fig 2c
Figure 2c
Immunoblotting
		Rtg2					Mrlp40									Rtg2	Tup1	Mrps5	Ilv5	Rfa1	Mrpl40	Nqm1	Mdh1	Rps23B	Rpl9B
															1N	1.09	0.74	0.84	0.8	0.94	0.85	0.72	1.12	1	1.16
																1.87	1.16	1.07	1.08	1.08	1.25	0.94	0.98	0.88	1.12
																1.04	1.1	1.09	1.12	0.98	0.9	1.34	0.9	1.12	0.72
															2N	2.23	2.16	1.18	1.14	0.68	1.47	0.81	1.26	0.84	0.78
																1.56	1.72	1.32	0.86	0.93	1.03	1.12	1.04	0.93	0.71
																1.08	3.32	0.9	1.28	1.39	0.92	0.79	1.29	0.91	0.83
		Tup1					Nqm1								3N	3.04	3.41	0.74	1.25	1.44	1.23	1.36	0.62	0.74	0.59
																2.34	2.28	1.02	0.88	0.83	1.08	1.04	0.81	0.76	0.63
																1.93	2.42	0.98	1.51	1.06	1.03	0.95	1.02	0.83	0.53
															4N	5.21	4.73	1.25	1.54	0.82	1.36	1.53	0.52	0.63	0.44
																3.31	3.82	1.14	1.28	0.88	0.84	1.37	0.85	0.72	0.56
																4.76	2.56	0.94	1.41	1.61	1.13	2.26	0.67	0.71	0.52
																The values were normalized to the respective Ponceau staining
		Mrps5					Mdh1									Quantification
																	1N	2N	3N	4N
																Rtg2	1	1.56096	2.43726	4.40654
																Tup1	1	2.3582	2.66269	3.68155
																Mrps5	1	1.12827	0.906975	1.08911
																Ilv5	1	1.14641	1.21363	1.35934
		Ilv5					Rps23B									Rfa1	1	0.981079	1.12669	1.14865
																Mrpl40	1	1.34433	1.09265	1.25259
																Nqm1	1	0.920871	1.20998	1.39486
																Mdh1	1	1.22876	0.798123	0.718034
																Rpl9B	1	0.777269	0.558956	0.540066
																Rps23B	1	0.894011	0.779126	0.678907
		Rfa1					Rpl9B
																The values were normalized to the 1N abundance.

## Sheet: Fig 3a
Figure 3a
				qPCR for Relative rRNA expression
			5.8S					25S
	Replicate	1N	2N	3N	4N		1N	2N	3N	4N
	A	0.920034	0.607644	0.591654	0.580718		1.00919	0.4875	0.340127	0.328413
	B	0.770577	0.377816	0.547376	0.508383		1.07884	0.490109	0.407876	0.241208
	C	1.10424	0.457164	0.491814	0.561112		1.27375	0.850045	0.491867	0.440599
	D	1.20515	1.05775	0.494034	0.41619		0.638214	0.62945	0.350808	0.341381
	The plot depicts values normalized to ACT1 qPCR, then to the mean valued of 1N.

## Sheet: Fig 3b, 3c & 3d
Figure 3b
		anti-Puromycin						Ponceau staining
			The red dashed box shows the cropped region
			These images are unprocessed and the intensities are not adjusted. Therefore, the intensities in figures on paper are different compared to raw images
Figure 3c and 3d
					Puromycin incorporation
		The intensities were normalized to Ponceau, then to mean value of the 1N.
		equal protein amount					equal cell number
	Replicate	1N	2N	3N	4N		1N	2N	3N	4N
	A	1.10403	1.05594	1.11896	1.04947		1.15072	1.58009	2.0959	3.28533
	B	0.991712	1.03458	1.064	1.07564		1.00859	1.71127	2.23948	2.85604
	C	0.904262	0.941393	0.965319	0.995681		0.84069	1.49433	1.92057	2.58973

## Sheet: Fig 3f
Figure 3f.
	qPCR for Relative rRNA expression
	5.8S rRNA			25S rRNA
Replicate	wt	tup1Δ		wt	tup1Δ
A	1.00765	1.62062		0.921763	1.30306
B	1.02011	1.61827		1.08351	1.7207
C	0.972235	1.34143		0.994729	1.53662
	The plot depicts values normalized to ACT1 qPCR, then to the mean value of wild type 1N.

## Sheet: Fig 3g & 3h
Figure 3g and 3h
	Anti-Puromycin
	The red dashed box shows the cropped region
	These images are unprocessed and the intensities are not adjusted. Therefore, the intensities in figures on paper are different compared to raw images
	Figure 3h
	Puromycin incorporation
	Replicate	wt	tup1
	A	0.911781	1.34826
	B	1.10887	1.61029
	C	0.979352	1.54866
	The values were normalized to Ponceau staining and then to the mean of the haploid values

## Sheet: Fig 4a & 4b
Figure 4a and 4b	Tup1 immunoblotting
	The red dashed box shows the cropped region
	These images are unprocessed and the intensities are not adjusted. Therefore, the intensities in figures on paper are different compared to raw images
	Figure 4b
	Quantification of western blot in Fig 4a
	Replicate	1N	2N	3N	4N	1N+Rapamycin
	A	1.22536	1.85129	2.23953	2.84393	2.74949
	B	1.03988	2.14683	2.64252	2.2743	2.3802
	C	0.734756	2.00074	2.5343	2.67936	2.91874
	The values were normalized to Ponceau staining and then to the mean of the haploid values

## Sheet: Fig 4c
Figure 4c
			The red dashed box shows the cropped region
			These images are unprocessed and the intensities are not adjusted. Therefore, the intensities in figures on paper are different compared to raw images

## Sheet: Fig 4d & 4e
Figure 4d										Figure 4e
			Tup1-6HA
											Relative Tup1 abundance
										Replicate	-1NM-PP1	with 1NM-PP1
										A	0.900951	2.05025
										B	0.924428	1.73903
										C	1.17462	2.1613
										The values were normalized to Pgk1 signal, and then to the mean of the haploid values
		The red dashed box shows the cropped region
		These images are unprocessed and the intensities are not adjusted. Therefore, the intensities in figures on paper are different compared to raw images

## Sheet: Fig 4f
		Figure 4f
						qPCR for Relative rRNA expression
			5.8S rRNA							25S rRNA
	WT	Replicate	WT+Rapamycin	delta tup1	delta tup1+Rapamycin	delta sch9	delta sch9+Rapamycin		WT	WT+Rapamycin	delta tup1	delta tup1+Rapamycin	delta sch9	delta sch9+Rapamycin
	1.05239	A	0.090302	1.92651	1.8432	0.095662	0.077714		0.985866	0.069719	1.56595	1.40706	0.073783	0.053606
	0.882326	B	0.05689	1.49705	1.48963	0.069157	0.050622		0.849367	0.049142	1.7934	1.7418	0.053787	0.036997
	1.06529	C	0.080381	1.68636	1.59729	0.069008	0.050701		1.16477	0.121207	1.72419	1.97025	0.109802	0.090967
			The values were normalized to ACT1, then to the mean of 3 independent replicates of the wt (untreated)

[truncated: 23 more sheets: Fig 4g, Fig 4h, Fig 4i & 4j, Fig 5b, Fig 5c, Fig 5d & 5e, Fig 5f, 5g & 5h, Fig 5i, Sup Fig 1d, Sup Fig 1f, Sup Fig 2c, Sup Fig 4d & 4e, Sup Fig 4f & 4g, Sup Fig 5c, Sup Fig 5d, Sup Fig 7c & 7d, Sup Fig 8a & 8b, Sup Fig 9e & g, Sup Fig 9f, Sup Fig 10d,e …]
